# Supplementary material for: Antagonistic effects of selection on alleles associated with seed size and seed dormancy in wheat
Source: Genome Biol. 2025 Sep 25;26:304. doi: 10.1186/s13059-025-03770-9 (PMC12465254; doi:10.1186/s13059-025-03770-9)
Supplement: Supplementary file 1 — Additional file 1: Table S1–S29. This file contains all supplementary tables. Table S1 Summary of the 545 worldwide wheat accessions. Table S2 Seed dormancy and seed size traits of the 545 wheat accessions. Table S3 Statistical analysis of seed dormancy and seed size of 545 wheat accessions across environments. Table S4 Detailed information of all significantly associated SNPs for the GP3D traits (−log10 [P-value] >5). Table S5 Detailed information of all significantly associated SNPs for the GP7D traits (−log10 [P-value] >5). Table S6 Detailed information of all significantly associated SNPs for the TKW traits (−log10 [P-value] >5). Table S7 Detailed information of all significantly associated SNPs for the KL traits (−log10 [P-value] >5). Table S8 Detailed information of all significantly associated SNPs for the KW traits (−log10 [P-value] >5). Table S9 Summary of associated genomic regions information for seed dormancy and seed size traits by GWAS. Table S10 Haplotype analysis of candidate genes TaPP2C-4A, TaGATA54, TaPdxB-4A and TaRBP-4A in each of wheat accessions. Table S11 Selection signatures and sweeps detected between landraces and cultivars. Table S12 Genes in selection signatures and sweeps detected between landraces and cultivars. Table S13 Percentage of changed FAF for seed dormancy and seed size between cultivars and landraces. Table S14 The number of favorable alleles for seed dormancy and seed size in each of wheat accessions. Table S15 The associated genomic regions of seed dormancy or seed size overlapped with known loci of seed size or seed dormancy. Table S16 The number of favorable alleles of known seed dormancy genes for each of wheat accessions. Table S17 The number of favorable alleles of known seed size genes for each of wheat accessions. Table S18 Frequency of synergistic alleles, antagonistic alleles and independent alleles in wheat. Table S19 Phenotypic variation explained by synergistic alleles, antagonistic alleles and independent allel [file 13059_2025_3770_MOESM1_ESM.xlsx]

## Sheet: Description
	Description of Additional file 1.
	List of Additional file 1	Title
	Table S1	Summary of the 545 worldwide wheat accessions.
	Table S2	Seed dormancy and seed size traits of the 545 wheat accessions.
	Table S3	Statistical analysis of seed dormancy and seed size of 545 wheat accessions across environments.
	Table S4	Detailed information of all significantly associated SNPs for the GP3D traits (-log [P-value]>5).
	Table S5	Detailed information of all significantly associated SNPs for the GP7D traits (-log [P-value]>5).
	Table S6	Detailed information of all significantly associated SNPs for the TKW traits (-log [P-value]>5).
	Table S7	Detailed information of all significantly associated SNPs for the KL traits (-log [P-value]>5).
	Table S8	Detailed information of all significantly associated SNPs for the KW traits (-log [P-value]>5).
	Table S9	Summary of associated genomic regions information for seed dormancy and seed size traits by GWAS.
	Table S10	Haplotype analysis of candidate genes TaPP2C-4A, TaGATA54, TaPdxB-4A and TaRBP-4A in each of wheat accessions.
	Table S11	Selection signatures and sweeps detected between landraces and cultivars.
	Table S12	Genes in selection signatures and sweeps detected between landraces and cultivars.
	Table S13	Percentage of changed FAF for seed dormancy and seed size between cultivars and landraces.
	Table S14	The number of favorable alleles for seed dormancy and seed size in each of wheat accessions.
	Table S15	The associated genomic regions of seed dormancy or seed size overlapped with known loci of seed size or seed dormancy.
	Table S16	The number of favorable alleles of known seed dormancy genes for each of wheat accessions.
	Table S17	The number of favorable alleles of known seed size genes for each of wheat accessions.
	Table S18	Frequency of synergistic alleles, antagonistic alleles and independent alleles in wheat.
	Table S19	Phenotypic variation explained by synergistic alleles, antagonistic alleles and independent alleles for MTA SNPs in wheat.
	Table S20	Haplotype analysis of 66 overlapping regions for the result of seed dormancy and seed size by GWAS.
	Table S21	Bidirectional significance analysis of 66 overlapping regions for seed dormancy and seed size traits.
	Table S22	Detail information of 66 overlapping regions.
	Table S23	The SNP allele of different wheat populations base on CAPS marker for TaRBP-4A.
	Table S24	The climate data of 545 wheat accessions in this study.
	Table S25	The future Bio12 data of cultivar wheat accessions from China and North America.
	Table S26	The experimental design of growing wheats.
	Table S27	Differentially expressed genes between dormant seeds and dormancy-released seeds at different imbibition stage in wheat Darius.
	Table S28	The primer sequence for gene marker in this study.
	Table S29	Detailed information about acronyms in this study.

## Sheet: S1
	Table S1: Summary of the 545 worldwide wheat accessions.
	Accession	Genus	Species	Type	Area	Country	Latitude	Longitude	Released year	Growth Habit	Seed color (Adjust)
	PI153785	Triticum	aestivum	Landrace	South America	Brazil	-12	-48	-	Spring	Red
	PI80741	Triticum	aestivum	Landrace	Middle East	Afghanistan	36.7089	67.1108	-	Winter	Red
	PI366569	Triticum	aestivum	Landrace	Middle East	Afghanistan	33.8167	62.2333	-	Spring	Red
	PI184157	Triticum	aestivum	Landrace	Europe	Bosnia and Herzegovina	44.1667	18.2	-	Spring	White
	PI272374	Triticum	aestivum	Landrace	Europe	Hungary	47.4167	19.3333	-	Winter	Red
	PI57902	Triticum	aestivum	Landrace	Asia (except Middle East)	India	34.3	75.3	-	Facultative(Intermediate)	White
	PI45325	Triticum	aestivum	Landrace	Middle East	Iran	37.5167	45.2333	-	Spring	Red
	PI268312	Triticum	aestivum	Landrace	Middle East	Iran	34.25	47.6833	-	Spring	White
	PI627954	Triticum	aestivum	Landrace	Middle East	Iran	35.6	47.0167	-	Winter	White
	PI628129	Triticum	aestivum	Landrace	Middle East	Iran	30.3	57.0833	-	Winter	Red
	PI208895	Triticum	aestivum	Landrace	Middle East	Iraq	36.4136	44.4168	-	Spring	White
	PI208900	Triticum	aestivum	Landrace	Middle East	Iraq	36.4136	44.4168	-	Spring	Red
	PI65564	Triticum	aestivum	Landrace	Europe	Italy	45.1667	9.1667	-	Winter	Red
	PI157949	Triticum	aestivum	Landrace	Europe	Italy	37.75	14.25	-	Facultative(Intermediate)	Red
	PI191347	Triticum	aestivum	Landrace	Asia (except Middle East)	Japan	39.5	141.5	-	Spring	Red
	PI639304	Triticum	aestivum	Landrace	Asia (except Middle East)	Kazakhstan	47.9897	80.7644	-	Spring	Red
	CItr2804	Triticum	aestivum	Landrace	North America	Mexico	19.2833	-98.4333	-	Spring	Red
	PI40944	Triticum	aestivum	Landrace	Middle East	Pakistan	31	72	-	Spring	White
	PI40967	Triticum	aestivum	Landrace	Middle East	Pakistan	30.3333	71.0833	-	Spring	Red
	PI192808	Triticum	aestivum	Landrace	Europe	Portugal	40.15	-8.86667	-	Spring	Red
	PI192569	Triticum	aestivum	Landrace	Europe	Sweden	59.75	13.25	-	Spring	White
	PI182707	Triticum	aestivum	Landrace	Middle East	Syria	35.1333	36.75	-	Spring	Red
	PI639416	Triticum	aestivum	Landrace	Asia (except Middle East)	Tajikistan	37.9914	71.705	-	Spring	White
	PI165114	Triticum	aestivum	Landrace	Middle East	Turkey	37.8503	40.6606	-	Spring	White
	PI166346	Triticum	aestivum	Landrace	Middle East	Turkey	37.1933	40.585	-	Spring	Red
	PI470581	Triticum	aestivum	Landrace	Middle East	Turkey	40.0333	41.3333	-	Facultative(Intermediate)	Red
	PI94468	Triticum	aestivum	Landrace	Europe	Ukraine	45	34	-	Winter	Red
	PI9131	Triticum	aestivum	Cultivar	Asia (except Middle East)	Uzbekistan	40.1	67.8333	1902	Spring	Red
	PI94532	Triticum	aestivum	Landrace	Asia (except Middle East)	Uzbekistan	39.28	66.62	-	Spring	Red
	CItr1517	Triticum	aestivum	Cultivar	Europe	Belarus	53.6833	23.8333	1900	Spring	Red
	PI46041	Triticum	aestivum	Landrace	South America	Venezuela	9.25	-70.25	-	Spring	Red
	PI61693	Triticum	aestivum	Landrace	Africa	Malawi	-10.6	34.1167	-	Spring	Red
	PI62362	Triticum	aestivum	Landrace	South America	Venezuela	7.83333	-72.0833	-	Spring	Red
	PI94430	Triticum	aestivum	Landrace	Europe	Belarus	53.9	27.57	-	Spring	Red
	PI107302	Triticum	aestivum	Landrace	Europe	Ireland	53.3333	-9	-	Winter	Red
	PI178486	Triticum	aestivum	Other	South America	Guatemala	15.7167	-91.45	-	Facultative(Intermediate)	Red
	PI195415	Triticum	aestivum	Landrace	South America	Guatemala	14.5333	-91.5	-	Facultative(Intermediate)	White
	PI200762	Triticum	aestivum	Landrace	South America	Honduras	14.5	-89	-	Spring	Red
	PI203080	Triticum	aestivum	Other	Africa	Tanzania	-3.36667	36.6833	-	Spring	Red
	PI230652	Triticum	aestivum	Other	South America	Paraguay	-25.3833	-57.15	-	Spring	Red
	PI374257	Triticum	aestivum	Cultivar	Africa	Mali	12.65	-8	1972	Spring	White
	PI490397	Triticum	aestivum	Other	Africa	Mali	16.85	-3.86667	-	Spring	White
	PI490399	Triticum	aestivum	Other	Africa	Mali	16.6833	-3.96667	-	Spring	Red
	CItr6622	Triticum	aestivum	Other	North America	Canada	54	-106	-	Facultative(Intermediate)	Red
	CItr7706	Triticum	aestivum	Landrace	Asia (except Middle East)	Russian Federation	43.8	131.983	-	Spring	Red
	CItr8160	Triticum	aestivum	Landrace	Africa	Ethiopia	9.03333	38.7	-	Spring	White
	CItr9348	Triticum	aestivum	Other	Europe	Sweden	55.75	13.5	-	Spring	Red
	CItr14350	Triticum	aestivum	Other	South America	Argentina	-38.7167	-61.2833	-	Spring	Red
	CItr14766	Triticum	aestivum	Landrace	Africa	Ethiopia	12.7667	37.5833	-	Spring	Red
	CItr15090	Triticum	aestivum	Other	North America	Canada	54	-106	-	Spring	Red
	CItr15200	Triticum	aestivum	Other	Africa	Kenya	1	38	-	Spring	Red
	PI34126	Triticum	aestivum	Other	Europe	Spain	28	-15.5	-	Spring	Red
	PI42396	Triticum	aestivum	Other	Africa	South Africa	-29.7333	25.9333	-	Spring	Red
	PI42403	Triticum	aestivum	Other	Africa	South Africa	-30.3	27.0833	-	Spring	Red
	PI43325	Triticum	aestivum	Other	Asia (except Middle East)	Russian Federation	56	160	-	Spring	Red
	PI44952	Triticum	aestivum	Other	Europe	France	48.8667	2.33333	-	Facultative(Intermediate)	Red
	PI47986	Triticum	aestivum	Cultivar	Oceania	Australia	-33.42	149.57	1919	Spring	White
	PI48097	Triticum	aestivum	Cultivar	Africa	South Africa	-25	30	1919	Spring	Red
	PI58559	Triticum	aestivum	Other	Europe	United Kingdom	52.5	-3.5	-	Facultative(Intermediate)	Red
	PI65557	Triticum	aestivum	Cultivar	Asia (except Middle East)	Russian Federation	51.5	47	1925	Spring	Red
	PI58560	Triticum	aestivum	Other	Europe	Sweden	58.9833	13.5	-	Spring	Red
	PI94481	Triticum	aestivum	Landrace	Asia (except Middle East)	Russian Federation	55.1667	61.4	-	Winter	Red
	PI94505	Triticum	aestivum	Landrace	Europe	Ukraine	50	36.5	-	Winter	Red
	PI116329	Triticum	aestivum	Other	Oceania	Australia	-33	146	-	Spring	Red
	PI116330	Triticum	aestivum	Cultivar	Oceania	Australia	-33	146	1936	Facultative(Intermediate)	White
	PI117526	Triticum	aestivum	Other	Africa	Kenya	1	38	-	Facultative(Intermediate)	Red
	PI117621	Triticum	aestivum	Other	Africa	Kenya	1	38	-	Spring	White
	PI117775	Triticum	aestivum	Other	Africa	Kenya	1	38	-	Spring	Red
	PI129518	Triticum	aestivum	Other	Europe	Poland	50	20	-	Spring	White
	PI157906	Triticum	aestivum	Other	Europe	Italy	43.4167	11	-	Facultative(Intermediate)	Red
	PI158409	Triticum	aestivum	Other	Oceania	Australia	-15	143	-	Spring	White
	PI162002	Triticum	aestivum	Cultivar	Europe	Austria	48.2	16.3667	1948	Winter	White
	PI163422	Triticum	aestivum	Other	South America	Argentina	-38.7167	-62.2833	-	Spring	Red
	PI163428	Triticum	aestivum	Other	South America	Argentina	-36	-60	-	Spring	Red
	PI168789	Triticum	aestivum	Other	South America	Peru	-12.5	-72.5	-	Spring	Red
	PI182851	Triticum	aestivum	Cultivar	Europe	Czech Republic	50	14.4167	1949	Winter	Red
	PI184172	Triticum	aestivum	Landrace	Europe	Bosnia and Herzegovina	43.2	17.5333	-	Winter	Red
	PI185355	Triticum	aestivum	Other	South America	Brazil	-22	-49	-	Spring	Red
	PI185842	Triticum	aestivum	Other	South America	Brazil	-18	-44	-	Spring	Red
	PI190196	Triticum	aestivum	Other	South America	Ecuador	-0.233333	-78.5	-	Spring	Red
	PI191215	Triticum	aestivum	Landrace	Europe	Spain	37.25	-3.25	-	Facultative(Intermediate)	Red
	PI191351	Triticum	aestivum	Cultivar	Asia (except Middle East)	Russian Federation	47	42	1950	Spring	Red
	PI191506	Triticum	aestivum	Other	Europe	United Kingdom	53	-2	-	Facultative(Intermediate)	Red
	PI191882	Triticum	aestivum	Other	South America	Argentina	-38.7167	-62.2833	-	Spring	Red
	PI192206	Triticum	aestivum	Landrace	Europe	Portugal	38.1667	-7.88333	-	Spring	White
	PI192305	Triticum	aestivum	Other	North America	Canada	54	-106	-	Spring	Red
	PI192762	Triticum	aestivum	Landrace	Europe	Portugal	38.8333	-9.4	-	Spring	White
	PI196078	Triticum	aestivum	Landrace	Africa	Ethiopia	11.1333	39.6333	-	Spring	White
	PI196900	Triticum	aestivum	Landrace	Africa	Ethiopia	9.08333	36.55	-	Spring	Red
	PI205738	Triticum	aestivum	Cultivar	South America	Argentina	-38.7167	-62.2833	1953	Spring	White
	PI213572	Triticum	aestivum	Other	South America	Argentina	-38.7167	-62.2833	-	Spring	White
	PI273990	Triticum	aestivum	Landrace	Africa	Ethiopia	9.31667	42.1167	-	Spring	Red
	PI278289	Triticum	aestivum	Landrace	Europe	Greece	40.6667	23	-	Winter	White
	PI278301	Triticum	aestivum	Landrace	Europe	Greece	35.25	24.75	-	Spring	White
	PI278451	Triticum	aestivum	Other	Asia (except Middle East)	Russian Federation	57	41	-	Winter	White
	PI278468	Triticum	aestivum	Other	Asia (except Middle East)	Russian Federation	68.6833	157.05	-	Facultative(Intermediate)	Red
	PI282905	Triticum	aestivum	Other	South America	Argentina	-36	-60	-	Winter	Red
	PI282925	Triticum	aestivum	Other	South America	Argentina	-36	-60	-	Spring	Red
	PI282931	Triticum	aestivum	Other	South America	Argentina	-36	-60	-	Spring	Red
	PI304105	Triticum	aestivum	Other	Europe	Romania	44.5	26.1667	-	Winter	White
	PI313109	Triticum	aestivum	Other	South America	Colombia	5	-74.1667	-	Spring	White
	PI314558	Triticum	aestivum	Landrace	Asia (except Middle East)	Russian Federation	44.9897	41.1333	-	Winter	Red
	PI340665	Triticum	aestivum	Other	Europe	Netherlands	52	5.83333	-	Winter	Red
	PI345408	Triticum	aestivum	Landrace	Europe	Bosnia and Herzegovina	42.7108	18.3419	-	Facultative(Intermediate)	White
	PI349926	Triticum	aestivum	Landrace	Europe	Serbia	44.5497	20.5861	-	Winter	Red
	PI350267	Triticum	aestivum	Landrace	Europe	Bosnia and Herzegovina	44.35	19.05	-	Winter	Red
	PI350727	Triticum	aestivum	Landrace	Europe	Austria	47	12.45	-	Spring	Red
	PI350744	Triticum	aestivum	Landrace	Europe	Austria	47.15	10.7333	-	Spring	Red
	PI350748	Triticum	aestivum	Landrace	Europe	Austria	47.4333	12.2167	-	Spring	Red
	PI350766	Triticum	aestivum	Landrace	Europe	Austria	46.9167	12.5	-	Spring	Red
	PI350832	Triticum	aestivum	Landrace	Europe	Austria	47.4333	12.05	-	Spring	Red
	PI350885	Triticum	aestivum	Landrace	Europe	Switzerland	46.1644	7.24333	-	Winter	White
	PI350972	Triticum	aestivum	Landrace	Europe	Switzerland	46.35	7.96667	-	Winter	Red
	PI351506	Triticum	aestivum	Other	South America	Argentina	-36	-60	-	Winter	Red
	PI351520	Triticum	aestivum	Other	North America	Canada	54	-106	-	Spring	Red
	PI351536	Triticum	aestivum	Other	North America	Canada	54	-106	-	Spring	Red
	PI351537	Triticum	aestivum	Other	North America	Canada	54	-106	-	Spring	Red
	PI351831	Triticum	aestivum	Other	South America	Chile	-41.3667	-73.4667	-	Facultative(Intermediate)	Red
	PI352286	Triticum	aestivum	Cultivar	Asia (except Middle East)	Russian Federation	56	73	1969	Spring	White
	PI361980	Triticum	aestivum	Other	Europe	Romania	46.75	23.5833	-	Winter	Red
	PI362574	Triticum	aestivum	Landrace	Europe	Serbia	42.2394	21.0272	-	Winter	Red
	PI374678	Triticum	aestivum	Landrace	Europe	Bosnia and Herzegovina	44.8058	17.7192	-	Winter	White
	PI382161	Triticum	aestivum	Cultivar	South America	Brazil	-30	-54	1973	Spring	Red
	PI384239	Triticum	aestivum	Landrace	Africa	Ethiopia	13.3	39.5333	-	Spring	Red
	PI384384	Triticum	aestivum	Other	Africa	Nigeria	12.0333	13.9167	-	Spring	White
	PI384396	Triticum	aestivum	Other	Africa	Nigeria	12.45	10.05	-	Spring	White
	PI384410	Triticum	aestivum	Other	Africa	Nigeria	13.3	5.43333	-	Spring	Red
	PI384423	Triticum	aestivum	Other	Africa	Nigeria	11.0167	7.73333	-	Spring	Red
	PI412981	Triticum	aestivum	Other	Africa	South Africa	-32	22	-	Spring	Red
	PI436202	Triticum	aestivum	Landrace	South America	Chile	-38.5333	-72.45	-	Facultative(Intermediate)	Red
	PI436228	Triticum	aestivum	Landrace	South America	Chile	-38.7667	-72.8333	-	Winter	Red
	PI436241	Triticum	aestivum	Landrace	South America	Chile	-39.9833	-72.7333	-	Facultative(Intermediate)	Red
	PI436262	Triticum	aestivum	Landrace	South America	Chile	-38.9833	-73.1333	-	Facultative(Intermediate)	Red
	PI436300	Triticum	aestivum	Landrace	South America	Chile	-37.9167	-73.2667	-	Winter	Red
	PI436314	Triticum	aestivum	Landrace	South America	Chile	-38.15	-72	-	Winter	Red
	PI436327	Triticum	aestivum	Landrace	South America	Chile	-39.0833	-72.4667	-	Winter	Red
	PI436425	Triticum	aestivum	Landrace	South America	Chile	-41.3667	-73.4667	-	Spring	Red
	PI436435	Triticum	aestivum	Landrace	South America	Chile	-42.4333	-73.7667	-	Winter	Red
	PI436469	Triticum	aestivum	Landrace	South America	Chile	-42.4667	-73.5167	-	Winter	Red
	PI436512	Triticum	aestivum	Landrace	South America	Chile	-38.7667	-72.6667	-	Winter	Red
	PI449296	Triticum	aestivum	Other	Europe	Spain	41.5833	-1	-	Spring	Red
	PI477878	Triticum	aestivum	Landrace	South America	Peru	-9.08333	-77.35	-	Spring	Red
	PI477897	Triticum	aestivum	Landrace	South America	Peru	-10.15	-77.1833	-	Spring	White
	PI494927	Triticum	aestivum	Other	Africa	Zambia	-11	31	-	Spring	Red
	PI534323	Triticum	aestivum	Landrace	Africa	Ethiopia	14.25	38.95	-	Spring	Red
	PI565211	Triticum	aestivum	Landrace	South America	Bolivia	-21.7	-64.6667	-	Spring	Red
	PI565223	Triticum	aestivum	Landrace	South America	Bolivia	-14.1167	-64.6667	-	Spring	White
	PI565236	Triticum	aestivum	Landrace	South America	Bolivia	-19.2167	-65.2167	-	Spring	Red
	PI565240	Triticum	aestivum	Landrace	South America	Bolivia	-19.1333	-65.3	-	Spring	Red
	PI565246	Triticum	aestivum	Landrace	South America	Bolivia	-17.6667	-66.25	-	Spring	Red
	PI602429	Triticum	aestivum	Landrace	Africa	Ethiopia	8.83333	38.9667	-	Spring	White
	PI615373	Triticum	aestivum	Landrace	Europe	Hungary	48.1	22.7667	-	Winter	Red
	Apex	Triticum	aestivum	Cultivar	North America	Canada	54	-106	1993	Winter	Red
	Dawbul	Triticum	aestivum	Cultivar	North America	Canada	54	-106		Winter	Red
	Glenlea	Triticum	aestivum	Cultivar	North America	Canada	54	-106	1987	Spring	Red
	Manitoba	Triticum	aestivum	Cultivar	North America	Canada	54	-106	1974	Spring	Red
	Rescue 2182	Triticum	aestivum	Cultivar	North America	Canada	54	-106	1994	Spring	Red
	Ruby	Triticum	aestivum	Cultivar	North America	Canada	54	-106		Spring	White
	Twin	Triticum	aestivum	Cultivar	North America	Canada	54	-106	1979	Spring	Red
	Cohumbus	Triticum	aestivum	Cultivar	North America	Canada	54	-106		Spring	Red
	Baldmin	Triticum	aestivum	Cultivar	Oceania	Commonwealth of Australia	-33	146	1983	Spring	Red
	Canberra	Triticum	aestivum	Cultivar	Oceania	Commonwealth of Australia	-33	146	1983	Facultative(Intermediate)	Red
	Stewart	Triticum	aestivum	Cultivar	Oceania	Commonwealth of Australia	-33	146	1983	Spring	White
	Redna	Triticum	aestivum	Cultivar	Oceania	Commonwealth of Australia	-33	146	1998	Spring	White
	Gluclub	Triticum	aestivum	Cultivar	Oceania	Commonwealth of Australia	-33	146		Spring	Red
	Darkan	Triticum	aestivum	Cultivar	Oceania	Commonwealth of Australia	-33	146	1987	Spring	Red
	Woodie	Triticum	aestivum	Cultivar	Oceania	Commonwealth of Australia	-33	146	1987	Spring	White
	Tama	Triticum	aestivum	Cultivar	Oceania	Commonwealth of Australia	-33	146	1987	Facultative(Intermediate)	Red
	Richelle	Triticum	aestivum	Cultivar	Oceania	Commonwealth of Australia	-33	146	1983	Facultative(Intermediate)	White
	Numba	Triticum	aestivum	Cultivar	Oceania	Commonwealth of Australia	-33	146	1983	Spring	Red
	Aronde	Triticum	aestivum	Cultivar	Europe	French Republic	48.8667	2.33333	1987	Spring	White
	Petit Rale Blanco	Triticum	aestivum	Cultivar	Europe	French Republic	48.8667	2.33333	1977	Spring	Red
	Vilmorin 27	Triticum	aestivum	Cultivar	Europe	French Republic	48.8667	2.33333	1987	Winter	Red
	Hrcole	Triticum	aestivum	Cultivar	Europe	French Republic	48.8667	2.33333	1997	Facultative(Intermediate)	Red
	Tarasque	Triticum	aestivum	Cultivar	Europe	French Republic	48.8667	2.33333	1997	Spring	Red
	PI542675	Triticum	aestivum	Landrace	Africa	Algeria	22.8883	4.84222	-	Spring	White
	PI532295	Triticum	aestivum	Landrace	Middle East	Oman	23.6667	56.5	-	Spring	White
	PI94520	Triticum	aestivum	Landrace	Asia (except Middle East)	Azerbaijan	40	46.5833	-	Spring	Red
	PI499964	Triticum	aestivum	Landrace	Asia (except Middle East)	Azerbaijan	40.5833	48.7333	-	Winter	Red
	PI153780	Triticum	aestivum	Cultivar	Africa	Egypt	29.7667	31.3	1946	Spring	Red
	PI572687	Triticum	aestivum	Landrace	North America	Georgia	42.5292	45.0056	-	Winter	Red
	PI572667	Triticum	aestivum	Landrace	North America	Georgia	43	42.6167	-	Spring	White
	PI182673	Triticum	aestivum	Landrace	Middle East	Lebanon	33.7167	35.9167	-	Spring	Red
	PI182665	Triticum	aestivum	Landrace	Middle East	Lebanon	33.8167	35.85	-	Facultative(Intermediate)	White
	CItr 17443	Triticum	aestivum	Other	Africa	Libya	22.5	19.1	-	Spring	Red
	PI525361	Triticum	aestivum	Landrace	Africa	Morocco	31.2167	-9.53333	-	Spring	Red
	PI145724	Triticum	aestivum	Landrace	Middle East	Saudi Arabia	18.2167	42.5	-	Spring	Red
	PI481927	Triticum	aestivum	Landrace	Africa	Sudan	12.9167	24.3	-	Spring	Red
	CItr 15511	Triticum	aestivum	Landrace	Africa	Tunisia	33.9833	8.16667	-	Spring	Red
	PI166333	Triticum	aestivum	Landrace	Middle East	Turkey	37.25	39	-	Spring	White
	PI560615	Triticum	aestivum	Landrace	Middle East	Turkey	38.7	43.3333	-	Winter	Red
	PI470503	Triticum	aestivum	Landrace	Middle East	Turkey	40.4167	42.6833	-	Facultative(Intermediate)	Red
	PI253959	Triticum	aestivum	Landrace	Middle East	Syria	33.5	36.3	-	Spring	Red
	PI182711	Triticum	aestivum	Landrace	Middle East	Syria	36.5	41	-	Spring	Red
	PI499965	Triticum	aestivum	Landrace	Asia (except Middle East)	Armenia	40.1833	44.5	-	Facultative(Intermediate)	White
	PI499968	Triticum	aestivum	Landrace	Asia (except Middle East)	Armenia	40.3333	44.2667	-	Spring	White
	PI429323	Triticum	aestivum	Other	Middle East	Yemen	13.05	43.9167	-	Spring	White
	PI8808	Triticum	aestivum	Landrace	Middle East	Iran	30.49	47.82	-	Spring	Red
	PI178212	Triticum	aestivum	Landrace	Middle East	Iraq	33.3	44.6	-	Spring	Red
	PI178756	Triticum	aestivum	Landrace	Middle East	Iraq	35.4667	44.4	-	Spring	White
	PI137750	Triticum	aestivum	Landrace	Middle East	Iran	28.4256	57.9469	-	Spring	White
	PI622188	Triticum	aestivum	Landrace	Middle East	Iran	36.15	54.3667	-	Winter	Red
	PI622066	Triticum	aestivum	Landrace	Middle East	Iran	37	49	-	Winter	Red
	PI487289	Triticum	aestivum	Landrace	Middle East	Jordan	29.7167	35.4167	-	Spring	Red
	PI203153	Triticum	aestivum	Landrace	Middle East	Jordan	31.7167	35.8	-	Spring	Red
	CItr 12808	Triticum	aestivum	Other	Middle East	Israel	31.05	34.85	-	Winter	Red
	PI94567	Triticum	aestivum	Landrace	Middle East	Israel	31.05	34.85	-	Spring	Red
	PI278550	Triticum	aestivum	Landrace	Asia (except Middle East)	Cyprus	35.13	33.43	-	Spring	Red
	PI574248	Triticum	aestivum	Other	Middle East	Syria	34.8	39	-	Spring	Red
	PI574250	Triticum	aestivum	Other	Middle East	Syria	34.8	39	-	Spring	Red
	CItr 4646	Triticum	aestivum	Cultivar	Europe	Germany	51.9167	11.5	1915	Facultative(Intermediate)	Red
	PI565361	Triticum	aestivum	Cultivar	North America	United States	44	-120	1991	Winter	Red
	PI565371	Triticum	aestivum	Other	North America	United States	38.6667	-98	-	Winter	White
	PI565382	Triticum	aestivum	Other	North America	United States	38.6667	-98	-	Winter	Red
	PI574249	Triticum	aestivum	Other	Middle East	Syria	34.8	39	-	Winter	Red
	PI583671	Triticum	aestivum	Cultivar	North America	United States	38.6667	-98	1969	Winter	Red
	LanKao86-1-2-8-1	Triticum	aestivum	Cultivar	Asia (except Middle East)	China	34.5	114.5	1996	Winter	White
	KeNong2007	Triticum	aestivum	Cultivar	Asia (except Middle East)	China	39	116	2007	Winter	White
	YuNong416	Triticum	aestivum	Cultivar	Asia (except Middle East)	China	34.4	113.4	2009	Winter	White
	ZhouMai22	Triticum	aestivum	Cultivar	Asia (except Middle East)	China	33.4	114.4	2007	Winter	White
	ZhengYuMai9987	Triticum	aestivum	Cultivar	Asia (except Middle East)	China	34.4	113.4	2009	Winter	White
	XinMai208	Triticum	aestivum	Cultivar	Asia (except Middle East)	China	35.2	113.6	2005	Spring	White
	LanKaoAiZao8	Triticum	aestivum	Cultivar	Asia (except Middle East)	China	34.5	114.5	2003	Winter	White
	ZhengMai336	Triticum	aestivum	Cultivar	Asia (except Middle East)	China	34.4	113.4	2005	Winter	White
	ChuanMai7201	Triticum	aestivum	Cultivar	Asia (except Middle East)	China	30.3	104	2012	Spring	White
	LuoMai21	Triticum	aestivum	Cultivar	Asia (except Middle East)	China	34.4	112.3	2009	Winter	White
	XiNong2611	Triticum	aestivum	Cultivar	Asia (except Middle East)	China	34.2	108	1991	Winter	White
	ZhengMai0856	Triticum	aestivum	Cultivar	Asia (except Middle East)	China	34.4	113.4	2012	Winter	White
	Han4589	Triticum	aestivum	Cultivar	Asia (except Middle East)	China	36.4	114.3	1998	Winter	White
	ZhengMai1066	Triticum	aestivum	Cultivar	Asia (except Middle East)	China	34.4	113.4	2014	Winter	White
	XinMai18	Triticum	aestivum	Cultivar	Asia (except Middle East)	China	35.2	113.6	2002	Winter	White
	ZhengNong17	Triticum	aestivum	Cultivar	Asia (except Middle East)	China	34.4	113.4	2003	Winter	White
	ZhouMai16	Triticum	aestivum	Cultivar	Asia (except Middle East)	China	33.4	114.4	2003	Winter	White
	XiaoYan926	Triticum	aestivum	Cultivar	Asia (except Middle East)	China	34.2	108.6	1995	Winter	White
	XiaoYan39	Triticum	aestivum	Cultivar	Asia (except Middle East)	China	34.2	108.6	2016	Winter	White
	AiZao8	Triticum	aestivum	Cultivar	Asia (except Middle East)	China	34.4	113.4	2003	Winter	White
	WanYuanXuan9	Triticum	aestivum	Cultivar	Asia (except Middle East)	China	34.4	113.4		Winter	White
	ChangHe24	Triticum	aestivum	Cultivar	Asia (except Middle East)	China	36.3	113.1	2014	Winter	White
	YanZhan4110	Triticum	aestivum	Cultivar	Asia (except Middle East)	China	34.4	113.4	2003	Winter	White
	ZhaoMin1006-08X3	Triticum	aestivum	Cultivar	Asia (except Middle East)	China	33.4	114.4	2014	Winter	White
	YuBao1	Triticum	aestivum	Cultivar	Asia (except Middle East)	China	33.4	114.4	2005	Winter	White
	YuMai58	Triticum	aestivum	Cultivar	Asia (except Middle East)	China	27.6	120.4	2001	Winter	White
	YuZhan89106	Triticum	aestivum	Cultivar	Asia (except Middle East)	China	34.4	113.4	2015	Winter	White
	ZhengMai366	Triticum	aestivum	Cultivar	Asia (except Middle East)	China	34.4	113.4	2005	Winter	White
	4B269-10-10-15-2-3	Triticum	aestivum	Cultivar	Asia (except Middle East)	China	34.3	75.3	2015	Winter	White
	YuMai57	Triticum	aestivum	Cultivar	Asia (except Middle East)	China	34.6	113	2003	Winter	White
	ZhengMai005	Triticum	aestivum	Cultivar	Asia (except Middle East)	China	34.4	113.4	2004	Winter	Red
	XiNong2208	Triticum	aestivum	Cultivar	Asia (except Middle East)	China	34.2	108	2003	Spring	White
	HanMai13	Triticum	aestivum	Cultivar	Asia (except Middle East)	China	36.4	114.3	2009	Winter	White
	XiNong881	Triticum	aestivum	Cultivar	Asia (except Middle East)	China	34.2	108	1980	Winter	White
	HuaPei6	Triticum	aestivum	Cultivar	Asia (except Middle East)	China	34.4	113.4	2008	Winter	White
	C104	Triticum	aestivum	Cultivar	Asia (except Middle East)	China	39.6	116.3	2015	Winter	White
	YuanFeng175	Triticum	aestivum	Cultivar	Asia (except Middle East)	China	34.2	108.6	2005	Spring	White
	GaoMai8901	Triticum	aestivum	Cultivar	Asia (except Middle East)	China	38	114.3	1998	Winter	White
	JiShi42	Triticum	aestivum	Cultivar	Asia (except Middle East)	China	36.4	117	1998	Winter	White
	AiKang58	Triticum	aestivum	Cultivar	Asia (except Middle East)	China	34.6	113	2003	Winter	White
	Shan229	Triticum	aestivum	Cultivar	Asia (except Middle East)	China	34.2	108.6	1993	Winter	White
	KeNong9204	Triticum	aestivum	Cultivar	Asia (except Middle East)	China	38	114.3	2003	Winter	White
	WanMai19	Triticum	aestivum	Cultivar	Asia (except Middle East)	China	31.5	117.2	1993	Winter	White
	GaoYou503	Triticum	aestivum	Cultivar	Asia (except Middle East)	China	34.2	108.6	2001	Spring	White
	HuaiMai22	Triticum	aestivum	Cultivar	Asia (except Middle East)	China	33.4	119	2004	Winter	White
	JiaoMai668	Triticum	aestivum	Cultivar	Asia (except Middle East)	China	35.1	113.1	2006	Winter	White
	YuMai62	Triticum	aestivum	Cultivar	Asia (except Middle East)	China	34.6	113	2000	Winter	White
	NC08-2	Triticum	aestivum	Cultivar	North America	United States	34.2	-99.3	2015	Winter	White
	KeNong1006	Triticum	aestivum	Cultivar	Asia (except Middle East)	China	38	114.3	2013	Winter	White
	Zhao08-29	Triticum	aestivum	Cultivar	Asia (except Middle East)	China	34.6	113	2014	Winter	White
	TaiShan4033	Triticum	aestivum	Cultivar	Asia (except Middle East)	China	36.1	117	2014	Winter	White
	PI591624	Triticum	aestivum	Cultivar	North America	United States	42.5	-93.3	1995	Winter	White
	PuYu1	Triticum	aestivum	Cultivar	Asia (except Middle East)	China	35.5	115	2010	Winter	Red
	ShiXin828	Triticum	aestivum	Cultivar	Asia (except Middle East)	China	38	114.3	2001	Winter	White
	YuMai34	Triticum	aestivum	Cultivar	Asia (except Middle East)	China	34.6	113	1998	Spring	White
	ZhengYou7	Triticum	aestivum	Cultivar	Asia (except Middle East)	China	34.4	113.4	2014	Spring	Red
	ShiXin733	Triticum	aestivum	Cultivar	Asia (except Middle East)	China	38	114.3	2001	Winter	White
	PH82-2-2	Triticum	aestivum	Cultivar	Asia (except Middle East)	China	36.1	117	1992	Winter	White
	XiaoYan55	Triticum	aestivum	Cultivar	Asia (except Middle East)	China	34.2	108.6	2004	Winter	White
	QinMai11	Triticum	aestivum	Cultivar	Asia (except Middle East)	China	34.2	108.6	1996	Winter	Red
	Shi4185	Triticum	aestivum	Cultivar	Asia (except Middle East)	China	38	114.3	1999	Winter	White
	XinMai20	Triticum	aestivum	Cultivar	Asia (except Middle East)	China	35.2	113.6	2007	Spring	White
	LuoHan11	Triticum	aestivum	Cultivar	Asia (except Middle East)	China	34.4	112.3	2009	Winter	White
	KeNong199	Triticum	aestivum	Cultivar	Asia (except Middle East)	China	38	114.3	2006	Spring	White
	ShanNong20	Triticum	aestivum	Cultivar	Asia (except Middle East)	China	36.1	117.1	2010	Winter	White
	XiaoYan54	Triticum	aestivum	Cultivar	Asia (except Middle East)	China	34.2	108.6	1996	Winter	White
	ZhengZi8709-4-4	Triticum	aestivum	Cultivar	Asia (except Middle East)	China	34.4	113.4	1998	Spring	White
	JinMai49	Triticum	aestivum	Cultivar	Asia (except Middle East)	China	37.5	112.3	1993	Winter	White
	K35	Triticum	aestivum	Other	North America	United States	34.2	-99.3	-	Spring	White
	NongDa1193	Triticum	aestivum	Cultivar	Asia (except Middle East)	China	39.5	116.2	2011	Winter	White
	ShiYou20	Triticum	aestivum	Cultivar	Asia (except Middle East)	China	38	114.3	2015	Winter	White
	MianYang26	Triticum	aestivum	Cultivar	Asia (except Middle East)	China	31.3	104.4	2013	Winter	White
	Shi5033	Triticum	aestivum	Cultivar	Asia (except Middle East)	China	38	114.3	2015	Spring	White
	LuMai5	Triticum	aestivum	Cultivar	Asia (except Middle East)	China	36.1	117.1	1990	Winter	White
	LuoHan13	Triticum	aestivum	Cultivar	Asia (except Middle East)	China	34.4	112.3	2009	Winter	White
	LuoMai6	Triticum	aestivum	Cultivar	Asia (except Middle East)	China	33.3	114	2011	Winter	White
	ShanYou225	Triticum	aestivum	Cultivar	Asia (except Middle East)	China	34.2	108.6	1992	Winter	White
	LiangFeng998	Triticum	aestivum	Cultivar	Asia (except Middle East)	China	36.1	117.1	2012	Winter	White
	Shan253	Triticum	aestivum	Cultivar	Asia (except Middle East)	China	34.2	108.6	2001	Winter	White
	TAM400	Triticum	aestivum	Cultivar	North America	United States	34.2	-99.3	2015	Winter	Red
	DaLi1	Triticum	aestivum	Cultivar	Asia (except Middle East)	China	34.4	112.3	1999	Winter	Red
	HuaiMai25	Triticum	aestivum	Cultivar	Asia (except Middle East)	China	33.4	119	2007	Winter	White
	LuoHan8	Triticum	aestivum	Cultivar	Asia (except Middle East)	China	34.4	112.3	2008	Winter	White
	09J40	Triticum	aestivum	Cultivar	Asia (except Middle East)	China	34.6	113	2011	Winter	White
	YouZiMai	Triticum	aestivum	Landrace	Asia (except Middle East)	China	37.51	115.72	-	Winter	White
	YuMai14	Triticum	aestivum	Cultivar	Asia (except Middle East)	China	34.6	113	1982	Winter	Red
	Wendy	Triticum	aestivum	Cultivar	North America	United States	44.3	-96.8	1987	Winter	White
	XiaoYan4	Triticum	aestivum	Cultivar	Asia (except Middle East)	China	34.2	108.6	1978	Winter	Red
	Alice	Triticum	aestivum	Cultivar	North America	United States	44.3	-96.8	2013	Winter	White
	NongDa135	Triticum	aestivum	Cultivar	Asia (except Middle East)	China	39.5	116.2	2004	Winter	White
	Kalvesta	Triticum	aestivum	Cultivar	North America	United States	45.7	-111.2	2013	Winter	White
	PI596296	Triticum	aestivum	Cultivar	North America	United States	42.5	-93.3	1997	Winter	Red
	ShiMai15	Triticum	aestivum	Cultivar	Asia (except Middle East)	China	38	114.3	2009	Winter	White
	ZhengMai9405	Triticum	aestivum	Cultivar	Asia (except Middle East)	China	34.4	113.4	2004	Winter	White
	Antelope	Triticum	aestivum	Cultivar	North America	United States	42	-97.4	1994	Winter	White
	Cisco	Triticum	aestivum	Cultivar	North America	United States	45.7	-111.2	2015	Winter	White
	JiMai19	Triticum	aestivum	Cultivar	Asia (except Middle East)	China	36.4	117	2001	Winter	White
	Jing411	Triticum	aestivum	Cultivar	Asia (except Middle East)	China	39.5	116.2	1993	Winter	White
	XiaoYan15	Triticum	aestivum	Cultivar	Asia (except Middle East)	China	34.2	108.6	1999	Spring	White
	PI561933	Triticum	aestivum	Cultivar	North America	United States	34.2	-99.3	1992	Winter	Red
	JinNong207	Triticum	aestivum	Cultivar	Asia (except Middle East)	China	37.5	112.3	2003	Winter	Red
	NongDa179	Triticum	aestivum	Cultivar	Asia (except Middle East)	China	39.5	116.2	2005	Winter	Red
	Crimson	Triticum	aestivum	Cultivar	North America	United States	44.3	-96.8	1999	Winter	Red
	WB411W	Triticum	aestivum	Cultivar	North America	United States	45.7	-111.2	2018	Winter	Red
	PI632435	Triticum	aestivum	Cultivar	North America	United States	41.5	-99.9	2003	Winter	Red
	JiMai585	Triticum	aestivum	Cultivar	Asia (except Middle East)	China	38	114.3	2011	Winter	White
	LunXuan987	Triticum	aestivum	Cultivar	Asia (except Middle East)	China	39.5	116.2	2003	Winter	Red
	01C0105793	Triticum	aestivum	Cultivar	North America	United States	42.5	-93.3	1949	Winter	Red
	Overley	Triticum	aestivum	Cultivar	North America	United States	39.2	-96.6	1983	Winter	Red
	Ponderosa	Triticum	aestivum	Cultivar	North America	United States	42.5	-93.3	1979	Winter	Red
	Z39-DaLiLengJiao	Triticum	aestivum	Cultivar	Asia (except Middle East)	China	39.5	116.2	1977	Winter	White
	Burchett	Triticum	aestivum	Cultivar	North America	United States	42.5	-93.3	1996	Winter	Red
	Neosho	Triticum	aestivum	Cultivar	North America	United States	42.5	-93.3	1983	Winter	Red
	Platte	Triticum	aestivum	Cultivar	North America	United States	42.5	-93.3	1987	Winter	Red
	YuMai18	Triticum	aestivum	Cultivar	Asia (except Middle East)	China	34.6	113	1996	Winter	White
	HeNong825	Triticum	aestivum	Cultivar	Asia (except Middle East)	China	38.5	115.3	2007	Winter	White
	2137	Triticum	aestivum	Cultivar	North America	United States	39.2	-96.6	1998	Winter	Red
	SD97538	Triticum	aestivum	Cultivar	North America	United States	44.3	-96.8	1997	Winter	Red
	Arlin	Triticum	aestivum	Cultivar	North America	United States	38.9	-99.3	2015	Winter	Red
	OK00421	Triticum	aestivum	Cultivar	North America	United States	35.5	-97.6		Winter	Red
	PI631402	Triticum	aestivum	Cultivar	North America	United States	35.5	-97.6	2002	Winter	Red
	PI648020	Triticum	aestivum	Cultivar	North America	United States	38.9	-99.3	2007	Winter	White
	Chang6154	Triticum	aestivum	Cultivar	Asia (except Middle East)	China	36.1	113.1	1995	Winter	White
	PI430018	Triticum	aestivum	Landrace	Asia (except Middle East)	India	34.4	76.3	-	Spring	White
	PI631376	Triticum	aestivum	Cultivar	North America	United States	42.5	-93.3	2002	Winter	Red
	Shavano	Triticum	aestivum	Cultivar	North America	United States	45.7	-111.2	1994	Winter	White
	Laredo	Triticum	aestivum	Cultivar	North America	United States	42.5	-93.3	1979	Winter	Red
	2174	Triticum	aestivum	Cultivar	North America	United States	35.5	-97.6	1972	Winter	Red
	Endurance	Triticum	aestivum	Cultivar	North America	United States	35.5	-97.6	2011	Winter	Red
	Above	Triticum	aestivum	Cultivar	North America	United States	32.9	-96.7		Winter	Red
	Cutter	Triticum	aestivum	Cultivar	North America	United States	42.5	-93.3	1979	Winter	Red
	SantaFe	Triticum	aestivum	Cultivar	North America	United States	45.7	-111.2	1996	Winter	Red
	PI612576	Triticum	aestivum	Cultivar	North America	United States	38.9	-99.3	2000	Winter	White
	Jagger	Triticum	aestivum	Cultivar	North America	United States	39.2	-96.6	1996	Winter	Red
	Fuller	Triticum	aestivum	Cultivar	North America	United States	39.2	-96.6	1965	Winter	Red
	PI612577	Triticum	aestivum	Cultivar	North America	United States	39.2	-96.6	2000	Winter	White
	PI638512	Triticum	aestivum	Cultivar	North America	United States	40.6	-105.1	2005	Winter	Red
	Niobrara	Triticum	aestivum	Cultivar	North America	United States	40.8	-96.7	1979	Winter	Red
	PI612577	Triticum	aestivum	Landrace	Asia (except Middle East)	Tajikistan	39.4	68.7	-	Winter	Red
	PI638512	Triticum	aestivum	Cultivar	Asia (except Middle East)	China	34.4	113.4	1994	Winter	Red
	PI643143	Triticum	aestivum	Cultivar	North America	United States	35.2	-101.8	2006	Winter	Red
	Stanton	Triticum	aestivum	Cultivar	North America	United States	38.9	-99.3	1987	Winter	Red
	PI644222	Triticum	aestivum	Cultivar	North America	United States	40.6	-105.1	2007	Winter	Red
	Tomahauk	Triticum	aestivum	Cultivar	North America	United States	42.5	-93.3	1994	Winter	Red
	PI70696	Triticum	aestivum	Landrace	Middle East	Iraq	33.2	43.7	-	Spring	Red
	Keota	Triticum	aestivum	Cultivar	North America	United States	45.7	-111.2	1987	Winter	Red
	PI627851	Triticum	aestivum	Landrace	Middle East	Iran	31	61.5	-	Spring	White
	PI612578	Triticum	aestivum	Cultivar	North America	United States	39.2	-96.6	2000	Winter	Red
	Nekota	Triticum	aestivum	Cultivar	North America	United States	42.5	-93.3	1994	Winter	White
	PI208894	Triticum	aestivum	Landrace	Middle East	Iraq	33.2	43.7	-	Spring	Red
	TAM303	Triticum	aestivum	Cultivar	North America	United States	32.8	-96.8	1977	Winter	Red
	PI40969	Triticum	aestivum	Landrace	Middle East	Pakistan	31.9	72.2	-	Spring	White
	Okfield	Triticum	aestivum	Cultivar	North America	United States	35.5	-97.6		Winter	Red
	PI40962	Triticum	aestivum	Landrace	Middle East	Pakistan	31.9	72.2	-	Spring	Red
	okBullet	Triticum	aestivum	Cultivar	North America	United States	35.5	-97.6	2015	Winter	Red
	PI197130	Triticum	aestivum	Landrace	Asia (except Middle East)	Japan	34.5	136.5	-	Winter	Red
	Halt	Triticum	aestivum	Cultivar	North America	United States	40.6	-105.1	1998	Winter	Red
	Cossack	Triticum	aestivum	Cultivar	North America	United States	45.7	-111.2	1996	Winter	Red
	Longhorn	Triticum	aestivum	Cultivar	North America	United States	42.5	-93.3	1994	Winter	Red
	PI564851	Triticum	aestivum	Cultivar	North America	United States	40.6	-105.1	1993	Winter	Red
	PI631352	Triticum	aestivum	Cultivar	North America	United States	35.2	-101.8	2002	Winter	Red
	Hondo	Triticum	aestivum	Cultivar	North America	United States	42.5	-93.3	1984	Winter	Red
	Yuma	Triticum	aestivum	Cultivar	North America	United States	40.6	-105.1	1987	Winter	Red
	ErMangMai	Triticum	aestivum	Landrace	Asia (except Middle East)	China	33.03	112.14	-	Winter	Red
	Ankor	Triticum	aestivum	Cultivar	North America	United States	40.6	-105.1	1988	Winter	Red
	PI278538	Triticum	aestivum	Landrace	Middle East	Syria	34.8	39	-	Spring	Red
	XiaoBaiMang	Triticum	aestivum	Landrace	Asia (except Middle East)	China	37.47	115.54	-	Winter	Red
	PI219743	Triticum	aestivum	Landrace	Middle East	Pakistan	34	71.6	-	Spring	Red
	PI639386	Triticum	aestivum	Landrace	Asia (except Middle East)	Tajikistan	37.4	71.6	-	Winter	White
	Windstar	Triticum	aestivum	Cultivar	North America	United States	41.5	-99.9	1990	Winter	Red
	PI619098	Triticum	aestivum	Cultivar	North America	United States	40.8	-96.7	2001	Winter	Red
	PI608000	Triticum	aestivum	Cultivar	North America	United States	42.5	-93.3	1999	Winter	Red
	Alliance	Triticum	aestivum	Cultivar	North America	United States	41.5	-99.9	1987	Winter	Red
	PI388078	Triticum	aestivum	Landrace	Middle East	Pakistan	33.6	73.1	-	Spring	Red
	BaiGeDa	Triticum	aestivum	Landrace	Asia (except Middle East)	China	35.2	113.23	-	Winter	Red
	PI208905	Triticum	aestivum	Landrace	Middle East	Iraq	33.2	43.7	-	Spring	Red
	PI478076	Triticum	aestivum	Landrace	Middle East	Pakistan	30.9	67	-	Spring	Red
	PI278534	Triticum	aestivum	Landrace	Middle East	Syria	34.8	39	-	Spring	Red
	Cougar	Triticum	aestivum	Cultivar	North America	United States	41.5	-99.9	1996	Winter	Red
	PI608049	Triticum	aestivum	Cultivar	North America	United States	44.3	-96.8	1999	Winter	Red
	PI636307	Triticum	aestivum	Cultivar	North America	United States	35.2	-101.8	2004	Winter	Red
	PI639417	Triticum	aestivum	Landrace	Asia (except Middle East)	Tajikistan	38	71.7	-	Winter	Red
	PI167289	Triticum	aestivum	Landrace	Middle East	Turkey	37	35.3	-	Spring	Red
	PI208896	Triticum	aestivum	Landrace	Middle East	Iraq	33.2	43.7	-	Spring	Red
	Hallam	Triticum	aestivum	Cultivar	North America	United States	40.8	-96.7	1995	Winter	Red
	PI382154	Triticum	aestivum	Landrace	Asia (except Middle East)	Japan	36.5	140.5	-	Spring	Red
	PI40953	Triticum	aestivum	Landrace	Middle East	Pakistan	31.4	73.1	-	Spring	Red
	PI593047	Triticum	aestivum	Cultivar	North America	United States	40.8	-96.7	1996	Winter	Red
	PI430041	Triticum	aestivum	Landrace	Asia (except Middle East)	India	33.2	75.6	-	Spring	Red
	PI221498	Triticum	aestivum	Landrace	Middle East	Afghanistan	34.4	67	-	Spring	Red
	PI219752	Triticum	aestivum	Landrace	Middle East	Pakistan	34.2	72	-	Spring	Red
	BondCL	Triticum	aestivum	Cultivar	North America	United States	40.6	-105.1	1994	Winter	Red
	PI40954	Triticum	aestivum	Landrace	Middle East	Pakistan	31	72	-	Spring	Red
	PI166324	Triticum	aestivum	Landrace	Middle East	Turkey	36.7	38.9	-	Spring	Red
	PI639289	Triticum	aestivum	Landrace	Asia (except Middle East)	Kazakhstan	43.2	76.7	-	Winter	Red
	PI627848	Triticum	aestivum	Landrace	Middle East	Iran	31	61.5	-	Spring	White
	PI621402	Triticum	aestivum	Landrace	Middle East	Iran	34.3	47.1	-	Winter	White
	PI537974	Triticum	aestivum	Landrace	Middle East	Turkey	37.5	38.4	-	Spring	Red
	PI605389	Triticum	aestivum	Cultivar	North America	United States	40.6	-105.1	1998	Winter	Red
	PI70697	Triticum	aestivum	Landrace	Middle East	Iraq	33.2	43.7	-	Spring	White
	Arrowsmith	Triticum	aestivum	Cultivar	North America	United States	42	-97.4	1994	Winter	White
	PI537977	Triticum	aestivum	Landrace	Middle East	Turkey	37.8	38.9	-	Winter	White
	PI208901	Triticum	aestivum	Landrace	Middle East	Iraq	33.2	43.7	-	Spring	Red
	PI430049	Triticum	aestivum	Landrace	Asia (except Middle East)	India	33.4	75.8	-	Winter	Red
	PI639385	Triticum	aestivum	Landrace	Asia (except Middle East)	Tajikistan	37.4	71.6	-	Winter	Red
	PI250408	Triticum	aestivum	Landrace	Middle East	Pakistan	32.6	74	-	Spring	Red
	PI478075	Triticum	aestivum	Landrace	Middle East	Pakistan	30.9	67	-	Spring	White
	PI125385	Triticum	aestivum	Landrace	Middle East	Afghanistan	31.6	64.8	-	Winter	Red
	PI366577	Triticum	aestivum	Landrace	Middle East	Afghanistan	32.8	62.7	-	Spring	Red
	PI212448	Triticum	aestivum	Landrace	Middle East	Afghanistan	32.4	62.1	-	Spring	White
	PI639312	Triticum	aestivum	Landrace	Asia (except Middle East)	Kazakhstan	49.2	84.7	-	Spring	Red
	HuLuTou	Triticum	aestivum	Landrace	Asia (except Middle East)	China	39.59	116.06	-	Winter	White
	PI178030	Triticum	aestivum	Landrace	Middle East	Turkey	39.8	40.4	-	Spring	Red
	PI430015	Triticum	aestivum	Landrace	Asia (except Middle East)	India	34.2167	76.15	-	Facultative(Intermediate)	Red
	PI341451	Triticum	aestivum	Landrace	Middle East	Turkey	37.3	35.6	-	Spring	White
	PI625886	Triticum	aestivum	Landrace	Middle East	Iran	36.3	59.6	-	Winter	White
	PI83523	Triticum	aestivum	Landrace	Asia (except Middle East)	China	28	112	-	Winter	Red
	PI178050	Triticum	aestivum	Landrace	Middle East	Turkey	36.7	39	-	Spring	Red
	PI182704	Triticum	aestivum	Landrace	Middle East	Syria	34.7	36.7	-	Spring	Red
	PI211637	Triticum	aestivum	Landrace	Middle East	Afghanistan	32.4	62.1	-	Spring	Red
	Tandem	Triticum	aestivum	Cultivar	North America	United States	44.3	-96.8	1994	Winter	Red
	PI366575	Triticum	aestivum	Landrace	Middle East	Afghanistan	32.4	62	-	Winter	Red
	PI366582	Triticum	aestivum	Landrace	Middle East	Afghanistan	33.8	62.2	-	Spring	Red
	PI165122	Triticum	aestivum	Landrace	Middle East	Turkey	37.9	40.7	-	Spring	Red
	PI470538	Triticum	aestivum	Landrace	Middle East	Turkey	40.8	43.1	-	Spring	Red
	PI560800	Triticum	aestivum	Landrace	Middle East	Turkey	38	42.1	-	Winter	Red
	PI172558	Triticum	aestivum	Landrace	Middle East	Turkey	37.2	36.9	-	Winter	Red
	PI624662	Triticum	aestivum	Landrace	Middle East	Iran	35.3	47	-	Winter	White
	PI470509	Triticum	aestivum	Landrace	Middle East	Turkey	40.8	43.3	-	Spring	Red
	WuHuaTou	Triticum	aestivum	Landrace	Asia (except Middle East)	China	38.11	116.07	-	Winter	Red
	PI367065	Triticum	aestivum	Landrace	Middle East	Afghanistan	32.2	65.6	-	Winter	Red
	PI632434	Triticum	aestivum	Cultivar	North America	United States	40.8	-96.7	2003	Winter	Red
	HongYouZi	Triticum	aestivum	Landrace	Asia (except Middle East)	China	33.14	111.49	-	Winter	Red
	BaiXiaoMangMai	Triticum	aestivum	Landrace	Asia (except Middle East)	China	37.09	118.07	-	Winter	Red
	PI388077	Triticum	aestivum	Landrace	Middle East	Pakistan	33.6	73.1	-	Winter	Red
	PI80819	Triticum	aestivum	Landrace	Asia (except Middle East)	Japan	36.6	138.1	-	Winter	Red
	PI572804	Triticum	aestivum	Landrace	Middle East	Pakistan	36	74.4	-	Spring	White
	PI628126	Triticum	aestivum	Landrace	Middle East	Iran	30.3	57.1	-	Spring	White
	PI367066	Triticum	aestivum	Landrace	Middle East	Afghanistan	32.2	65.6	-	Winter	White
	PI639303	Triticum	aestivum	Landrace	Asia (except Middle East)	Kazakhstan	48	66.9	-	Winter	Red
	PI167689	Triticum	aestivum	Landrace	Middle East	Turkey	39.8	39.5	-	Spring	Red
	PI171028	Triticum	aestivum	Landrace	Middle East	Turkey	37.9	40.2	-	Spring	Red
	PI178161	Triticum	aestivum	Landrace	Middle East	Turkey	37.2	43.6	-	Spring	Red
	PI73329	Triticum	aestivum	Landrace	Asia (except Middle East)	Armenia	40.1833	44.5	-	Spring	Red
	YangBaiMai	Triticum	aestivum	Landrace	Asia (except Middle East)	baiquan	47.36	126.06	-	Winter	Red
	PI572743	Triticum	aestivum	Landrace	Middle East	Pakistan	36.3	74.3	-	Spring	White
	PI83513	Triticum	aestivum	Landrace	Asia (except Middle East)	China	27	107	-	Winter	Red
	XinYang75256	Triticum	aestivum	Cultivar	Asia (except Middle East)	China	32.1	114.1	1995	Winter	White
	PI270005	Triticum	aestivum	Landrace	Middle East	Pakistan	35.9	74.3	-	Spring	White
	PI627919	Triticum	aestivum	Landrace	Middle East	Iran	36.7	51.5	-	Winter	Red
	PI470511	Triticum	aestivum	Landrace	Middle East	Turkey	40.8	43.3	-	Spring	Red
	PI502942	Triticum	aestivum	Landrace	Asia (except Middle East)	China	32	118.8	-	Winter	Red
	PI182910	Triticum	aestivum	Landrace	Middle East	Turkey	39.1	43.2	-	Spring	White
	PI321903	Triticum	aestivum	Landrace	Middle East	Turkey	40	41.5	-	Spring	White
	PI119342	Triticum	aestivum	Landrace	Middle East	Turkey	38.6	38.3	-	Spring	Red
	PI73350	Triticum	aestivum	Landrace	Asia (except Middle East)	Armenia	40.1833	44.5	-	Spring	Red
	PI83519	Triticum	aestivum	Landrace	Asia (except Middle East)	China	28	112	-	Winter	Red
	PI73346	Triticum	aestivum	Landrace	Asia (except Middle East)	Armenia	40.1833	44.5	-	Spring	Red
	PI654265	Triticum	aestivum	Landrace	Asia (except Middle East)	Tajikistan	38.9	71.3	-	Spring	Red
	PI347099	Triticum	aestivum	Landrace	Middle East	Afghanistan	35.6	69.5	-	Winter	Red
	PI341450	Triticum	aestivum	Landrace	Middle East	Turkey	37.3	35.6	-	Spring	Red
	PI559563	Triticum	aestivum	Landrace	Middle East	Turkey	38.4	40	-	Winter	White
	PI470518	Triticum	aestivum	Landrace	Middle East	Turkey	41	43.3	-	Spring	Red
	PI125367	Triticum	aestivum	Landrace	Middle East	Afghanistan	36.1	68.7	-	Spring	Red
	PI83512	Triticum	aestivum	Landrace	Asia (except Middle East)	China	27	107	-	Winter	Red
	PI470533	Triticum	aestivum	Landrace	Middle East	Turkey	40.8	43.1	-	Winter	Red
	PI366570	Triticum	aestivum	Landrace	Middle East	Afghanistan	33.8	62.2	-	Spring	Red
	PI572817	Triticum	aestivum	Landrace	Middle East	Pakistan	36.3	74.5	-	Winter	Red
	PI591996	Triticum	aestivum	Landrace	Asia (except Middle East)	China	39	116	-	Winter	White
	PI166780	Triticum	aestivum	Landrace	Middle East	Turkey	40.6	43.1	-	Spring	Red
	PI470570	Triticum	aestivum	Landrace	Middle East	Turkey	40.3	41.5	-	Winter	Red
	PI321964	Triticum	aestivum	Landrace	Middle East	Turkey	40	41.5	-	Spring	Red
	PI165695	Triticum	aestivum	Landrace	Middle East	Afghanistan	36.7	67.1	-	Winter	Red
	PI220844	Triticum	aestivum	Landrace	Middle East	Afghanistan	32.5	62.2	-	Winter	White
	PI654264	Triticum	aestivum	Landrace	Asia (except Middle East)	Tajikistan	39.7239	68.8819	-	Spring	Red
	PI57995	Triticum	aestivum	Landrace	Asia (except Middle East)	India	34.2	75	-	Winter	Red
	PI621554	Triticum	aestivum	Landrace	Middle East	Iran	34.8	48.6	-	Winter	White
	PI119341	Triticum	aestivum	Landrace	Middle East	Turkey	38.7	38.3	-	Winter	Red
	PI289819	Triticum	aestivum	Landrace	Middle East	Iran	30.9	49.5	-	Spring	White
	PI80736	Triticum	aestivum	Landrace	Middle East	Afghanistan	36.7	67.1	-	Winter	Red
	PI572814	Triticum	aestivum	Landrace	Middle East	Pakistan	36.3	74.5	-	Winter	White
	PI572805	Triticum	aestivum	Landrace	Middle East	Pakistan	36	74.3	-	Spring	White
	PI626481	Triticum	aestivum	Landrace	Middle East	Iran	32.7	51.7	-	Winter	Red
	PI321967	Triticum	aestivum	Landrace	Middle East	Turkey	40	41.5	-	Spring	Red
	PI166831	Triticum	aestivum	Landrace	Middle East	Turkey	39.8	39.5	-	Spring	White
	PI525073	Triticum	aestivum	Landrace	Asia (except Middle East)	China	33.5	119.8	-	Winter	Red
	PI289817	Triticum	aestivum	Landrace	Middle East	Iran	31.2	48.2	-	Spring	White
	PI177973	Triticum	aestivum	Landrace	Middle East	Turkey	37.7	44.6	-	Spring	Red
	PI654212	Triticum	aestivum	Landrace	Asia (except Middle East)	Tajikistan	39	68.8	-	Spring	Red
	PI654287	Triticum	aestivum	Landrace	Asia (except Middle East)	Tajikistan	39.4	68.7	-	Spring	Red
	HuangMangBai	Triticum	aestivum	Landrace	Asia (except Middle East)	China	37.5	114.45	-	Winter	White
	PI576680	Triticum	aestivum	Landrace	Middle East	Turkey	38.4	40.6	-	Spring	Red
	PI654202	Triticum	aestivum	Landrace	Asia (except Middle East)	Tajikistan	38.5	69.2	-	Spring	Red
	PI572806	Triticum	aestivum	Landrace	Middle East	Pakistan	36.3	74.3	-	Spring	White
	Ok101	Triticum	aestivum	Cultivar	North America	United States	35.5	-97.6		Winter	Red
	PI654306	Triticum	aestivum	Landrace	Asia (except Middle East)	Tajikistan	39.2	69.1	-	Spring	White
	PI222126	Triticum	aestivum	Landrace	Middle East	Afghanistan	34.5	65.5	-	Spring	White
	PI172569	Triticum	aestivum	Landrace	Middle East	Turkey	38.6	39.3	-	Spring	White
	PI628070	Triticum	aestivum	Landrace	Middle East	Iran	36.8	54.5	-	Winter	Red
	PI572807	Triticum	aestivum	Landrace	Middle East	Pakistan	36.2	74.4	-	Spring	White
	PI166866	Triticum	aestivum	Landrace	Middle East	Turkey	38.8	38.7	-	Winter	White
	PI182756	Triticum	aestivum	Landrace	Middle East	Turkey	38.2	37.2	-	Spring	Red
	PI654142	Triticum	aestivum	Landrace	Asia (except Middle East)	Tajikistan	38.4	68.7	-	Spring	Red
	PI70622	Triticum	aestivum	Landrace	Asia (except Middle East)	China	50.3	127.5	-	Spring	Red
	PI70628	Triticum	aestivum	Landrace	Asia (except Middle East)	China	42.8	127.7	-	Spring	Red
	PI628189	Triticum	aestivum	Landrace	Middle East	Iran	33.6	46.5	-	Winter	Red
	PI72372	Triticum	aestivum	Landrace	Asia (except Middle East)	China	42.9833	130.133	-	Winter	Red
	PI94590	Triticum	aestivum	Landrace	Asia (except Middle East)	Uzbekistan	41.4	64.6	-	Spring	Red
	PI560808	Triticum	aestivum	Landrace	Middle East	Turkey	38	42.1	-	Spring	Red
	PI560687	Triticum	aestivum	Landrace	Middle East	Turkey	39.1	41.5	-	Spring	Red
	PI72768	Triticum	aestivum	Landrace	Asia (except Middle East)	China	45.2	124.8	-	Spring	Red
	PI70617	Triticum	aestivum	Landrace	Asia (except Middle East)	China	43	126	-	Spring	Red
	PI40966	Triticum	aestivum	Landrace	Middle East	Pakistan	30.3	71.1	-	Spring	Red
	JiMai22	Triticum	aestivum	Cultivar	Asia (except Middle East)	China	36.4	117	2006	Winter	Red
	Chinese Spring	Triticum	aestivum	Landrace	Asia (except Middle East)	China	30.65	104.1	-	Spring	Red
	TAM107	Triticum	aestivum	Cultivar	North America	United States	32	-99.9	1980	Winter	Red
	PI430020	Triticum	aestivum	Landrace	Asia (except Middle East)	India	34.5	76.5	-	Spring	White
	PI430050	Triticum	aestivum	Landrace	Asia (except Middle East)	India	33.4	75.8	-	Winter	Red
	PI167841	Triticum	aestivum	Landrace	Middle East	Turkey	39.3	38.5	-	Spring	Red
	PI576669	Triticum	aestivum	Landrace	Middle East	Turkey	36.2	36.1	-	Spring	Red
	PI70625	Triticum	aestivum	Landrace	Asia (except Middle East)	China	44	123.9	-	Spring	Red
	PI65109	Triticum	aestivum	Landrace	Asia (except Middle East)	China	42.3	123.8	-	Spring	Red
	PI221508	Triticum	aestivum	Landrace	Middle East	Afghanistan	34.6	65.8	-	Spring	White
	Chang6359	Triticum	aestivum	Cultivar	Asia (except Middle East)	China	36.1	113.1	2006	Winter	White
	PI572784	Triticum	aestivum	Landrace	Middle East	Pakistan	35.3	75.5	-	Spring	White
	PI208898	Triticum	aestivum	Landrace	Middle East	Iraq	33.2	43.7	-	Spring	Red
	LiangXing99	Triticum	aestivum	Cultivar	Asia (except Middle East)	China	36.4	117	1999	Winter	White
	ZhongKe331	Triticum	aestivum	Cultivar	Asia (except Middle East)	China	39.6	116.3	2012	Winter	White
	WE74	Triticum	aestivum	Other	North America	United States	42.5	-93.3	-	Winter	White

## Sheet: S2
	Table S2: Seed dormancy and seed size traits of the 545 wheat accessions.
	Accession name	GP3D /%												BLUE-GP3D	GP7D /%												BLUE-GP7D	TKW /g									BLUE-TKW	KL /mm									BLUE-KL	KW /mm
		Zhaoxian, 2021			Zhaoxian, 2022			Zhaoxian, 2023			Beijing, 2023				Zhaoxian, 2021			Zhaoxian, 2022			Zhaoxian, 2023			Beijing, 2023				Zhaoxian, 2022			Zhaoxian, 2023			Beijing, 2023				Zhaoxian, 2022			Zhaoxian, 2023			Beijing, 2023				Zhaoxian, 2022
		Rep 1	Rep 2	Average	Rep 1	Rep 2	Average	Rep 1	Rep 2	Average	Rep 1	Rep 2	Average		Rep 1	Rep 2	Average	Rep 1	Rep 2	Average	Rep 1	Rep 2	Average	Rep 1	Rep 2	Average		Rep 1	Rep 2	Average	Rep 1	Rep 2	Average	Rep 1	Rep 2	Average		Rep 1	Rep 2	Average	Rep 1	Rep 2	Average	Rep 1	Rep 2	Average		Rep 1	Rep 2
	PI153785	0.448276	0.426471	0.437373	0.137255	0.516129	0.326692	0.305556	0.346939	0.326247	0.139535	0.172414	0.155974	0.270088	0.724138	0.691176	0.707657	0.647059	0.806452	0.726755	0.5	0.673469	0.586735	0.534884	0.448276	0.49158	0.608243	33.098	37.651	35.3745	NA	NA	NA	45.356	39.052	42.204	38.79	6.552	6.65875	6.60538	NA	NA	NA	7.039	6.492	6.7655	6.685	2.896	3.0075
	PI80741	0.8125	0.772727	0.792614	0.88	0.8125	0.84625	0.875	0.837838	0.856419	0.3	0.738095	0.519048	0.712088	0.8125	0.863636	0.838068	0.98	0.84375	0.911875	0.958333	0.891892	0.925113	0.6	0.857143	0.728571	0.830943	44.365	42.3902	43.3776	38.024	47.11	42.567	40.609	39.868	40.2385	41.7037	6.933	6.80733	6.87017	6.61	6.761	6.6855	6.763	6.844	6.8035	6.75013	3.28	3.146
	PI366569	0.962963	0.651163	0.807063	1	0.976744	0.988372	0.583333	1	0.791667	0.466667	0.468085	0.467376	0.722138	0.962963	0.976744	0.969854	1	1	1	0.791667	1	0.895833	0.566667	0.510638	0.538652	0.831131	40.79	40.4905	40.6403	37.147	35.04	36.0935	44.214	44.962	44.588	40.082	7.064	6.87517	6.96958	6.488	6.758	6.623	6.892	6.985	6.9385	6.81013	3.092	3.07367
	PI184157	0.295082	0.510638	0.40286	0.884615	0.75	0.817308	0.823529	0.735294	0.779412	0.261905	0.261905	0.261905	0.523875	0.622951	0.829787	0.726369	0.923077	0.90625	0.914663	0.862745	0.911765	0.887255	0.47619	0.47619	0.47619	0.731181	28.813	28.253	28.533	29.833	26.915	28.374	27.572	28.28	27.926	27.9187	6.27	6.0155	6.14275	5.925	5.95	5.9375	5.839	5.99	5.9145	5.96513	2.768	2.68733
	PI272374	0.3	0.355556	0.327778	0.315789	0.391304	0.353547	0.340909	0.583333	0.462121	0.097561	0.24	0.16878	0.286575	0.525	0.511111	0.518056	0.736842	0.630435	0.683638	0.545455	0.625	0.585227	0.219512	0.56	0.389756	0.524206	29.453	33.1657	31.3093	33.73	34.062	33.896	38.184	33.78	35.982	33.3704	5.987	5.96517	5.97608	5.94	6.065	6.0025	5.949	5.738	5.8435	5.90847	2.774	2.89017
	PI57902	1	0.9375	0.96875	1	1	1	0.702703	0.75	0.726351	0.96875	0.84375	0.90625	0.858863	1	0.979167	0.989583	1	1	1	0.702703	0.85	0.776351	0.96875	0.84375	0.90625	0.898106	37.725	41.3975	39.5613	42.242	45	43.621	45.587	40.106	42.8465	41.6537	6.49	6.49517	6.49258	6.481	6.739	6.61	6.501	6.27	6.3855	6.4618	3.024	3.05517
	PI45325	0.83871	0.441176	0.639943	0.967742	1	0.983871	0.740741	0.658537	0.699639	0.128205	0.428571	0.278388	0.608963	0.935484	0.705882	0.820683	1	1	1	0.777778	0.707317	0.742547	0.307692	0.5	0.403846	0.721818	48.281	35.9512	42.1161	46.007	43.23	44.6185	40.212	32.926	36.569	40.7437	7.174	6.93233	7.05317	7.085	6.894	6.9895	6.711	6.556	6.6335	6.8568	3.26	3.043
	PI268312	1	1	1	0.827586	0.875	0.851293	1	0.935484	0.967742	0.73913	0.844444	0.791787	0.861213	1	1	1	0.827586	0.875	0.851293	1	0.935484	0.967742	0.826087	0.866667	0.846377	0.896406	44.253	42.5632	43.4081	39.305	44.829	42.067	42.62	40.119	41.3695	41.9237	7.451	7.27717	7.36408	7.286	7.449	7.3675	7.021	7.005	7.013	7.21513	3.039	2.96317
	PI627954	0.973684	1	0.99	NA	NA	NA	0.78125	0.617647	0.699449	0.96875	0.8	0.884375	0.840088	1	1	1	NA	NA	NA	0.78125	0.647059	0.714154	0.96875	0.8	0.884375	0.861861	67.394	59.1367	63.2653	53.574	55.979	54.7765	54.495	55.984	55.2395	57.402	7.709	7.63283	7.67092	7.432	7.688	7.56	7.508	7.751	7.6295	7.58513	3.798	3.58967
	PI628129	0.666667	0.92	0.793333	0.833333	1	0.916667	0.809524	0.75	0.779762	0.568182	0.255814	0.411998	0.68395	0.69697	0.92	0.808485	0.944444	1	0.972222	0.952381	0.892857	0.922619	0.681818	0.72093	0.701374	0.831218	46.071	47.6848	46.8779	56.423	39.231	47.827	46.099	52.214	49.1565	47.5937	7.851	7.81683	7.83392	7.988	7.176	7.582	7.577	8.458	8.0175	7.77847	3.105	3.13933
	PI208895	0.780488	0.93617	0.858329	0.913043	0.833333	0.873188	0.815789	0.292683	0.554236	0.271429	0.413043	0.342236	0.6155	0.926829	0.978723	0.952776	0.934783	0.880952	0.907867	0.894737	0.731707	0.813222	0.685714	0.673913	0.679814	0.818456	31.429	32.537	31.983	34.31	34.164	34.237	31.657	32.233	31.945	32.3637	5.66	5.583	5.6215	5.674	5.723	5.6985	5.425	5.356	5.3905	5.53513	2.892	2.83683
	PI208900	0.695652	0.583333	0.639493	0.673469	0.5	0.586735	0.727273	0.555556	0.641414	0.25	0.633333	0.441667	0.53585	0.804348	0.833333	0.818841	0.897959	0.735294	0.816627	0.878788	0.703704	0.791246	0.722222	0.833333	0.777778	0.781156	32.024	34.284	33.154	36.5	36.264	36.382	36.819	32.073	34.446	34.3004	5.696	5.78	5.738	5.873	6.032	5.9525	5.869	5.514	5.6915	5.75847	2.905	2.90967
	PI65564	0.30303	0.428571	0.365801	0.258065	0.782609	0.520337	0.384615	0.555556	0.470085	0.111111	0.176471	0.143791	0.333525	0.333333	0.485714	0.409524	0.483871	0.826087	0.654979	0.538462	0.666667	0.602564	0.194444	0.470588	0.332516	0.479943	29.945	30.3673	30.1562	30.25	31.508	30.879	30.842	28.456	29.649	29.872	5.629	5.60417	5.61658	5.58	5.701	5.6405	5.599	5.366	5.4825	5.54513	2.9	2.88483
	PI157949	0.575758	0.805556	0.690657	0.62	0.969697	0.794848	0.758621	0.758621	0.758621	0.111111	0.288889	0.2	0.56955	0.909091	0.861111	0.885101	0.92	1	0.96	0.931034	0.931034	0.931034	0.777778	0.688889	0.733333	0.857406	54.145	47.786	50.9655	46.71	46.805	46.7575	38.905	45.911	42.408	46.3554	7.201	7.04717	7.12408	7.04	6.947	6.9935	6.918	7.069	6.9935	7.00347	3.618	3.35017
	PI191347	0.358974	0.193548	0.276261	0.714286	0.837838	0.776062	0.586207	0.676471	0.631339	0.26087	0.235294	0.248082	0.44145	0.538462	0.354839	0.44665	0.857143	0.972973	0.915058	0.862069	0.705882	0.783976	0.478261	0.588235	0.533248	0.649781	40.916	35.3107	38.1133	29.911	34.318	32.1145	34.258	31.545	32.9015	34.0204	6.824	6.70067	6.76233	6.55	6.962	6.756	6.181	6.863	6.522	6.64347	3.093	2.85883
	PI639304	0.645161	0.588235	0.616698	0.775	0.442308	0.608654	0.615385	0.666667	0.641026	0.368421	0.309524	0.338972	0.50985	0.967742	0.823529	0.895636	0.925	0.826923	0.875962	0.769231	0.871795	0.820513	0.605263	0.642857	0.62406	0.784081	25.576	31.4372	28.5066	35.675	32.884	34.2795	32.633	36.279	34.456	32.057	6.246	6.227	6.2365	6.366	5.959	6.1625	5.937	6.608	6.2725	6.1918	2.69	2.90767
	CItr2804	0.53125	0.931034	0.731142	0.939394	0.8	0.869697	0.96	0.90625	0.933125	0.705882	0.705882	0.705882	0.768488	0.96875	1	0.984375	0.939394	0.911111	0.925253	0.96	1	0.98	0.784314	0.784314	0.784314	0.898531	38.36	38.748	38.554	36.147	34.321	35.234	42.262	40.31	41.286	38.0004	6.65	6.75825	6.70413	6.576	6.791	6.6835	6.833	6.74	6.7865	6.69013	2.94	3.03625
	PI40944	0.745455	0.857143	0.801299	0.795918	1	0.897959	0.829268	0.868421	0.848845	0.693548	0.693548	0.693548	0.768913	0.890909	0.918367	0.904638	0.836735	1	0.918367	0.902439	0.921053	0.911746	0.725806	0.725806	0.725806	0.845181	25.769	29.5783	27.6737	29.413	31.383	30.398	32.568	29.74	31.154	29.3837	4.952	4.86133	4.90667	4.933	4.881	4.907	4.725	4.87	4.7975	4.83513	2.884	2.88967
	PI40967	0.375	0.205882	0.290441	0.346154	0.121951	0.234053	0.692308	0.424242	0.558275	0.520833	0.520833	0.520833	0.359413	0.5625	0.382353	0.472426	0.461538	0.439024	0.450281	0.807692	0.484848	0.64627	0.604167	0.604167	0.604167	0.523331	41.788	40.4405	41.1142	37.02	40.265	38.6425	40.891	40.08	40.4855	39.7237	6.262	6.31767	6.28983	6.332	6.608	6.47	6.221	6.35	6.2855	6.31347	3.327	3.24033
	PI192808	1	0.963636	0.981818	0.5	1	0.75	1	1	1	0	0.98	0.49	0.763963	1	0.963636	0.981818	0.842105	1	0.921053	1	1	1	0.111111	1	0.555556	0.844643	46.179	39.1032	42.6411	38.01	37.476	37.743	41.854	25.455	33.6545	37.6554	7.031	7.07333	7.05217	7.06	7.204	7.132	7.194	6.776	6.985	7.02013	3.211	2.9635
	PI192569	0.844444	0.857143	0.850794	0.723404	1	0.861702	0.68	0.96	0.82	0.359375	0.629032	0.494204	0.715175	0.933333	0.964286	0.94881	0.851064	1	0.925532	0.88	0.96	0.92	0.65625	0.854839	0.755544	0.867518	38.263	34.8473	36.5552	32.739	34.59	33.6645	34.066	33.014	33.54	34.2287	5.761	5.809	5.785	5.866	5.81	5.838	5.858	5.742	5.8	5.77347	3.192	3.03983
	PI182707	0.613636	0.638298	0.625967	0.977778	0.837838	0.907808	0.617647	0.388889	0.503268	0.106383	0.136364	0.121373	0.498113	0.727273	0.744681	0.735977	1	0.972973	0.986486	0.794118	0.777778	0.785948	0.702128	0.704545	0.703337	0.782981	40.783	36.68	38.7315	37.355	31.391	34.373	35.211	34.557	34.884	35.6387	6.848	6.5695	6.70875	6.497	6.8	6.6485	6.341	6.083	6.212	6.48847	3.093	2.90517
	PI639416	0.962264	1	0.981132	0.815385	1	0.907692	0.96	1	0.98	0.794872	0.941176	0.868024	0.892738	1	1	1	0.846154	1	0.923077	0.96	1	0.98	0.820513	1	0.910256	0.933381	34.487	36.3942	35.4406	36.114	43.921	40.0175	36.276	33.08	34.678	36.3537	6.863	6.81817	6.84058	7.085	7.175	7.13	6.363	6.56	6.4615	6.7768	2.821	2.82283
	PI165114	0.774194	0.733333	0.753763	0.647059	0.5	0.573529	0.961538	0.914286	0.937912	0.411765	0.541667	0.476716	0.644	0.806452	0.8	0.803226	0.803922	0.868421	0.836171	0.961538	0.942857	0.952198	0.676471	0.6875	0.681985	0.798443	34.57	38.9935	36.7818	46.084	35.443	40.7635	42.684	40.61	41.647	39.3704	6.815	6.72083	6.76792	6.377	6.847	6.612	6.88	6.591	6.7355	6.6718	2.789	2.94617
	PI166346	1	0.934579	0.96729	0.854167	0.553191	0.703679	0.95	0.833333	0.891667	0.689655	0.411765	0.55071	0.736863	1	0.943925	0.971963	0.916667	0.595745	0.756206	0.95	0.880952	0.915476	0.793103	0.735294	0.764199	0.832006	29.406	33.346	31.376	27.264	32.836	30.05	41.769	39.395	40.582	33.647	6.171	6.13617	6.15358	6.006	6.059	6.0325	6.499	5.911	6.205	6.0968	2.832	2.952
	PI470581	0.871795	0.955556	0.913675	1	0.818182	0.909091	0.466667	0.931034	0.698851	0.45	0.813953	0.631977	0.746925	1	0.977778	0.988889	1	0.886364	0.943182	0.933333	1	0.966667	0.866667	0.883721	0.875194	0.923531	23.038	26.9312	24.9846	27.493	30.463	28.978	27.756	29.799	28.7775	27.222	6.322	6.35433	6.33817	6.251	6.844	6.5475	6.197	6.19	6.1935	6.32347	2.342	2.49383
	PI94468	0.311111	0.518519	0.414815	0.707317	0.595238	0.651278	0.857143	0.545455	0.701299	0.0333333	0.394737	0.214035	0.45385	0.622222	0.555556	0.588889	0.829268	0.857143	0.843206	0.885714	0.590909	0.738312	0.2	0.578947	0.389474	0.620006	32.996	31.944	32.47	31.47	33.274	32.372	28.681	30.443	29.562	31.1087	5.767	5.71717	5.74208	5.68	5.85	5.765	5.361	5.708	5.5345	5.6468	2.897	2.83717
	PI9131	0.176471	0.615385	0.395928	0.65625	0.580645	0.618448	0.763158	0.731707	0.747433	0.621622	0.277778	0.4497	0.5114	0.352941	0.666667	0.509804	0.75	0.83871	0.794355	0.789474	0.853659	0.821566	0.72973	0.416667	0.573198	0.654781	30.917	32.4258	31.6714	35.526	32.226	33.876	34.523	30.446	32.4845	32.322	6.351	6.33433	6.34267	6.455	6.514	6.4845	6.495	5.84	6.1675	6.2968	2.634	2.727
	PI94532	0.352941	0.196721	0.274831	0.732143	0.522727	0.627435	0.37931	0.612903	0.496107	0.733333	0.444444	0.588889	0.4553	0.617647	0.557377	0.587512	0.928571	0.659091	0.793831	0.413793	0.774194	0.593993	0.933333	0.733333	0.833333	0.682206	38.437	37.824	38.1305	38.129	33.188	35.6585	40.153	38.6	39.3765	37.3637	6.339	6.31967	6.32933	6.433	6.301	6.367	6.279	6.227	6.253	6.2818	3.126	3.03667
	CItr1517	0.634146	0.403846	0.518996	0.875	0.722222	0.798611	0.857143	0.852941	0.855042	0.512821	0.512821	0.512821	0.62985	0.829268	0.923077	0.876173	0.916667	0.944444	0.930556	0.857143	1	0.928571	0.794872	0.794872	0.794872	0.862593	43.336	40.7823	42.0592	40.78	46.545	43.6625	32.466	35.08	33.773	39.4754	6.403	6.24167	6.32233	6.41	6.591	6.5005	5.731	5.94	5.8355	6.18347	3.372	3.232
	PI46041	0.857143	0.869565	0.863354	0.784314	1	0.892157	0.541667	0.852941	0.697304	0.0555556	0.6	0.327778	0.653663	0.892857	0.869565	0.881211	0.823529	1	0.911765	0.583333	0.911765	0.747549	0.388889	0.755556	0.572222	0.758243	36.894	34.798	35.846	31.691	29.911	30.801	38.797	34.601	36.699	34.0904	6.485	6.4495	6.46725	6.567	6.478	6.5225	6.306	6.376	6.341	6.4118	2.969	2.88683
	PI61693	0.594595	0.8	0.697297	0.355556	0.463415	0.409485	0.522727	0.261905	0.392316	0.490909	0.490909	0.490909	0.456013	0.864865	0.977778	0.921321	0.466667	0.609756	0.538211	0.704545	0.380952	0.542749	0.636364	0.636364	0.636364	0.639731	37.777	36.1697	36.9733	30.21	25.111	27.6605	45.621	42.01	43.8155	35.792	6.217	6.015	6.116	5.46	5.309	5.3845	6.519	6.32	6.4195	5.94013	3.113	2.90167
	PI62362	0.970588	1	0.985294	1	1	1	0.923077	0.967742	0.945409	0.741935	0.741935	0.741935	0.876663	1	1	1	1	1	1	0.923077	0.967742	0.945409	0.870968	0.870968	0.870968	0.934143	42.589	40.7443	41.6667	38.94	40.337	39.6385	39.307	40.74	40.0235	40.0854	6.663	6.45633	6.55967	6.43	6.17	6.3	6.536	6.45	6.493	6.4168	3.191	3.027
	PI94430	0.457143	0.653061	0.555102	0.627451	0.933333	0.780392	0.636364	0.0869565	0.36166	0.545455	0.441176	0.493316	0.50615	0.771429	0.857143	0.814286	0.823529	0.966667	0.895098	0.727273	0.217391	0.472332	0.704545	0.470588	0.587567	0.672356	46.068	43.4937	44.7808	44.9	33.889	39.3945	47.705	53.343	50.524	44.542	7.394	7.57117	7.48258	7.58	7.685	7.6325	7.617	7.652	7.6345	7.54847	3.042	2.975
	PI107302	0.28125	0.574074	0.427662	0.4375	0.315789	0.376645	0.435897	0.378378	0.407138	0.133333	0	0.0666667	0.27805	0.5625	0.777778	0.670139	0.75	0.710526	0.730263	0.871795	0.486486	0.679141	0.2	0.0909091	0.145455	0.536293	36.824	30.9082	33.8661	36.409	35.75	36.0795	25.868	13.774	19.821	29.5637	6.648	6.335	6.4915	6.406	6.423	6.4145	6.155	5.73	5.9425	6.25013	3.072	2.87517
	PI178486	0.675676	0.843137	0.759406	0.36	0.441176	0.400588	0.72	0.758621	0.73931	0.275	0.473684	0.374342	0.526925	0.945946	0.941176	0.943561	0.72	0.588235	0.654118	0.76	0.896552	0.828276	0.65	0.684211	0.667105	0.753306	32.751	32.2498	32.5004	32.34	31.448	31.894	31.845	33.256	32.5505	31.9587	6.236	6.11983	6.17792	6.1	6.108	6.104	5.827	6.204	6.0155	6.06513	3.032	2.957
	PI195415	0.436364	0.666667	0.551515	0.804878	0.744186	0.774532	0.911765	0.906977	0.909371	0.533333	0.533333	0.533333	0.650713	0.709091	0.733333	0.721212	0.926829	0.837209	0.882019	0.911765	0.953488	0.932627	0.844444	0.844444	0.844444	0.825106	29.528	30.2523	29.8902	25.334	36.222	30.778	30.451	30.36	30.4055	29.9987	6.347	6.18117	6.26408	6.126	6.443	6.2845	5.912	6.2	6.056	6.1668	2.726	2.713
	PI200762	1	0.972973	0.986486	1	1	1	0.742857	1	0.871429	0.972222	0.733333	0.852778	0.886188	1	0.972973	0.986486	1	1	1	0.771429	1	0.885714	1	0.8	0.9	0.923093	40.459	42.1555	41.3073	42.11	44.086	43.098	39.484	44.359	41.9215	41.752	6.376	6.288	6.332	6.25	6.369	6.3095	5.938	6.3	6.119	6.22013	3.186	3.1375
	PI203080	0.744186	0.764706	0.754446	0.947368	0.805556	0.876462	0.757576	0.216216	0.486896	0.209302	0.209302	0.209302	0.5403	0.953488	0.901961	0.927725	0.973684	0.916667	0.945175	0.939394	0.594595	0.766994	0.55814	0.55814	0.55814	0.779556	45.834	42.7302	44.2821	44.62	28.643	36.6315	45.725	41.51	43.6175	41.152	6.2	6.32267	6.26133	6.136	5.58	5.858	6.91	6.23	6.57	6.19513	3.605	3.37533
	PI230652	0.647059	0.470588	0.558824	0.25	0.787879	0.518939	0.828571	0.733333	0.780952	0.222222	0.577778	0.4	0.5232	0.970588	0.882353	0.926471	0.6	0.882353	0.741176	0.828571	0.933333	0.880952	0.62963	0.688889	0.659259	0.782018	48.341	45.4812	46.9111	47.538	50.112	48.825	41.856	36.699	39.2775	44.647	7.374	7.18567	7.27983	7.348	7.213	7.2805	6.801	7.004	6.9025	7.11847	3.385	3.23233
	PI374257	1	0.857143	0.928571	1	1	1	0.666667	0.795455	0.731061	0.733333	0.733333	0.733333	0.80675	1	1	1	1	1	1	0.866667	0.909091	0.887879	0.8	0.8	0.8	0.902018	24.795	24.0645	24.4297	25.69	27.92	26.805	23.334	26.38	24.857	25.0054	4.747	4.595	4.671	4.53	4.67	4.6	4.443	4.72	4.5815	4.58347	2.848	2.764
	PI490397	0.99	1	0.995	1	1	1	0.96	0.96	0.96	0.928571	0.928571	0.928571	0.929413	1	1	1	1	1	1	0.96	0.96	0.96	0.928571	0.928571	0.928571	0.952193	28.136	24.637	26.3865	24.56	24.8	24.68	21.138	24.65	22.894	24.297	5.658	5.4	5.529	5.43	5.27	5.35	5.142	5.38	5.261	5.34513	2.827	2.507
	PI490399	0.953488	0.985507	0.969498	1	1	1	0.871795	0.875	0.873397	0.636364	0.636364	0.636364	0.828338	1	1	1	1	1	1	0.897436	0.916667	0.907051	0.909091	0.909091	0.909091	0.934081	28.731	27.7905	28.2608	18.036	20.271	19.1535	35.487	32.46	33.9735	26.772	5.789	5.73767	5.76333	5.104	5.544	5.324	6.1	5.65	5.875	5.61847	2.841	2.70667
	CItr6622	0.92	0.928571	0.924286	0.76087	1	0.880435	0.657143	0.851064	0.754103	0.45	0.897436	0.673718	0.76665	1	1	1	0.847826	1	0.923913	0.8	0.87234	0.83617	0.65	1	0.825	0.876306	36.247	32.995	34.621	32.94	30.02	31.48	29.651	35.785	32.718	32.5837	6.264	6.10667	6.18533	6.07	6.154	6.112	6.006	5.798	5.902	6.0318	3.086	2.96917
	CItr7706	1	0.727273	0.863636	0.843137	0.837209	0.840173	0.658537	1	0.829268	0.54	0.342105	0.441053	0.702038	1	0.945455	0.972727	0.901961	1	0.95098	0.780488	1	0.890244	0.84	0.605263	0.722632	0.864206	20.436	26.3753	23.4057	26.157	31.973	29.065	29.093	30.157	29.625	27.0087	5.865	5.84767	5.85633	5.75	5.931	5.8405	5.841	5.834	5.8375	5.81013	2.508	2.64367
	CItr8160	0.977273	1	0.988636	1	1	1	0.804878	0.730769	0.767824	0.74359	0.925926	0.834758	0.856325	0.977273	1	0.988636	1	1	1	0.902439	0.865385	0.883912	0.846154	0.962963	0.904558	0.924331	27.713	30.1603	28.9367	26.784	31.33	29.057	33.76	38.208	35.984	30.967	6.906	6.7305	6.81825	6.553	6.73	6.6415	6.882	6.583	6.7325	6.69513	2.592	2.6785
	CItr9348	0.785714	0.727273	0.756494	0.545455	0.446809	0.496132	0.428571	0.540541	0.484556	0.142857	0.347826	0.245342	0.45415	0.928571	0.840909	0.88474	0.666667	0.638298	0.652482	0.510204	0.756757	0.63348	0.571429	0.565217	0.568323	0.664806	28.138	29.4163	28.7772	29.786	33.715	31.7505	33.303	23.418	28.3605	29.2737	5.576	5.58767	5.58183	5.732	5.786	5.759	5.575	5.281	5.428	5.5568	2.828	2.88483
	CItr14350	0.608696	0.622222	0.615459	0.714286	0.431818	0.573052	0.521739	0.583333	0.552536	0.0967742	0.513514	0.305144	0.47005	0.804348	0.666667	0.735507	0.816327	0.659091	0.737709	0.913043	0.666667	0.789855	0.290323	0.621622	0.455972	0.659793	35.615	35.7343	35.6747	40.07	36.866	38.468	34.269	31.971	33.12	35.397	6.34	6.2515	6.29575	6.396	6.311	6.3535	5.912	6.21	6.061	6.2018	3.071	2.986
	CItr14766	1	0.8125	0.90625	1	1	1	0.911765	0.5	0.705882	0.882353	0.882353	0.882353	0.83215	1	0.979167	0.989583	1	1	1	1	0.911765	0.955882	0.941176	0.941176	0.941176	0.951718	28.255	27.3483	27.8017	28.23	24.79	26.51	29	27.52	28.26	27.167	6.426	6.149	6.2875	6.21	6.052	6.131	5.969	6.16	6.0645	6.1268	2.653	2.61733
	CItr15090	0.484848	0.45283	0.468839	0.607843	0.5	0.553922	0.575	0.5	0.5375	0.205128	0.205128	0.205128	0.399838	0.666667	0.54717	0.606918	0.823529	0.525	0.674265	0.65	0.642857	0.646429	0.487179	0.487179	0.487179	0.583756	31.056	29.3865	30.2213	31.228	32.901	32.0645	25.039	29.92	27.4795	29.5654	5.01	5.04633	5.02817	4.995	5.063	5.029	5.1	5.04	5.07	5.00847	3.064	2.84767
	CItr15200	0.821429	0.945946	0.883687	1	1	1	0.88	1	0.94	0.451613	0.553571	0.502592	0.790075	1	1	1	1	1	1	0.88	1	0.94	0.645161	0.642857	0.644009	0.876056	38.081	36.298	37.1895	39.524	39.057	39.2905	28.214	34.831	31.5225	35.642	5.988	5.86183	5.92492	5.881	6.038	5.9595	5.785	5.491	5.638	5.8068	3.155	3.15883
	PI34126	0.551724	0.666667	0.609195	0.288462	0.538462	0.413462	0.730769	0.567568	0.649168	0.409091	0.513514	0.461302	0.491813	0.965517	0.897436	0.931477	0.788462	0.846154	0.817308	0.884615	0.702703	0.793659	0.681818	0.864865	0.773342	0.808993	39.226	34.7053	36.9657	33.684	26.226	29.955	31.037	38.833	34.935	33.5954	6.822	6.72133	6.77167	6.815	6.746	6.7805	6.269	6.854	6.5615	6.67013	3.083	2.87433
	PI42396	0.75	0.880597	0.815299	0.875	1	0.9375	0.518519	0.840909	0.679714	NA	NA	NA	0.717159	0.916667	0.985075	0.950871	0.953125	1	0.976562	0.518519	0.863636	0.691077	NA	NA	NA	0.81867	40.452	37.461	38.9565	38.158	30.782	34.47	NA	NA	NA	35.9301	6.283	5.9495	6.11625	5.908	5.324	5.616	NA	NA	NA	5.7604	3.307	3.131
	PI42403	1	1	1	0.929825	1	0.964912	0.7	1	0.85	0.615385	0.615385	0.615385	0.816088	1	1	1	0.929825	1	0.964912	0.7	1	0.85	0.794872	0.794872	0.794872	0.882493	39.325	36.2518	37.7884	46.253	46.246	46.2495	23.181	38.25	30.7155	37.8937	6.114	5.94817	6.03108	6.56	6.419	6.4895	5.241	6.06	5.6505	6.0218	3.143	3.01167
	PI43325	0.851852	0.911111	0.881481	0.8	1	0.9	0.825	0.583333	0.704167	0.230769	0.311111	0.27094	0.647663	0.962963	0.911111	0.937037	0.911111	1	0.955556	0.925	0.6875	0.80625	0.384615	0.422222	0.403419	0.755606	24.245	28.5813	26.4132	27.47	29.594	28.532	31.905	30.58	31.2425	28.372	5.962	6.098	6.03	6.07	6.15	6.11	6.182	6.09	6.136	6.0568	2.524	2.70067
	PI44952	0.95	0.969697	0.959848	0.933333	1	0.966667	0.871795	0.96	0.915897	1	1	1	0.919113	1	0.969697	0.984848	0.966667	1	0.983333	0.897436	0.96	0.928718	1	1	1	0.954268	24.256	25.2193	24.7377	29.008	20.754	24.881	26.521	25.15	25.8355	24.7937	6.026	5.8655	5.94575	6.061	5.588	5.8245	5.746	5.86	5.803	5.82513	2.559	2.55983
	PI47986	0.75	0.5	0.625	0.74359	0.657895	0.700742	0.447368	0.864865	0.656117	0.280702	0.305556	0.293129	0.527275	0.972222	0.785714	0.878968	0.897436	0.842105	0.869771	0.684211	0.891892	0.788051	0.631579	0.444444	0.538012	0.748731	30.424	34.545	32.4845	35.08	35.98	35.53	39.111	35.351	37.231	34.7237	6.503	6.40067	6.45183	6.37	6.461	6.4155	6.345	6.131	6.238	6.33347	2.782	2.95133
	PI48097	0.827586	0.52	0.673793	1	0.972973	0.986486	1	0.96	0.98	0.96	0.96	0.96	0.858588	0.965517	0.88	0.922759	1	0.972973	0.986486	1	0.96	0.98	0.98	0.98	0.98	0.947356	43.304	40.4637	41.8838	35.28	32.239	33.7595	45.848	41.25	43.549	39.372	5.986	5.766	5.876	5.75	5.505	5.6275	5.807	5.76	5.7835	5.73013	3.344	3.182
	PI58559	0.430556	0.8	0.615278	0.844444	0.981481	0.912963	0.72973	0.8	0.764865	0.177778	0.117647	0.147712	0.568713	0.944444	1	0.972222	0.933333	1	0.966667	0.837838	0.942857	0.890347	0.666667	0.529412	0.598039	0.836856	28.608	27.6103	28.1092	26.45	32.395	29.4225	19.696	23.96	21.828	26.097	5.685	5.62217	5.65358	5.59	5.743	5.6665	5.148	5.729	5.4385	5.5518	2.83	2.74583
	PI65557	0.884615	0.740741	0.812678	0.934783	0.921053	0.927918	0.98	0.666667	0.823333	0.510204	0.666667	0.588435	0.746613	0.942308	0.907407	0.924858	0.934783	0.973684	0.954233	0.98	0.944444	0.962222	0.877551	0.757576	0.817563	0.894768	30.572	31.6883	31.1301	NA	NA	NA	34.803	30.806	32.8045	31.9675	6.061	5.90875	5.98487	NA	NA	NA	5.843	5.67	5.7565	5.87	2.872	2.8735
	PI58560	0.904762	0.717391	0.811077	0.924528	0.897436	0.910982	0.390244	0.578947	0.484596	0.157895	0.157895	0.157895	0.549638	0.936508	0.804348	0.870428	1	0.974359	0.987179	0.634146	0.815789	0.724968	0.473684	0.473684	0.473684	0.744106	22.397	26.4727	24.4348	26.02	29.176	27.598	27.38	27.845	27.6125	26.192	5.765	5.68533	5.72517	5.73	5.753	5.7415	5.69	5.538	5.614	5.66013	2.638	2.80867
	PI94481	0.268293	0.411765	0.340029	0.611111	0.7	0.655556	0.617647	0.394737	0.506192	0.114286	0.21875	0.166518	0.375588	0.414634	0.647059	0.530846	0.861111	0.833333	0.847222	0.705882	0.631579	0.668731	0.371429	0.65625	0.513839	0.620206	34.233	37.883	36.058	NA	NA	NA	42.47	40.596	41.533	38.795	6.355	6.7115	6.53325	NA	NA	NA	7.179	6.957	7.068	6.8025	2.895	3.036
	PI94505	0.9375	0.982456	0.959978	0.971429	0.9375	0.954464	0.538462	0.878788	0.708625	0.533333	0.558824	0.546078	0.7508	1	0.982456	0.991228	1	0.958333	0.979167	0.564103	0.939394	0.751748	0.955556	0.911765	0.93366	0.894006	26.323	38.864	32.5935	53.376	44.533	48.9545	42.249	40.38	41.3145	40.5954	6.025	6.207	6.116	6.609	6.257	6.433	6.198	6.128	6.163	6.20513	2.671	3.0935
	PI116329	0.785714	0.933333	0.859524	0.941176	1	0.970588	0.741935	0.62	0.680968	0.904762	0.87234	0.888551	0.808413	1	0.983333	0.991667	0.960784	1	0.980392	0.774194	0.88	0.827097	0.928571	0.87234	0.900456	0.904943	42.046	41.6425	41.8443	41.85	40.225	41.0375	44.1	41.213	42.6565	41.4887	6.72	6.62983	6.67492	6.57	6.835	6.7025	6.422	6.247	6.3345	6.5368	3.145	3.06633
	PI116330	0.658537	0.653846	0.656191	0.244444	0.4375	0.340972	0.567568	0.189189	0.378378	0.037037	0.189189	0.113113	0.330663	0.780488	0.923077	0.851782	0.533333	0.708333	0.620833	0.810811	0.432432	0.621622	0.555556	0.594595	0.575075	0.647368	36.646	36.1313	36.3886	35.88	37.15	36.515	36.663	34.57	35.6165	35.8154	6.851	6.5585	6.70475	6.39	6.52	6.455	6.324	6.208	6.266	6.44013	3.079	3.02025
	PI117526	0.833333	0.633333	0.733333	0.388889	0.72973	0.559309	0.594595	0.740741	0.667668	0.548387	0.577778	0.563082	0.58935	0.833333	0.7	0.766667	0.722222	0.783784	0.753003	0.702703	0.777778	0.74024	0.645161	0.755556	0.700358	0.720118	38.722	38.0523	38.3872	37.72	39.062	38.391	37.986	34.76	36.373	37.3587	6.406	6.46583	6.43592	6.45	6.622	6.536	6.458	6.281	6.3695	6.41347	3.116	3.048
	PI117621	0.945946	0.76087	0.853408	0.0892857	1	0.544643	0.909091	0.793103	0.851097	0.473684	0.641026	0.557355	0.660138	1	1	1	0.357143	1	0.678571	0.909091	0.862069	0.88558	0.526316	0.820513	0.673414	0.789431	20.476	32.954	26.715	32.89	36.538	34.714	41.848	36.51	39.179	33.1787	5.636	5.624	5.63	5.63	5.643	5.6365	5.593	5.67	5.6315	5.5968	2.386	2.868
	PI117775	0.806452	0.733333	0.769892	0.795455	0.916667	0.856061	0.647059	0.638889	0.642974	0.592593	0.735294	0.663943	0.69175	0.951613	0.9	0.925806	0.931818	1	0.965909	0.852941	0.916667	0.884804	0.888889	0.970588	0.929739	0.906606	39.721	39.4528	39.5869	NA	NA	NA	40.076	38.293	39.1845	39.385	6.368	6.26125	6.31463	NA	NA	NA	6.165	6.144	6.1545	6.235	3.189	3.129
	PI129518	0	1	0.5	0.4	0.125	0.2625	0.307692	0.037037	0.172365	0.292683	0.292683	0.292683	0.2654	1	1	1	0.555556	0.15625	0.355903	0.346154	0.111111	0.228632	0.439024	0.439024	0.439024	0.485943	44.126	42.4353	43.2807	43.305	36.561	39.933	43.247	41.93	42.5885	41.5787	6.885	6.88133	6.88317	7.06	7.018	7.039	6.72	6.91	6.815	6.87847	3.184	3.1225
	PI157906	1	0.857143	0.928571	0.435897	0.864865	0.650381	0.461538	0.621622	0.54158	0.393939	0.375	0.38447	0.58475	1	0.964286	0.982143	0.923077	0.972973	0.948025	0.641026	0.675676	0.658351	0.818182	0.8	0.809091	0.829456	41.551	39.324	40.4375	38.96	38.93	38.945	37.076	37.906	37.491	38.6004	6.323	6.04583	6.18442	5.96	6.183	6.0715	5.782	5.481	5.6315	5.9268	3.325	3.19533
	PI158409	0.848485	0.953488	0.900987	0.763158	1	0.881579	0.818182	1	0.909091	0.758621	0.65625	0.707435	0.8083	0.878788	0.953488	0.916138	0.815789	1	0.907895	0.848485	1	0.924242	0.758621	0.8125	0.78556	0.863506	40.561	41.4453	41.0032	48.343	46.516	47.4295	31.399	41.292	36.3455	41.2354	6.296	6.37	6.333	6.579	6.486	6.5325	6.591	5.972	6.2815	6.34847	3.193	3.16833
	PI162002	0.885714	0.914286	0.9	1	NA	1	0.666667	1	0.833333	0.780488	0.780488	0.780488	0.831062	1	1	1	1	NA	1	0.814815	1	0.907407	0.804878	0.804878	0.804878	0.905371	41.955	36.5907	39.2728	34.681	37.72	36.2005	33.136	36.82	34.978	36.4604	6.486	6.19867	6.34233	6.119	6.27	6.1945	5.991	6.13	6.0605	6.16513	3.067	2.885
	PI163422	0.2	0.142857	0.171429	0.0833333	0.234043	0.158688	0.62069	0.311111	0.4659	0.0606061	0.0606061	0.0606061	0.172663	0.24	0.428571	0.334286	0.15	0.255319	0.20266	0.689655	0.355556	0.522605	0.121212	0.121212	0.121212	0.275243	32.911	34.6667	33.7888	36.616	34.316	35.466	35.623	34.83	35.2265	34.4704	5.873	5.95783	5.91542	5.937	6.086	6.0115	5.989	5.97	5.9795	5.93513	2.996	3.02217
	PI163428	0.740741	0.592593	0.666667	0.709677	0.571429	0.640553	0.925926	0.666667	0.796296	0.575	0.394366	0.484683	0.605563	0.962963	0.814815	0.888889	0.806452	0.785714	0.796083	0.925926	0.820513	0.873219	0.7	0.887324	0.793662	0.818006	34.389	34.1752	34.2821	NA	NA	NA	38.615	29.308	33.9615	34.125	6.06	5.7425	5.90125	NA	NA	NA	5.409	5.441	5.425	5.6625	3.081	2.92525
	PI168789	0.857143	1	0.928571	0.853659	1	0.926829	0.545455	0.684211	0.614833	0.767442	0.472222	0.619832	0.731025	0.971429	1	0.985714	0.902439	1	0.95122	0.757576	0.736842	0.747209	0.790698	0.583333	0.687016	0.822818	47.851	46.9007	47.3758	47.36	43.649	45.5045	53.68	44.724	49.202	47.002	7.265	7.12433	7.19467	7.08	7.196	7.138	7.176	6.648	6.912	7.04847	3.099	3.06867
	PI182851	0.676471	0.764706	0.720588	0.412698	0.68	0.546349	0.732143	0.85	0.791071	0.108696	0.470588	0.289642	0.545425	0.735294	0.794118	0.764706	0.460317	0.68	0.570159	0.75	0.85	0.8	0.217391	0.558824	0.388107	0.610781	25.799	27.0247	26.4118	27.06	28.064	27.562	27.191	27.231	27.211	26.702	5.845	5.83433	5.83967	5.83	6.013	5.9215	5.561	5.729	5.645	5.7668	2.66	2.66917
	PI184172	0.378378	0.315789	0.347084	0.617647	0.40625	0.511949	0.578947	0.333333	0.45614	0.16129	0.0526316	0.106961	0.314038	0.432432	0.491228	0.46183	0.617647	0.4375	0.527574	0.763158	0.462963	0.61306	0.322581	0.140351	0.231466	0.438531	36.681	38.9203	37.8007	36.457	45.384	40.9205	39.972	38.347	39.1595	38.9354	6.624	6.67133	6.64767	6.742	6.881	6.8115	6.479	6.678	6.5785	6.64347	3	3.08733
	PI185355	0.714286	0.645161	0.679724	1	NA	1	0.96	0.408163	0.684082	0.025641	0.852941	0.439291	0.62799	0.971429	0.967742	0.969585	1	NA	1	0.96	0.857143	0.908571	0.230769	0.970588	0.600679	0.838657	43.092	48.742	45.917	49.26	51.84	50.55	54.392	50.23	52.311	49.2337	6.246	6.405	6.3255	6.25	6.43	6.34	6.564	6.41	6.487	6.35013	3.297	3.4385
	PI185842	0.764706	0.933333	0.84902	0.4375	0.764706	0.601103	0.617647	0.733333	0.67549	0.473684	0.473684	0.473684	0.608325	0.911765	0.966667	0.939216	0.8125	0.941176	0.876838	0.764706	0.766667	0.765686	0.842105	0.842105	0.842105	0.836018	43	42.094	42.547	45.467	43.52	44.4935	37.815	42.38	40.0975	42.022	7.098	6.80967	6.95383	6.909	6.94	6.9245	6.422	6.72	6.571	6.7818	3.157	3.04833
	PI190196	0.216667	0.422222	0.319444	0.3	1	0.65	0.162162	0.133333	0.147748	0.238095	0.238095	0.238095	0.297338	0.45	0.466667	0.458333	0.375	1	0.6875	0.27027	0.2	0.235135	0.571429	0.571429	0.571429	0.468143	27	31.59	29.295	NA	NA	NA	36.18	31.59	33.885	31.59	5.625	5.8015	5.71325	NA	NA	NA	5.978	5.83	5.904	5.81	2.833	2.912
	PI191215	0.259259	0.44	0.34963	0.188679	0.037037	0.112858	0.317073	0.325581	0.321327	0.0857143	0.1	0.0928571	0.177688	0.740741	0.84	0.79037	0.886792	0.925926	0.906359	0.536585	0.744186	0.640386	0.2	0.225	0.2125	0.617443	48.38	42.1512	45.2656	41.33	40.036	40.683	40.312	35.763	38.0375	40.9704	6.726	6.55533	6.64067	6.51	6.626	6.568	6.464	6.164	6.314	6.47347	3.456	3.2425
	PI191351	0.893617	0.814815	0.854216	0.961538	0.966667	0.964103	0.619048	0.804878	0.711963	0.545455	0.545455	0.545455	0.72745	0.914894	0.851852	0.883373	0.961538	0.966667	0.964103	0.714286	0.926829	0.820557	0.787879	0.787879	0.787879	0.844031	40.077	37.6212	38.8491	37.606	34.251	35.9285	36.858	37.28	37.069	36.9254	6.084	6.14183	6.11292	6.186	6.085	6.1355	6.206	6.14	6.173	6.1068	3.145	3.072
	PI191506	1	0.833333	0.916667	0.594595	1	0.797297	0.818182	0.735294	0.776738	0.233333	0.659574	0.446454	0.6928	0.929825	0.888889	0.909357	0.783784	1	0.891892	0.931818	0.764706	0.848262	0.833333	0.808511	0.820922	0.847643	37.958	37.0405	37.4993	37.6	33.342	35.471	37.807	41.836	39.8215	37.2404	6.239	6.04183	6.14042	6.05	5.805	5.9275	5.962	6.201	6.0815	6.01513	3.173	3.11217
	PI191882	0.66	0.564103	0.612051	1	NA	1	0.692308	0.564103	0.628205	0.217391	0.621622	0.419506	0.587033	0.9	0.948718	0.924359	1	NA	1	0.846154	0.74359	0.794872	0.5	0.837838	0.668919	0.812757	38.591	37.0288	37.8099	34.251	38.496	36.3735	36.756	35.488	36.122	36.412	6.174	6.10417	6.13908	5.996	6.271	6.1335	6.014	5.996	6.005	6.0568	3.074	2.98717
	PI192206	0.5625	0.645833	0.604167	0.628571	0.571429	0.6	0.583333	1	0.791667	0.4	0.185185	0.292593	0.530613	0.8125	0.770833	0.791667	0.771429	0.714286	0.742857	0.791667	1	0.895833	0.88	0.444444	0.662222	0.753181	35.641	36.1547	35.8978	32.271	37.03	34.6505	39.647	41.457	40.552	36.6754	6.497	6.42617	6.46158	6.495	6.41	6.4525	6.409	6.164	6.2865	6.3668	2.939	2.90017
	PI192305	0.26087	0.310345	0.285607	0.472222	0.434783	0.453502	0.368421	0.185185	0.276803	0.153846	0.153846	0.153846	0.250938	0.304348	0.465517	0.384933	0.555556	0.521739	0.538647	0.421053	0.222222	0.321637	0.230769	0.230769	0.230769	0.349043	33.389	32.8983	33.1437	26.938	38.798	32.868	32.438	32.89	32.664	32.5354	5.592	5.49767	5.54483	5.246	5.696	5.471	5.43	5.49	5.46	5.45847	3.124	3.05267
	PI192762	0.558824	0.589744	0.574284	0.442308	0.433333	0.437821	0.482759	0.307692	0.395225	NA	NA	NA	0.375426	0.794118	0.820513	0.807315	0.711538	0.533333	0.622436	0.655172	0.615385	0.635279	NA	NA	NA	0.63417	37.789	38.6472	38.2181	41.034	37.977	39.5055	NA	NA	NA	38.0801	6.276	6.41725	6.34663	6.695	6.422	6.5585	NA	NA	NA	6.3504	3.223	3.1695
	PI196078	1	0.914286	0.957143	0.837209	1	0.918605	0.98	0.851852	0.915926	0.416667	0.976744	0.696705	0.830613	1	1	1	1	1	1	0.98	0.851852	0.915926	0.566667	0.976744	0.771705	0.901956	40.786	38.782	39.784	35.22	36.291	35.7555	40.095	39.514	39.8045	38.0904	6.573	6.41067	6.49183	6.452	6.304	6.378	6.457	6.105	6.281	6.34847	3.214	3.0755
	PI196900	0.625	0.340909	0.482955	0.777778	0.777778	0.777778	0.55	0.59375	0.571875	0.214286	0.405797	0.310041	0.494188	0.875	0.590909	0.732955	0.833333	0.888889	0.861111	0.75	0.78125	0.765625	0.607143	0.521739	0.564441	0.711068	39.347	39.987	39.667	39.37	43.705	41.5375	39.2	34.618	36.909	39.0154	6.811	6.88417	6.84758	7.02	7.31	7.165	6.578	6.485	6.5315	6.81347	3.018	3.022
	PI205738	0.538462	0.82	0.679231	0.421053	0.322034	0.371543	0.75	0.55102	0.65051	0.447368	0.447368	0.447368	0.495688	0.74359	0.92	0.831795	0.526316	0.644068	0.585192	0.775	0.755102	0.765051	0.763158	0.763158	0.763158	0.716356	31.589	30.8423	31.2157	32.11	28.813	30.4615	32.125	31.1	31.6125	30.7387	5.813	5.65233	5.73267	5.7	5.649	5.6745	5.495	5.66	5.5775	5.6268	2.988	2.91667
	PI213572	0.358974	0.580645	0.46981	0.865385	0.729167	0.797276	0.708333	0.8	0.754167	0.6	0.6	0.6	0.613825	0.461538	0.645161	0.55335	0.942308	0.895833	0.919071	0.791667	0.92	0.855833	0.68	0.68	0.68	0.732106	39.743	40.5922	40.1676	41.359	40.628	40.9935	41.04	40.67	40.855	40.3137	5.524	5.62717	5.57558	5.624	5.569	5.5965	5.761	5.62	5.6905	5.58513	3.337	3.30533
	PI273990	1	0.896552	0.948276	0.84	1	0.92	0.914286	0.94	0.927143	0.840909	0.73913	0.79002	0.854875	1	0.965517	0.982759	0.88	1	0.94	0.914286	0.96	0.937143	0.977273	0.891304	0.934289	0.928593	38.319	36.4098	37.3644	NA	NA	NA	37.039	31.962	34.5005	35.9325	6.83	6.47175	6.65088	NA	NA	NA	6.071	6.156	6.1135	6.3825	3.035	2.896
	PI278289	0.827586	0.931034	0.87931	0.909091	0.837838	0.873464	0.666667	0.571429	0.619048	0.421875	0.473684	0.44778	0.663413	0.896552	1	0.948276	0.91	0.891892	0.900946	0.803922	0.571429	0.687675	0.53125	0.877193	0.704221	0.790331	28.21	32.5345	30.3723	33.11	34.006	33.558	30.968	39.807	35.3875	32.7487	6.211	6.216	6.2135	6.03	6.223	6.1265	5.93	6.498	6.214	6.15013	2.664	2.80483
	PI278301	0.451613	0.351351	0.401482	0.413043	0.485714	0.449379	0.655172	0.352941	0.504057	0.518519	0.5	0.509259	0.42455	0.612903	0.513514	0.563208	0.630435	0.8	0.715217	0.689655	0.647059	0.668357	0.777778	0.631579	0.704678	0.642918	40.193	40.9132	40.5531	45.23	47.227	46.2285	36.506	34.133	35.3195	40.342	6.828	6.71583	6.77192	6.62	7.079	6.8495	6.502	5.979	6.2405	6.5868	3.243	3.12883
	PI278451	0.979167	0.75	0.864583	0.869565	0.964286	0.916925	0.923077	0.625	0.774038	0.0857143	0.0857143	0.0857143	0.618838	0.979167	0.96875	0.973958	0.913043	1	0.956522	0.948718	0.78125	0.864984	0.657143	0.657143	0.657143	0.843193	39.128	34.2343	36.6812	35.76	33.925	34.8425	33.11	29.65	31.38	33.9437	6.524	6.28033	6.40217	6.39	6.367	6.3785	6.3	5.95	6.125	6.2668	3.112	2.92467
	PI278468	0.97561	1	0.987805	1	0.804878	0.902439	0.473684	0.90625	0.689967	0.638889	0.355932	0.497411	0.727925	1	1	1	1	1	1	0.526316	0.9375	0.731908	0.944444	1	0.972222	0.906068	49.958	46.5572	48.2576	45.87	46.589	46.2295	42.386	43.863	43.1245	45.5137	6.598	6.541	6.5695	6.49	6.733	6.6115	6.308	6.276	6.292	6.4568	3.461	3.38333
	PI282905	0.280702	0.2	0.240351	0.0454545	0.333333	0.189394	0.294118	0.478261	0.386189	0.16129	0.0652174	0.113254	0.190813	0.807018	0.688889	0.747953	0.5	0.722222	0.611111	0.676471	0.782609	0.72954	0.322581	0.173913	0.248247	0.564256	37.444	36.2803	36.8622	30.924	41.836	36.38	32.09	37.944	35.017	35.727	6.427	6.351	6.389	6.436	6.406	6.421	5.998	6.412	6.205	6.30513	3.153	3.14233
	PI282925	0.666667	0.571429	0.619048	0.466667	0.513514	0.49009	0.885714	0.628571	0.757143	0	0.113636	0.0568182	0.439288	0.791667	0.607143	0.699405	0.633333	0.648649	0.640991	1	0.657143	0.828571	0.159091	0.318182	0.238636	0.581931	38.152	33.6805	35.9162	33.1	24.653	28.8765	35.456	32.57	34.013	32.577	6.029	6.09717	6.06308	5.995	6.614	6.3045	5.901	6.015	5.958	6.07513	3.211	3.10767
	PI282931	0.702703	0.774194	0.738448	0.5	0.806452	0.653226	0.69697	0.84	0.768485	0.425926	0.375	0.400463	0.598675	0.756757	0.83871	0.797733	0.609375	0.870968	0.740171	0.878788	0.84	0.859394	0.555556	0.6	0.577778	0.723831	36.086	41.2002	38.6431	30.24	70.415	50.3275	35.198	39.176	37.187	41.697	6.704	6.92883	6.81642	6.897	7.87	7.3835	6.457	6.941	6.699	6.9318	2.871	2.94017
	PI304105	0.189189	0.333333	0.261261	0.441176	0.485714	0.463445	0.666667	0.512195	0.589431	0.315789	0.46	0.387895	0.384025	0.648649	0.711111	0.67988	0.5	0.771429	0.635714	0.818182	0.756098	0.78714	0.552632	0.76	0.656316	0.669793	42.191	40.1213	41.1562	39.588	42.173	40.8805	37.48	37.105	37.2925	39.4187	6.834	6.64533	6.73967	6.652	6.827	6.7395	6.224	6.501	6.3625	6.57847	3.224	3.16017
	PI313109	1	0.955556	0.977778	0.857143	1	0.928571	1	0.677419	0.83871	0.583333	0.0689655	0.326149	0.726313	1	1	1	0.928571	1	0.964286	1	0.967742	0.983871	0.75	0.62069	0.685345	0.888418	39.884	38.8038	39.3439	37.991	39.283	38.637	36.989	38.792	37.8905	38.2637	6.24	6.28517	6.26258	6.069	6.088	6.0785	6.913	6.161	6.537	6.25847	3.311	3.16883
	PI314558	0.888889	0.611111	0.75	0.636364	0.818182	0.727273	0.219512	0.828571	0.524042	0.285714	0.18	0.232857	0.517063	0.925926	0.861111	0.893519	0.836364	0.878788	0.857576	0.390244	0.914286	0.652265	0.428571	0.36	0.394286	0.679456	38.393	37.6592	38.0261	38.54	32.515	35.5275	40.042	44.097	42.0695	38.1837	6.315	6.2815	6.29825	6.27	6.318	6.294	6.224	6.199	6.2115	6.23347	3.114	3.04567
	PI340665	0.5	0.676471	0.588235	0.302326	0.454545	0.378436	0.733333	0.459459	0.596396	0.0645161	0.255814	0.160165	0.389313	0.852941	0.911765	0.882353	0.860465	1	0.930233	0.933333	0.756757	0.845045	0.354839	0.744186	0.549512	0.781831	35.85	32.9982	34.4241	32.39	33.164	32.777	29.249	30.712	29.9805	32.0354	6.635	6.51783	6.57642	6.48	6.606	6.543	6.248	6.377	6.3125	6.44513	3.038	2.95067
	PI345408	0.902439	0.818182	0.86031	0.860465	0.690476	0.775471	0.966667	0.965517	0.966092	0.594595	0.842105	0.71835	0.788575	0.926829	0.848485	0.887657	0.930233	0.857143	0.893688	0.966667	1	0.983333	0.756757	0.842105	0.799431	0.871068	39.385	37.2693	38.3272	35.367	35.006	35.1865	37.9	36.573	37.2365	36.5604	6.657	6.4705	6.56375	6.473	6.547	6.51	6.256	6.233	6.2445	6.40513	3.088	2.96983
	PI349926	0.882353	1	0.941176	0.76	0.897436	0.828718	0.94	0.448276	0.694138	0.184211	0.605263	0.394737	0.673213	1	1	1	0.96	1	0.98	0.96	0.758621	0.85931	0.657895	0.868421	0.763158	0.880656	40.443	34.102	37.2725	33.02	33.179	33.0995	28.872	28.496	28.684	32.6604	6.255	5.9215	6.08825	5.86	5.914	5.887	5.612	5.579	5.5955	5.8218	3.283	2.99817
	PI350267	0.170213	0.326531	0.248372	0.333333	0.674419	0.503876	0.3125	0.0967742	0.204637	0.114286	0.114286	0.114286	0.2263	0.425532	0.55102	0.488276	0.596491	0.930233	0.763362	0.40625	0.419355	0.412802	0.514286	0.514286	0.514286	0.524731	23.065	30.4467	26.7558	29.39	34.672	32.031	32.56	33.603	33.0815	30.2654	5.699	5.78933	5.74417	5.78	5.859	5.8195	5.79	5.81	5.8	5.75347	2.69	2.9
	PI350727	0.628571	0.793103	0.710837	0.69697	1	0.848485	0.346154	0.774194	0.560174	0.511111	0.444444	0.477778	0.607838	1	0.87931	0.939655	0.878788	1	0.939394	0.615385	0.935484	0.775434	0.666667	0.733333	0.7	0.818668	35.013	32.8007	33.9068	31.332	28.55	29.941	36.764	30.132	33.448	32.072	6.224	6.016	6.12	6.147	5.764	5.9555	5.97	5.767	5.8685	5.9468	3.062	2.894
	PI350744	0.52459	0.863636	0.694113	0.78125	1	0.890625	0.794872	1	0.897436	0.471429	0.2	0.335714	0.662988	0.754098	0.954545	0.854322	0.78125	1	0.890625	0.897436	1	0.948718	0.8	0.55	0.675	0.822206	34.003	31.9925	32.9978	32.917	34.878	33.8975	32.37	28.077	30.2235	32.0154	6.318	6.206	6.262	6.281	6.241	6.261	6.22	6.039	6.1295	6.18347	2.999	2.84667
	PI350748	0.825581	0.761905	0.793743	0.857143	0.648148	0.752646	0.837209	0.827586	0.832398	0.226415	0.42	0.323208	0.634	0.895349	0.833333	0.864341	0.904762	0.851852	0.878307	0.860465	0.931034	0.89575	0.45283	0.8	0.626415	0.796243	25.342	28.5452	26.9436	29.983	34.224	32.1035	24.917	31.463	28.19	28.7204	6.351	6.22483	6.28792	6.199	6.62	6.4095	5.653	6.175	5.914	6.16847	2.614	2.717
	PI350766	0.907407	0.814815	0.861111	0.931034	1	0.965517	0.897436	0.85	0.873718	0.204545	0.6875	0.446023	0.745088	0.925926	0.925926	0.925926	0.931034	1	0.965517	0.923077	0.9	0.911538	0.386364	0.71875	0.552557	0.818931	29.648	29.5152	29.5816	33.013	36.384	34.6985	22.317	26.081	24.199	29.1354	6.176	6.16983	6.17292	6.359	6.343	6.351	5.764	6.201	5.9825	6.13347	2.733	2.7125
	PI350832	0.842105	0.636364	0.739234	0.487179	0.891892	0.689536	0.897436	0.577778	0.737607	0.416667	0.7	0.558333	0.6397	0.868421	0.818182	0.843301	0.794872	0.945946	0.870409	0.974359	0.733333	0.853846	0.433333	0.85	0.641667	0.782343	26.047	29.2015	27.6242	29.86	29.059	29.4595	32.833	32.164	32.4985	29.502	5.989	5.9705	5.97975	5.97	5.939	5.9545	5.883	6.084	5.9835	5.9368	2.58	2.78017
	PI350885	0.769231	0.637931	0.703581	0.692308	0.647059	0.669683	0.578947	0.390244	0.484596	0.487805	0.625	0.556402	0.562063	0.897436	0.689655	0.793546	0.846154	0.647059	0.746606	0.684211	0.634146	0.659178	0.780488	0.71875	0.749619	0.717293	39.526	40.7438	40.1349	40.02	45.572	42.796	35.483	38.784	37.1335	39.662	6.345	6.40117	6.37308	6.35	6.72	6.535	6.179	6.098	6.1385	6.31513	3.147	3.14617
	PI350972	0.296296	0.758621	0.527458	0.35	0.634146	0.492073	0.162791	0.0789474	0.120869	0.372093	0	0.186047	0.290113	0.481481	0.948276	0.714879	0.775	0.829268	0.802134	0.581395	0.447368	0.514382	0.55814	0.264706	0.411423	0.590756	27.647	32.4148	30.0309	32.8	35.237	34.0185	33.913	34.808	34.3605	32.4454	6.454	6.49467	6.47433	6.52	6.511	6.5155	6.521	6.517	6.519	6.4668	2.673	2.84467
	PI351506	0.285714	0.4	0.342857	0.481481	0.254237	0.367859	0.692308	0.189189	0.440748	0.228571	0.0625	0.145536	0.282763	0.828571	0.828571	0.828571	0.851852	0.728814	0.790333	0.794872	0.513514	0.654193	0.742857	0.625	0.683929	0.719318	39.093	37.5795	38.3362	41.64	27.268	34.454	35.364	43.019	39.1915	36.9687	6.417	6.34367	6.38033	6.93	6.131	6.5305	6.211	5.956	6.0835	6.2968	3.205	3.06767
	PI351520	0.725	0.575758	0.650379	0.366667	0.6	0.483333	0.4	0.758621	0.57931	0.0789474	0	0.0394737	0.396638	0.75	0.636364	0.693182	0.583333	0.657143	0.620238	0.54	0.827586	0.683793	0.131579	0.046875	0.089227	0.501656	31.669	32.9313	32.3002	35.819	35.32	35.5695	32.784	30.327	31.5555	32.7837	5.638	5.69133	5.66467	5.775	6.037	5.906	5.592	5.468	5.53	5.6668	2.893	2.90817
	PI351536	0.794118	0.65	0.722059	0.939394	1	0.969697	1	0.775	0.8875	0.793651	0.666667	0.730159	0.785875	0.941176	0.933333	0.937255	1	1	1	1	0.85	0.925	0.936508	0.8	0.868254	0.912668	31.975	35.5538	33.7644	39.943	36.787	38.365	34.986	37.657	36.3215	35.7937	5.917	5.91033	5.91367	6.035	5.884	5.9595	5.837	5.872	5.8545	5.87513	2.922	3.05217
	PI351537	0.456522	0.361111	0.408816	0.846154	0.731707	0.788931	0.864865	0.642857	0.753861	0.341463	0.341463	0.341463	0.5318	0.913043	0.888889	0.900966	0.923077	0.804878	0.863977	0.918919	0.75	0.834459	0.597561	0.597561	0.597561	0.779293	26.698	29.182	27.94	33.232	32.302	32.767	28.081	29.9	28.9905	29.5404	5.873	6.04017	5.95658	6.27	6.233	6.2515	5.996	6.08	6.038	6.0468	2.858	2.91817
	PI351831	0.297297	0.206897	0.252097	0.276596	0.387097	0.331846	0.707317	0.255814	0.481566	0.025641	0.0784314	0.0520362	0.237888	0.648649	0.862069	0.755359	0.787234	0.806452	0.796843	0.926829	0.953488	0.940159	0.538462	0.823529	0.680995	0.773381	40.322	36.501	38.4115	39.695	34.841	37.268	37.204	26.622	31.913	35.5054	6.208	6.03433	6.12117	6.092	6.036	6.064	5.907	5.755	5.831	5.9718	3.361	3.1155
	PI352286	0.90625	1	0.953125	1	0.95	0.975	0.821429	0.8	0.810714	0.628571	0.354167	0.491369	0.766075	1	1	1	1	1	1	0.857143	0.88	0.868571	0.971429	0.708333	0.839881	0.907143	46.672	39.853	43.2625	38.81	38.237	38.5235	24.79	44.51	34.65	38.4537	6.756	6.51	6.633	6.45	6.578	6.514	5.892	6.5	6.196	6.41347	3.5	3.24033
	PI361980	0.352941	0.371429	0.362185	0.553191	0.575	0.564096	0.692308	0.580645	0.636476	0.0612245	0.236364	0.148794	0.386388	0.617647	0.714286	0.665966	0.829787	0.75	0.789894	0.948718	0.741935	0.845327	0.408163	0.418182	0.413173	0.658631	33.478	31.9107	32.6943	35.901	33.218	34.5595	29.638	25.751	27.6945	31.292	6.405	6.4885	6.44675	6.981	6.678	6.8295	6.448	6.014	6.231	6.46847	2.852	2.73483
	PI362574	0.923077	0.873016	0.898046	0.341463	0.405405	0.373434	0.83871	0.5	0.669355	0.170732	0.46	0.315366	0.522563	1	0.984127	0.992063	0.439024	0.783784	0.611404	0.967742	0.611111	0.789427	0.560976	0.68	0.620488	0.733381	42.223	38.9647	40.5938	39.5	33.053	36.2765	41.338	41.898	41.618	39.137	6.274	6.22867	6.25133	6.21	6.258	6.234	6.179	6.129	6.154	6.17847	3.208	3.108
	PI374678	0.755102	0.68	0.717551	0.8	0.914894	0.857447	0.484848	0.794872	0.63986	0.561404	0.291667	0.426535	0.618863	0.938776	0.98	0.959388	0.85	0.978723	0.914362	0.545455	0.948718	0.747086	0.666667	0.666667	0.666667	0.801931	22.833	32.8008	27.8169	36.873	41.083	38.978	33.315	39.868	36.5915	34.1037	6.125	6.40783	6.26642	6.496	6.485	6.4905	6.234	6.982	6.608	6.4218	2.375	2.736
	PI382161	0.644444	0.842105	0.743275	0.659574	0.719298	0.689436	0.578947	0.75	0.664474	0.307692	0.40625	0.356971	0.57205	0.688889	0.842105	0.765497	0.723404	0.736842	0.730123	0.605263	0.875	0.740132	0.307692	0.5	0.403846	0.639943	28.136	27.3043	27.7202	26.84	28.775	27.8075	22.318	27.686	25.002	26.487	5.751	5.74083	5.74592	5.71	5.891	5.8005	5.456	5.705	5.5805	5.67513	2.777	2.69267
	PI384239	0.666667	1	0.833333	1	1	1	0.807692	0.75	0.778846	0.829268	0.882353	0.855811	0.825525	0.861111	1	0.930556	1	1	1	0.846154	0.916667	0.88141	0.95122	1	0.97561	0.926943	45.642	33.0908	39.3664	22.159	29.076	25.6175	33.385	22.641	28.013	30.642	6.978	6.27117	6.62458	5.944	6.27	6.107	5.915	5.542	5.7285	6.11847	3.268	2.9195
	PI384384	0.903226	0.935484	0.919355	1	1	1	0.9	0.931034	0.915517	NA	NA	NA	0.851276	1	0.967742	0.983871	1	1	1	0.933333	0.965517	0.949425	NA	NA	NA	0.923586	37.954	34.581	36.2675	31.208	NA	NA	NA	NA	NA	33.8947	6.778	6.4675	6.62275	6.157	NA	NA	NA	NA	NA	6.35964	3.028	2.9265
	PI384396	0.875	0.680851	0.777926	1	0.741935	0.870968	0.55814	0.627451	0.592795	0.605263	0.605263	0.605263	0.670263	0.958333	0.87234	0.915337	1	0.935484	0.967742	0.604651	0.803922	0.704286	0.736842	0.736842	0.736842	0.811081	28.994	30.332	29.663	29.81	30.106	29.958	30.23	31.896	31.063	29.8704	6.235	5.917	6.076	5.97	5.762	5.866	5.93	5.754	5.842	5.89347	2.755	2.77167
	PI384410	0.518519	0.428571	0.473545	0.428571	0.181818	0.305195	0.125	0.583333	0.354167	0.189189	0.133333	0.161261	0.28205	0.518519	0.457143	0.487831	0.553571	0.227273	0.390422	0.375	0.6875	0.53125	0.27027	0.222222	0.246246	0.393981	27.571	25.5947	26.5828	20.075	24.159	22.117	25.786	28.406	27.096	24.9087	5.742	5.52917	5.63558	5.264	5.546	5.405	5.336	5.545	5.4405	5.46013	2.643	2.5705
	PI384423	0.909091	1	0.954545	1	1	1	0.96	0.8125	0.88625	NA	NA	NA	0.853259	0.987013	1	0.993506	1	1	1	0.96	0.9375	0.94875	NA	NA	NA	0.926586	30.285	28.7263	29.5056	26.795	27.54	27.1675	NA	NA	NA	27.5576	6.155	5.953	6.054	5.85	5.652	5.751	NA	NA	NA	5.7979	2.849	2.743
	PI412981	0.53125	0.95122	0.741235	0.769231	0.871795	0.820513	0.542857	0.763158	0.653008	0.373494	0.711538	0.542516	0.647838	0.96875	0.97561	0.97218	0.948718	0.974359	0.961538	0.685714	0.868421	0.777068	0.554217	0.75	0.652108	0.820768	44.036	45.2507	44.6433	45.59	45.866	45.728	48.58	44.22	46.4	45.2337	6.658	6.35867	6.50833	6.34	6.21	6.275	6.137	6.352	6.2445	6.30847	3.165	3.20042
	PI436202	0.8125	0.947368	0.879934	0.44186	0.577778	0.509819	0.682927	0.362069	0.522498	0	0	0	0.436588	0.96875	1	0.984375	0.627907	0.866667	0.747287	0.878049	0.637931	0.75799	0.409091	0.409091	0.409091	0.704731	26.36	23.5155	24.9378	28.68	26.019	27.3495	24.28	16.837	20.5585	23.9254	5.95	5.73533	5.84267	5.991	5.815	5.903	5.77	5.353	5.5615	5.73513	2.795	2.605
	PI436228	0.52381	0.52381	0.52381	1	0.875	0.9375	0.794118	0.888889	0.841503	NA	NA	NA	0.673926	0.857143	0.857143	0.857143	1	1	1	1	1	1	NA	NA	NA	0.898203	44.431	41.6812	43.0561	36.9	40.963	38.9315	NA	NA	NA	40.2101	6.759	6.67525	6.71713	6.506	6.677	6.5915	NA	NA	NA	6.5529	3.287	3.1545
	PI436241	0.483871	0.722222	0.603047	0.184211	0.292683	0.238447	0.418605	0.607143	0.512874	0.030303	0.1375	0.0839015	0.318075	0.806452	0.805556	0.806004	0.421053	0.512195	0.466624	0.488372	0.785714	0.637043	0.121212	0.35	0.235606	0.516381	23.052	23.5385	23.2952	23.57	23.71	23.64	24.074	23.633	23.8535	23.237	6.023	5.91567	5.96933	5.9	5.908	5.904	5.722	5.91	5.816	5.8618	2.551	2.55633
	PI436262	0.757576	0.924242	0.840909	1	0.736842	0.868421	0.606061	0.609756	0.607908	0.0416667	0.622642	0.332154	0.620863	0.878788	1	0.939394	1	0.947368	0.973684	0.939394	0.707317	0.823356	0.291667	0.830189	0.560928	0.804393	29.347	30.186	29.7665	30.4	29.938	30.169	30.02	32.526	31.273	30.047	6.008	5.96567	5.98683	5.95	6.011	5.9805	5.76	5.996	5.878	5.91513	2.902	2.93783
	PI436300	0.409091	0.325	0.367045	0.793103	0.8	0.796552	0.729167	0	0.364583	0	0.263158	0.131579	0.373463	0.659091	0.475	0.567045	0.793103	0.857143	0.825123	0.9375	0.96875	0.953125	0.12963	0.315789	0.22271	0.622043	31.087	30.7912	30.9391	36.065	33.986	35.0255	33.497	19.025	26.261	30.387	6.099	6.0875	6.09325	6.008	6.191	6.0995	6.318	5.81	6.064	6.0518	2.894	2.857
	PI436314	0.473684	0.145833	0.309759	0.469388	0.333333	0.401361	0.243902	0.25	0.246951	0.0208333	0.0681818	0.0445076	0.20915	0.684211	0.375	0.529605	0.734694	0.47619	0.605442	0.463415	0.40625	0.434832	0.125	0.363636	0.244318	0.433593	26.387	32.9042	29.6456	39.438	35.116	37.277	34.097	36	35.0485	33.6337	6.336	6.46833	6.40217	6.712	6.466	6.589	6.446	6.514	6.48	6.4568	2.721	2.86417
	PI436327	0.378378	0.452381	0.41538	0.762712	0.588235	0.675474	0.605263	0.515152	0.560207	0.0461538	0.869565	0.45786	0.485763	0.810811	0.857143	0.833977	0.949153	0.901961	0.925557	0.763158	0.909091	0.836124	0.246154	0.956522	0.601338	0.779306	28.807	34.068	31.4375	40.338	40.582	40.46	38.968	26.906	32.937	34.5887	5.93	6.25133	6.09067	6.329	6.289	6.309	6.832	6.198	6.515	6.27013	2.91	3.0745
	PI436425	1	1	1	0.924528	0.961538	0.943033	1	0.613636	0.806818	0.413793	0.787234	0.600514	0.796088	1	1	1	0.981132	0.980769	0.980951	1	0.886364	0.943182	0.758621	0.87234	0.815481	0.914943	28.757	30.406	29.5815	34.133	30.982	32.5575	27.765	32.042	29.9035	30.3237	6.32	6.27517	6.29758	6.701	6.371	6.536	5.973	5.966	5.9695	6.23347	2.777	2.80617
	PI436435	NA	NA	NA	0.0754717	0.736842	0.41	0.0930233	0.166667	0.129845	NA	NA	NA	0.174107	NA	NA	NA	0.377358	0.921053	0.649206	0.697674	0.9	0.798837	NA	NA	NA	0.677812	21.248	25.5025	23.3753	27.5	29.757	28.6285	NA	NA	NA	25.2201	5.857	5.9495	5.90325	5.99	6.042	6.016	NA	NA	NA	5.8554	2.608	2.7075
	PI436469	0.0810811	0.37037	0.225726	0.16129	0.06	0.110645	0.365385	0.2	0.282692	0	0.047619	0.0238095	0.119238	0.27027	0.5	0.385135	0.387097	0.48	0.433548	0.480769	0.4	0.440385	0.194444	0.142857	0.168651	0.336981	28.39	31.096	29.743	32.895	37.353	35.124	31.481	28.067	29.774	31.1904	6.203	6.1435	6.17325	5.966	6.281	6.1235	6.086	6.122	6.104	6.09847	2.777	2.83233
	PI436512	0.642857	0.891304	0.767081	0.690476	0.711111	0.700794	0.8125	0.5	0.65625	0.0508475	0.0263158	0.0385816	0.499188	0.952381	0.913043	0.932712	0.761905	0.911111	0.836508	0.875	0.75	0.8125	0.40678	0.184211	0.295495	0.699343	32.344	33.1212	32.7326	33.67	31.13	32.4	37.915	33.864	35.8895	33.3154	6.832	6.63567	6.73383	6.62	6.527	6.5735	6.631	6.465	6.548	6.58513	2.835	2.88567
	PI449296	0.901961	0.808219	0.85509	0.888889	0.85	0.869444	0.783784	0.585366	0.684575	NA	NA	NA	0.709376	0.960784	0.849315	0.90505	0.933333	0.85	0.891667	0.864865	0.634146	0.749506	NA	NA	NA	0.79457	24.835	29.2	27.0175	36.53	30.6	33.565	NA	NA	NA	29.5101	6.102	6.2925	6.19725	6.736	6.23	6.483	NA	NA	NA	6.2354	2.51	2.63825
	PI477878	0.969697	0.95	0.959848	1	0.938776	0.969388	0.555556	0.642857	0.599206	0.451613	0.555556	0.503584	0.716538	1	1	1	1	0.959184	0.979592	0.644444	0.714286	0.679365	0.516129	0.777778	0.646953	0.806518	50.979	43.0352	47.0071	NA	NA	NA	31.433	38.75	35.0915	41.05	6.821	6.27675	6.54887	NA	NA	NA	5.712	5.753	5.7325	6.14	3.512	3.0915
	PI477897	0.930233	0.891304	0.910768	0.8	0.861111	0.830556	0.83871	0.882353	0.860531	0.597015	0.852941	0.724978	0.790213	0.953488	0.934783	0.944135	0.854545	0.888889	0.871717	0.903226	0.911765	0.907495	0.746269	0.911765	0.829017	0.868143	33.864	29.1328	31.4984	23.567	27.333	25.45	29.801	26.368	28.0845	27.9854	6.09	5.7485	5.91925	5.7	5.655	5.6775	5.672	5.284	5.478	5.6568	3.003	2.7785
	PI494927	0.875	0.875	0.875	0.72	0.978261	0.84913	0.911765	0.358974	0.63537	0.783784	0.428571	0.606178	0.69995	0.96875	0.916667	0.942708	0.92	1	0.96	0.970588	0.512821	0.741704	0.837838	0.517857	0.677847	0.810618	43.988	35.0275	39.5078	34.19	30.241	32.2155	30.677	31.03	30.8535	33.8354	6.964	6.43067	6.69733	6.35	6.299	6.3245	5.993	6.065	6.029	6.31513	3.204	2.8595
	PI534323	0.931034	1	0.965517	1	1	1	1	0.823529	0.911765	0.775	0.775	0.775	0.871575	0.965517	1	0.982759	1	1	1	1	0.911765	0.955882	1	1	1	0.964706	32.906	34.3748	33.6404	27.045	25.392	26.2185	44	40.25	42.125	33.637	6.634	6.6495	6.64175	6.775	6.45	6.6125	6.702	6.64	6.671	6.6068	2.876	2.85967
	PI565211	0.75	0.862745	0.806373	0.871795	0.863636	0.867716	0.697674	0.785714	0.741694	0.7	0.7	0.7	0.73745	0.888889	0.960784	0.924837	0.948718	0.931818	0.940268	0.72093	0.821429	0.771179	0.8	0.8	0.8	0.839106	34.106	31.409	32.7575	32.5	31.986	32.243	31.63	28.135	29.8825	31.272	6.389	6.18033	6.28467	6.29	6.305	6.2975	6.2	5.847	6.0235	6.16847	2.952	2.83267
	PI565223	0.75	0.807692	0.778846	0.96875	0.882353	0.925551	0.555556	0.914286	0.734921	0.75	0.676471	0.713235	0.746675	1	0.980769	0.990385	0.96875	0.970588	0.969669	0.861111	0.971429	0.91627	0.84375	0.823529	0.83364	0.907543	47.536	41.1705	44.3533	33.467	36.25	34.8585	40.267	44.75	42.5085	40.217	6.828	6.65333	6.74067	6.612	6.63	6.621	6.588	6.452	6.52	6.5918	3.363	3.11017
	PI565236	0.463415	0.419355	0.441385	0.346939	0.166667	0.256803	0.446809	0.310345	0.378577	0.238095	0.222222	0.230159	0.285238	0.487805	0.548387	0.518096	0.612245	0.166667	0.389456	0.489362	0.344828	0.417095	0.333333	0.222222	0.277778	0.380643	27.277	27.9017	27.5894	28.06	29.45	28.755	28.864	28.189	28.5265	27.932	5.66	5.66875	5.66437	5.54	5.67	5.605	5.664	5.691	5.6775	5.61347	2.657	2.67675
	PI565240	0.9375	0.9	0.91875	0.4	1	0.7	1	0.711111	0.855556	NA	NA	NA	0.731093	0.96875	0.94	0.954375	0.6	1	0.8	1	0.777778	0.888889	NA	NA	NA	0.826936	47.969	40.1955	44.0823	35.52	32.422	33.971	NA	NA	NA	38.2451	7.067	6.593	6.83	6.25	6.119	6.1845	NA	NA	NA	6.4029	3.435	3.0985
	PI565246	0.25	0.6	0.425	0.464286	0.77551	0.619898	0.685714	0.6	0.642857	0.263158	0.4	0.331579	0.46335	0.55	0.8	0.675	0.642857	0.877551	0.760204	0.857143	0.8	0.828571	0.578947	0.64	0.609474	0.698356	39.53	37.979	38.7545	37.59	36.82	37.205	34.5	38.356	36.428	37.1054	6.83	6.695	6.7625	6.6	6.75	6.675	6.383	6.737	6.56	6.6318	3.168	3.047
	PI602429	1	1	1	0.967742	1	0.983871	0.892857	0.966667	0.929762	1	1	1	0.936925	1	1	1	0.967742	1	0.983871	0.964286	1	0.982143	1	1	1	0.971543	33.51	32.8242	33.1671	32.65	34.52	33.585	33.663	30.614	32.1385	32.6037	6.868	6.68125	6.77463	6.54	6.67	6.605	6.53	6.459	6.4945	6.59013	2.92	2.82
	PI615373	0.690476	0.857143	0.77381	0.8	0.586957	0.693478	0.738095	1	0.869048	0.511628	0.511628	0.511628	0.6705	0.880952	1	0.940476	0.92	0.73913	0.829565	0.952381	1	0.97619	0.790698	0.790698	0.790698	0.864281	35.909	40.4302	38.1696	44.364	45.28	44.822	39.81	41.309	40.5595	40.8254	6.673	6.69433	6.68367	6.866	6.787	6.8265	6.432	6.735	6.5835	6.66347	2.993	3.06433
	Apex	0.9	0.954545	0.927273	0.625	0.5	0.5625	0.942308	0.947368	0.944838	0.84375	0.35	0.596875	0.716388	1	1	1	0.75	0.6	0.675	0.942308	0.973684	0.957996	0.90625	0.525	0.715625	0.817206	31.522	34.6642	33.0931	32.229	42.158	37.1935	35.109	35.445	35.277	34.8304	6.028	6.00183	6.01492	5.877	6.166	6.0215	6	5.912	5.956	5.96347	2.959	3.00267
	Dawbul	0.705882	0.881579	0.793731	0.833333	1	0.916667	0.957447	0.864865	0.911156	0.576271	0.5	0.538136	0.748438	1	0.934211	0.967105	0.9	1	0.95	0.978723	1	0.989362	0.847458	0.642857	0.745157	0.892956	34.244	39.3972	36.8206	42.585	44.399	43.492	39.082	41.829	40.4555	39.8987	6.587	6.6155	6.60125	6.702	6.774	6.738	6.535	6.508	6.5215	6.5868	2.936	3.11833
	Glenlea	0.677419	0.757576	0.717498	0.897436	0.770833	0.834135	0.580645	0.8	0.690323	0.259259	0.25641	0.257835	0.58345	1	0.939394	0.969697	0.923077	0.8125	0.867788	0.741935	0.9	0.820968	0.592593	0.512821	0.552707	0.782831	38.726	39.5968	39.1614	39.13	42.786	40.958	36.462	38.095	37.2785	38.777	6.861	6.9095	6.88525	6.87	7.179	7.0245	6.385	6.992	6.6885	6.8318	3.079	3.1195
	Manitoba	0.609756	0.411765	0.51076	0.8	0.380952	0.590476	0.617647	0.34375	0.480699	0.323529	0.0540541	0.188792	0.401213	0.878049	0.558824	0.718436	0.88	0.5	0.69	0.705882	0.53125	0.618566	0.705882	0.189189	0.447536	0.598681	29.75	32.3513	31.0507	34.94	35.048	34.994	31.718	32.902	32.31	32.427	5.189	5.28917	5.23908	5.373	5.405	5.389	5.288	5.291	5.2895	5.2718	3.062	3.10783
	Rescue 2182	0.5	0.411765	0.455882	0.351852	0.457143	0.404497	0.358974	0.684211	0.521592	0.446809	0.510638	0.478723	0.423688	0.866667	0.735294	0.80098	0.574074	0.514286	0.54418	0.487179	0.868421	0.6778	0.617021	0.638298	0.62766	0.642706	26.863	30.6657	28.7643	28.16	31.93	30.045	38.366	35.582	36.974	31.5704	5.694	5.86917	5.78158	5.894	5.9	5.897	6.125	5.914	6.0195	5.86347	2.813	2.92633
	Ruby	0.833333	0.903226	0.86828	0.897436	0.755556	0.826496	0.793103	0.94	0.866552	0.628571	0.478261	0.553416	0.7372	0.857143	0.967742	0.912442	0.897436	0.777778	0.837607	0.827586	0.94	0.883793	0.914286	0.57971	0.746998	0.825243	31.354	33.699	32.5265	35.485	36.671	36.078	31.386	35.944	33.665	33.732	5.497	5.61517	5.55608	5.794	5.687	5.7405	5.575	5.641	5.608	5.6018	3.041	3.09683
	Twin	1	1	1	0.897959	1	0.94898	0.96	0.875	0.9175	0.958333	1	0.979167	0.919925	1	1	1	0.897959	1	0.94898	0.96	0.9	0.93	0.958333	1	0.979167	0.944581	37.898	32.1527	35.0253	26.321	28.66	27.4905	33.613	30.865	32.239	31.227	6.256	5.977	6.1165	5.758	5.97	5.864	6.099	5.735	5.917	5.93347	3.161	2.943
	Cohumbus	0.714286	0.717949	0.716117	0.72549	NA	0.72549	0.732143	0.4	0.566071	0.606061	0.658537	0.632299	0.62059	0.880952	0.897436	0.889194	0.882353	NA	0.882353	0.928571	0.566667	0.747619	0.80303	0.829268	0.816149	0.814485	28.644	30.9957	29.8198	37.222	26.446	31.834	34.728	30.29	32.509	31.0304	5.651	5.67533	5.66317	6.017	5.572	5.7945	5.666	5.495	5.5805	5.6468	2.886	2.94033
	Baldmin	0.878788	0.928571	0.90368	0.945455	1	0.972727	0.861111	0.805556	0.833333	0.48	0.48	0.48	0.755963	1	1	1	0.981818	1	0.990909	0.916667	0.805556	0.861111	0.84	0.84	0.84	0.903056	34.041	35.332	34.6865	NA	NA	NA	36.623	35.89	36.2565	35.47	6.397	6.162	6.2795	NA	NA	NA	5.927	6.16	6.0435	6.1625	3.014	3.0635
	Canberra	0.785714	0.826087	0.805901	0.909091	0.9375	0.923295	0.888889	0.717949	0.803419	0.727273	0.727273	0.727273	0.773488	1	0.956522	0.978261	1	0.96875	0.984375	0.916667	0.820513	0.86859	0.787879	0.787879	0.787879	0.884831	41.308	41.3203	41.3142	43.161	41.93	42.5455	39.492	41.44	40.466	41.0837	6.736	6.452	6.594	6.47	6.55	6.51	6.15	6.23	6.19	6.3968	3.136	3.133
	Stewart	0.733333	0.830189	0.781761	0.88	0.885714	0.885714	0.742857	0.809524	0.77619	0.631579	0.631579	0.631579	0.720328	0.933333	0.962264	0.947799	NA	0.914286	0.914286	0.771429	0.857143	0.814286	0.894737	0.894737	0.894737	0.875588	38.276	35.1367	36.7063	36.12	34.958	35.539	32.176	35.33	33.753	34.977	6.015	5.90033	5.95767	5.95	5.925	5.9375	5.761	5.91	5.8355	5.8768	3.111	2.95433
	Redna	0.258065	0.392857	0.325461	0.794118	0.615385	0.704751	0.514286	0.771429	0.642857	0.322034	0.322034	0.322034	0.457288	0.258065	0.607143	0.432604	0.882353	0.74359	0.812971	0.714286	0.857143	0.785714	0.525424	0.525424	0.525424	0.619218	51.635	42.1067	46.8708	43.82	37.73	40.775	36.955	39.25	38.1025	41.5604	6.866	6.141	6.5035	6.27	5.8	6.035	5.757	6.17	5.9635	6.13347	3.518	3.35033
	Gluclub	0.736842	1	0.868421	0.888889	0.47619	0.68254	0.5	0.759259	0.62963	0.730769	0.676471	0.70362	0.679575	0.894737	1	0.947368	0.972222	0.785714	0.878968	0.642857	0.888889	0.765873	0.846154	0.764706	0.80543	0.829456	36.459	34.2583	35.3587	33.172	28.503	30.8375	35.432	35.525	35.4785	33.5337	6.561	6.297	6.429	6.168	6.05	6.109	6.304	6.138	6.221	6.21847	3.014	2.9455
	Darkan	0.795455	0.771429	0.783442	1	1	1	0.764706	0.519231	0.641968	0.485714	0.882353	0.684034	0.735875	1	1	1	1	1	1	0.970588	0.75	0.860294	0.657143	1	0.828571	0.902256	46.475	41.875	44.175	39.091	37.526	38.3085	48.559	33.124	40.8415	40.752	6.823	6.69467	6.75883	6.569	6.668	6.6185	6.791	6.494	6.6425	6.6368	3.331	3.14117
	Woodie	0.925	0.777778	0.851389	0.85	0.98	0.915	1	0.98	0.99	0.708333	0.708333	0.708333	0.824688	0.975	1	0.9875	0.875	1	0.9375	1	0.98	0.99	0.708333	0.708333	0.708333	0.885868	34.874	26.0752	30.4746	44.525	42.17	43.3475	NA	NA	NA	36.1301	6.162	6.162	6.162	6.38	6.184	6.282	NA	NA	NA	6.15013	3.02	3.07067
	Tama	0.860465	0.678571	0.769518	0.730769	0.75	0.740385	0.95	0.821429	0.885714	0.236842	0.464286	0.350564	0.645063	0.883721	0.75	0.81686	0.807692	0.857143	0.832418	0.95	0.821429	0.885714	0.552632	0.678571	0.615602	0.767681	54.738	46.6228	50.6804	34.584	38.66	36.622	53.927	47.166	50.5465	45.592	6.952	6.60217	6.77708	6.285	6.61	6.4475	6.894	6.245	6.5695	6.56347	3.504	3.298
	Richelle	0.867925	0.9375	0.902712	0.742857	1	0.871429	1	0.888889	0.944444	0.829787	1	0.914894	0.866888	0.981132	0.96875	0.974941	0.742857	1	0.871429	1	0.888889	0.944444	0.829787	1	0.914894	0.906481	35.308	37.6937	36.5008	40.277	40.816	40.5465	38.33	36.123	37.2265	37.7337	6.178	6.2165	6.19725	6.583	6.302	6.4425	5.987	6.071	6.029	6.18847	3.094	3.16667
	Numba	0.657143	0.732143	0.694643	0.966667	0.888889	0.927778	0.285714	0.466667	0.37619	0.707317	0.707317	0.707317	0.634988	1	0.982143	0.991071	1	1	1	0.47619	0.7	0.588095	0.853659	0.853659	0.853659	0.838256	44.656	39.573	42.1145	NA	NA	NA	34.49	37.24	35.865	38.99	6.396	6.2845	6.34025	NA	NA	NA	6.173	6.28	6.2265	6.2825	3.369	3.146
	Aronde	0.727273	0.722222	0.724747	0.837209	0.181818	0.509514	0.816327	0.3	0.558163	0.1	0.244444	0.172222	0.449663	0.818182	0.740741	0.779461	0.906977	0.477273	0.692125	0.897959	0.625	0.76148	0.5	0.577778	0.538889	0.673043	27.034	27.1668	27.1004	25.417	28.086	26.7515	28.234	27.196	27.715	26.832	5.558	5.504	5.531	5.313	5.505	5.409	5.599	5.491	5.545	5.46013	2.901	2.8335
	Petit Rale Blanco	0.641026	0.4	0.520513	0.724138	0.516129	0.620133	0.580645	0.5	0.540323	0.333333	0.3	0.316667	0.4579	0.871795	0.55	0.710897	0.896552	0.645161	0.770857	0.806452	0.642857	0.724654	0.8125	0.533333	0.672917	0.699893	39.857	40.0285	39.9427	43.264	41.621	42.4425	41.586	33.986	37.786	39.7004	6.448	6.43083	6.43942	6.385	6.559	6.472	6.6	6.145	6.3725	6.39513	3.229	3.09667
	Vilmorin 27	0.342105	0.4	0.371053	0.322034	0.441176	0.381605	0.377778	0.09375	0.235764	0.195122	0.025	0.110061	0.233138	0.578947	0.666667	0.622807	0.864407	0.852941	0.858674	0.711111	0.53125	0.621181	0.756098	0.3	0.528049	0.637718	33.184	32.0727	32.6283	35.483	31.308	33.3955	27.192	32.085	29.6385	31.5287	6.607	6.46783	6.53742	6.514	6.457	6.4855	6.437	6.185	6.311	6.4118	2.954	2.828
	Hrcole	0.608696	0.5	0.554348	0.862069	0.454545	0.658307	0.774194	0.617647	0.69592	0.0625	0.151515	0.107008	0.4624	0.978261	0.970588	0.974425	0.965517	0.818182	0.89185	1	0.764706	0.882353	0.71875	0.757576	0.738163	0.851756	38.153	36.3542	37.2536	37.232	39.106	38.169	31.272	34.209	32.7405	35.6954	6.101	6.0925	6.09675	6.382	6.275	6.3285	5.82	5.876	5.848	6.0568	3.245	3.13317
	Tarasque	0.896552	0.865385	0.880968	0.865385	0.75	0.807692	0.925	0.8125	0.86875	0.542857	0.603448	0.573153	0.741163	1	1	1	0.961538	0.9	0.930769	1	0.90625	0.953125	0.8	0.87931	0.839655	0.910931	32.538	28.6333	30.5856	27.66	29.56	28.61	24.672	24.785	24.7285	27.617	6.517	6.3465	6.43175	6.21	6.43	6.32	6.217	6.135	6.176	6.2768	2.842	2.71725
	PI 542675	0.941176	0.00980295	0.47549	0.833333	0.777778	0.805556	0.8	1	0.9	0.866667	0.84	0.853333	0.717113	1	1	1	0.9	0.888889	0.894444	0.8	1	0.9	1	0.98	0.99	0.926156	36.865	38.8462	37.8556	39.59	37.132	38.361	35.937	49.146	42.5415	39.2304	6.766	6.34817	6.55708	6.33	6.013	6.1715	6.251	6.28	6.2655	6.2968	3.213	3.23583
	PI 532295	0.542857	0.7	0.621429	0.642857	0.361702	0.50228	0.542857	0.404255	0.473556	0.632184	0.632184	0.632184	0.5159	0.657143	0.75	0.703571	0.642857	0.574468	0.608663	0.714286	0.510638	0.612462	0.735632	0.735632	0.735632	0.645118	26.935	29.4668	28.2009	26.55	23.259	24.9045	27.48	31.168	29.324	27.1204	5.607	5.62467	5.61583	5.52	5.338	5.429	5.54	5.598	5.569	5.50347	2.689	2.80533
	PI 94520	0.945946	0.731707	0.838827	0.795455	1	0.897727	0.323529	0.883721	0.603625	0.0277778	0.823529	0.425654	0.649963	0.972973	0.878049	0.925511	0.863636	1	0.931818	0.352941	0.883721	0.618331	0.472222	0.882353	0.677288	0.768268	48.011	42.4383	45.2247	41.93	39.403	40.6665	48.537	31.265	39.901	41.5737	7.255	7.00967	7.13233	6.98	6.921	6.9505	7.038	6.668	6.853	6.94513	3.15	3.01917
	PI 499964	0.283019	0.333333	0.308176	0.306452	0.375	0.340726	0.447368	0.28125	0.364309	0.45	0.0967742	0.273387	0.280175	0.301887	0.358974	0.330431	0.387097	0.475	0.431048	0.5	0.3125	0.40625	0.75	0.145161	0.447581	0.383881	28.92	29.9032	29.4116	NA	NA	NA	30.555	NA	NA	29.6297	5.591	5.773	5.682	NA	NA	NA	5.459	NA	NA	5.8175	2.786	2.941
	PI 153780	0.595238	0.288889	0.442063	0.62069	0.902439	0.761564	0.171429	0.333333	0.252381	0.8	0.8	0.8	0.5225	0.785714	0.533333	0.659524	0.655172	1	0.827586	0.228571	0.62963	0.429101	0.88	0.88	0.88	0.679093	33.584	32.461	33.0225	38.62	49.804	44.212	37.16	31.338	34.249	36.802	5.938	6.022	5.98	6.2	6.648	6.424	6.18	6.106	6.143	6.14847	3.097	2.978
	PI 572687	0.241379	0.709677	0.475528	0.28125	0.555556	0.418403	0.322581	0.583333	0.452957	0.0384615	0.134615	0.0865385	0.316888	0.758621	0.806452	0.782536	0.4375	0.62963	0.533565	0.645161	0.722222	0.683692	0.346154	0.384615	0.365385	0.571343	45.263	44.4277	44.8453	44.21	44.675	44.4425	40.019	46.671	43.345	43.8537	6.503	6.609	6.556	6.65	6.828	6.739	6.382	6.61	6.496	6.5618	3.259	3.13817
	PI 572667	1	0.95	0.975	1	1	1	0.870968	1	0.935484	0.875	0.864865	0.869932	0.903625	1	1	1	1	1	1	0.935484	1	0.967742	0.964286	0.945946	0.955116	0.960756	29.327	29.573	29.45	30.646	29.41	30.028	30.798	26.694	28.746	29.0504	6.324	6.25783	6.29092	6.706	6.43	6.568	5.92	5.567	5.7435	6.1668	2.661	2.698
	PI 182673	0.970588	1	0.985294	1	1	1	0.853659	0.875	0.864329	0.823529	1	0.911765	0.898863	1	1	1	1	1	1	0.902439	0.916667	0.909553	0.862745	1	0.931373	0.940268	34.83	36.9438	35.8869	30.52	41.522	36.021	41.111	38.85	39.9805	36.937	6.917	7.0415	6.97925	7.103	7.551	7.327	6.973	6.788	6.8805	7.0268	2.772	2.80867
	PI 182665	1	0.964286	0.982143	1	0.848485	0.924242	0.914286	0.702703	0.808494	0.765957	0.73913	0.752544	0.825375	1	0.982143	0.991071	1	0.909091	0.954545	0.971429	0.756757	0.864093	0.787234	0.782609	0.784921	0.878693	41.508	42.0007	41.7544	42.12	40.26	41.19	42.455	42.532	42.4935	41.4554	7.476	7.224	7.35	7.03	7.18	7.105	6.844	7.1	6.972	7.1068	3.004	3.0385
	CItr 17443	1	1	1	1	1	1	0.923077	0.972973	0.948025	0.967742	0.853659	0.9107	0.9232	1	1	1	1	1	1	0.923077	0.972973	0.948025	0.967742	0.926829	0.947286	0.953868	32.222	30.1097	31.1659	29.58	30.48	30.03	26.198	29.797	27.9975	29.3737	6.089	5.94725	6.01813	5.88	5.97	5.925	5.822	5.789	5.8055	5.8818	3.004	2.9055
	PI 525361	0.956522	0.836735	0.896628	0.83871	0.96	0.899355	0.755102	0.4375	0.596301	0.111111	0.457143	0.284127	0.6276	0.978261	0.938776	0.958518	0.903226	0.96	0.931613	0.979592	0.53125	0.755421	0.305556	0.685714	0.495635	0.765356	37.843	35.6247	36.7338	35.43	34.398	34.914	33.095	36.171	34.633	35.0687	6.396	6.33817	6.36708	6.33	6.319	6.3245	6.183	6.416	6.2995	6.2968	3.369	3.137
	PI 145724	0.117647	0.3	0.208824	0.116667	0.0512821	0.0839744	0.324324	0.25	0.287162	0.025641	0.0625	0.0440705	0.114513	0.205882	0.3	0.252941	0.216667	0.0769231	0.146795	0.378378	0.3125	0.345439	0.025641	0.0625	0.0440705	0.177356	37.81	33.248	35.529	32.83	30.758	31.794	29.098	33.254	31.176	32.4754	6.282	6.13967	6.21083	6.09	5.989	6.0395	6.249	6.047	6.148	6.09847	3.158	2.9795
	PI 481927	1	0.941176	0.970588	1	0.925926	0.962963	0.78125	0.828571	0.804911	0.84375	0.895833	0.869792	0.860588	1	0.941176	0.970588	1	1	1	0.78125	0.885714	0.833482	0.96875	0.958333	0.963542	0.921956	40.1	34.4227	37.2613	40.026	31.181	35.6035	24.415	30.714	27.5645	33.1187	6.273	6.41383	6.34342	7.136	6.616	6.876	6.018	6.167	6.0925	6.40347	3.203	2.89117
	CItr 15511	0.99	0.945946	0.967973	0.953488	1	0.976744	0.446809	0.137931	0.29237	NA	NA	NA	0.652009	1	1	1	0.953488	1	0.976744	0.787234	0.275862	0.531548	NA	NA	NA	0.781936	57.06	50.579	53.8195	48.23	44.098	46.164	NA	NA	NA	49.2101	7.011	6.84	6.9255	6.84	6.669	6.7545	NA	NA	NA	6.7354	3.543	3.4865
	PI 166333	0.78125	0.810811	0.79603	0.575758	0.848485	0.712121	0.703704	0.892857	0.79828	0.705882	0.783784	0.744833	0.72135	0.875	0.972973	0.923986	0.878788	0.909091	0.893939	0.814815	0.964286	0.88955	0.901961	0.864865	0.883413	0.877781	38.984	39.0418	39.0129	33.843	35.09	34.4665	48.523	40.074	44.2985	38.8987	6.757	6.81433	6.78567	6.928	6.8	6.864	6.947	6.569	6.758	6.76847	3.015	2.91633
	PI 560615	1	1	1	0.970588	1	0.985294	0.689655	1	0.844828	0.791667	0.98	0.885833	0.887513	1	1	1	0.970588	1	0.985294	0.689655	1	0.844828	0.854167	1	0.927083	0.919356	26.414	29.859	28.1365	NA	NA	NA	33.304	30.89	32.097	30.115	7.137	6.9465	7.04175	NA	NA	NA	6.756	6.98	6.868	6.9575	2.694	2.7485
	PI 470503	0.969697	1	0.984848	1	1	1	0.793103	1	0.896552	0.775	0.631579	0.703289	0.854688	1	1	1	1	1	1	0.896552	1	0.948276	0.925	0.894737	0.909868	0.944581	24.013	28.6132	26.3131	40.252	24.135	32.1935	32.774	26.492	29.633	29.0204	6.106	6.1155	6.11075	6.909	5.794	6.3515	6.006	5.772	5.889	6.08347	2.531	2.6875
	PI 253959	0.605263	0.877551	0.741407	0.32	0.318182	0.318182	0.722222	0.448276	0.585249	0.384615	0.428571	0.406593	0.5089	0.684211	0.897959	0.791085	NA	0.363636	0.363636	0.75	0.689655	0.719828	0.538462	0.6	0.569231	0.632188	36.419	36.519	36.469	32.957	33.965	33.461	38.914	40.44	39.677	36.1787	6.288	6.37467	6.33133	6.423	6.625	6.524	6.212	6.412	6.312	6.35347	3.015	3.0155
	PI 182711	0.4	0.325	0.3625	0.0588235	0.176471	0.117647	0.15625	0.166667	0.161458	0.205128	0.157895	0.181511	0.1643	0.6	0.4	0.5	0.176471	0.431373	0.303922	0.28125	0.25	0.265625	0.25641	0.473684	0.365047	0.338706	35.564	34.4612	35.0126	34.34	33.94	34.14	35.12	32.639	33.8795	33.9854	6.036	6.01433	6.02517	5.99	6.135	6.0625	5.927	5.817	5.872	5.95347	2.98	2.84217
	PI 499965	0.777778	0.742857	0.760317	0.8	0.913043	0.856522	0.636364	0.659574	0.647969	0.275	0.428571	0.351786	0.612675	0.822222	0.828571	0.825397	0.85	0.978261	0.91413	0.727273	0.744681	0.735977	0.475	0.547619	0.51131	0.726756	27.068	27.9295	27.4988	NA	NA	NA	28.247	29.335	28.791	28.1475	5.568	5.424	5.496	NA	NA	NA	5.173	5.387	5.28	5.34013	2.866	2.85225
	PI 499968	1	1	1	1	NA	1	1	0.948718	0.974359	0.836735	0.836735	0.836735	0.915976	1	1	1	1	NA	1	1	0.948718	0.974359	0.877551	0.877551	0.877551	0.945271	45.557	43.118	44.3375	43.357	44.01	43.6835	43.3	40.44	41.87	42.9404	6.606	6.52267	6.56433	6.701	6.61	6.6555	6.54	6.261	6.4005	6.50513	3.311	3.24367
	PI 429323	0.807692	0.666667	0.737179	0.529412	1	0.764706	0.444444	0.708333	0.576389	NA	NA	NA	0.599076	0.961538	0.944444	0.952991	0.53	1	0.765	0.583333	0.791667	0.6875	NA	NA	NA	0.747653	27.599	31.4125	29.5057	32.27	35.226	33.748	NA	NA	NA	30.8451	5.973	6.178	6.0755	6.2	6.383	6.2915	NA	NA	NA	6.0779	2.729	2.807
	PI 8808	0.722222	0.533333	0.627778	0.83871	1	0.919355	0.736842	0.611111	0.673977	0.733333	0.583333	0.658333	0.67835	0.777778	0.8	0.788889	0.870968	1	0.935484	0.868421	0.666667	0.767544	0.833333	0.694444	0.763889	0.793993	44.606	43.872	44.239	42.31	43.41	42.86	41.273	45.003	43.138	43.0537	6.17	6.23325	6.20162	6.17	6.31	6.24	6.176	6.417	6.2965	6.2118	3.338	3.27775
	PI 178212	0.675676	0.941176	0.808426	1	0.979167	0.989583	0.794118	0.580645	0.687381	0.911765	0.911765	0.911765	0.807813	1	1	1	1	1	1	0.823529	0.709677	0.766603	0.941176	0.941176	0.941176	0.906993	33.096	32.9577	33.0268	33.04	33.059	33.0495	32.718	32.97	32.844	32.617	6.242	6.146	6.194	6.17	6.132	6.151	6.064	6.15	6.107	6.11513	2.822	2.83733
	PI 178756	0.157895	0.210526	0.184211	0.16	0.527778	0.343889	0.439024	0.527778	0.483401	0.416667	0.16	0.288333	0.283475	0.368421	0.5	0.434211	0.34	0.638889	0.489444	0.804878	0.666667	0.735772	0.555556	0.52	0.537778	0.529356	34.688	36.6795	35.6838	39.528	37.07	38.299	36.679	37.424	37.0515	36.6537	6.092	6.15433	6.12317	6.504	6.203	6.3535	6.061	5.974	6.0175	6.1268	2.902	2.91317
	PI 137750	0.957447	0.820513	0.88898	1	0.979592	0.989796	0.517241	0.633333	0.575287	NA	NA	NA	0.724326	1	1	1	1	1	1	0.517241	0.766667	0.641954	NA	NA	NA	0.826486	33.85	33.142	33.496	30.362	34.506	32.434	NA	NA	NA	32.1826	6.005	5.835	5.92	5.627	5.703	5.665	NA	NA	NA	5.6904	2.914	2.833
	PI 622188	1	0.939394	0.969697	0.952381	1	0.97619	0.98	0.741935	0.860968	0.73913	0.857143	0.798137	0.85975	1	0.954545	0.977273	0.952381	1	0.97619	0.98	0.741935	0.860968	0.804348	0.857143	0.830745	0.891318	57.763	57.3595	57.5613	56.313	61.235	58.774	56.904	54.179	55.5415	56.9337	7.748	7.67967	7.71383	7.727	7.961	7.844	7.663	7.231	7.447	7.63347	3.457	3.4315
	PI 622066	0.326923	0.490909	0.408916	0.288462	0.0638298	0.176146	0.140351	0.243243	0.191797	0.0833333	0.0144928	0.048913	0.16495	0.365385	0.527273	0.446329	0.403846	0.0851064	0.244476	0.210526	0.378378	0.294452	0.125	0.0869565	0.105978	0.252856	24.779	21.6108	23.1949	16.742	19.206	17.974	21.665	22.494	22.0795	20.7254	4.93	4.845	4.8875	4.61	4.996	4.803	4.8	4.804	4.802	4.7968	2.683	2.505
	PI 487289	0.967742	1	0.983871	1	0.971429	0.985714	0.708333	0.916667	0.8125	0.416667	0.72093	0.568798	0.796225	1	1	1	1	0.971429	0.985714	0.916667	0.944444	0.930556	0.625	0.72093	0.672965	0.877343	33.405	32.3862	32.8956	32.136	32.23	32.183	35.124	28.111	31.6175	31.8754	5.979	5.89733	5.93817	5.931	5.87	5.9005	5.86	5.704	5.782	5.83847	2.995	2.94333
	PI 203153	0.413793	0.931818	0.672806	0.7	0.647059	0.673529	0.634146	0.875	0.754573	0.692308	0.604651	0.648479	0.645863	0.827586	0.954545	0.891066	0.766667	0.823529	0.795098	0.682927	1	0.841463	0.923077	0.813953	0.868515	0.829081	47.703	44.2172	45.9601	43.9	42.319	43.1095	47.017	38.242	42.6295	43.542	7.202	6.858	7.03	6.84	6.623	6.7315	6.907	6.591	6.749	6.8018	3.189	2.98317
	CItr 12808	1	0.961538	0.980769	1	1	1	0.94	0.866667	0.903333	0.666667	0.98	0.823333	0.885375	1	0.980769	0.990385	1	1	1	0.94	0.9	0.92	0.904762	1	0.952381	0.945743	35.63	37.6205	36.6253	32.551	47.109	39.83	38.193	36.61	37.4015	37.5937	5.629	5.22067	5.42483	5.512	3.62	4.566	5.539	5.395	5.467	5.11847	3.385	3.14683
	PI 94567	1	0.861111	0.930556	0.875	1	0.9375	0.939394	0.96	0.949697	0.736842	0.8	0.768421	0.85505	1	0.944444	0.972222	1	1	1	0.939394	0.96	0.949697	0.921053	0.966667	0.94386	0.946493	42.124	42.0345	42.0793	NA	NA	NA	43.9	39.99	41.945	42.01	6.76	6.959	6.8595	NA	NA	NA	7.249	7.067	7.158	7.01	3.19	3.18925
	PI 278550	0.925926	0.6875	0.806713	0.883721	0.724138	0.803929	0.909091	0.803571	0.856331	0.24	0.777778	0.508889	0.702475	1	1	1	0.976744	0.965517	0.971131	1	0.892857	0.946429	0.68	0.888889	0.784444	0.905543	40.815	38.6172	39.7161	39.381	38.05	38.7155	36.534	34.777	35.6555	37.672	6.4	6.36383	6.38192	6.421	6.35	6.3855	6.085	6.456	6.2705	6.3118	3.101	3.00383
	PI 574248	0.820513	0.6875	0.754006	0.840909	NA	0.840909	0.388889	0.684211	0.53655	0.416667	0.346154	0.38141	0.567805	0.974359	0.833333	0.903846	0.909091	NA	0.909091	0.638889	0.868421	0.753655	0.861111	0.615385	0.738248	0.801943	40.676	37.5658	39.1209	37.42	35.206	36.313	31.381	42.25	36.8155	37.0604	6.92	6.71233	6.81617	6.63	6.928	6.779	6.043	6.535	6.289	6.59347	3.112	3.04233
	PI 574250	0.811321	0.826087	0.818704	1	0.880952	0.940476	0.319149	0.98	0.649574	0.651163	0.717949	0.684556	0.731838	0.849057	0.934783	0.89192	1	1	1	0.489362	0.98	0.734681	0.860465	0.871795	0.86613	0.853243	35.217	34.0412	34.6291	NA	NA	NA	31.21	34.521	32.8655	33.7475	6.692	6.4725	6.58225	NA	NA	NA	6.355	6.151	6.253	6.4175	2.982	2.8885
	CItr 4646	0.173913	0.275	0.224457	0.758621	0.548387	0.653504	0.489796	0.205128	0.347462	0.030303	0	0.0151515	0.26865	0.391304	0.525	0.458152	0.758621	0.806452	0.782536	0.591837	0.641026	0.616431	0.181818	0.28	0.230909	0.502043	38.088	39.1022	38.5951	42.389	47.522	44.9555	36.144	32.382	34.263	38.912	6.232	6.27417	6.25308	6.37	6.36	6.365	6.285	6.166	6.2255	6.2468	3.14	3.1385
	PI 565361	0.973684	0.631579	0.802632	0.823529	1	0.911765	0.707317	0.666667	0.686992	0.485714	0.3	0.392857	0.657075	1	0.973684	0.986842	0.911765	1	0.955882	0.95122	0.791667	0.871443	0.714286	0.55	0.632143	0.841631	31.383	35.4713	33.4272	37.425	37.699	37.562	37.435	37.503	37.469	35.7954	6.288	6.37417	6.33108	6.221	6.444	6.3325	6.469	6.535	6.502	6.35347	2.931	3.05367
	PI 565371	0.388889	0.656716	0.522803	1	0.921053	0.960526	0.87234	0.96	0.91617	0.451613	0.40625	0.428931	0.665625	0.972222	1	0.986111	1	0.973684	0.986842	0.893617	0.96	0.926809	0.83871	0.96875	0.90373	0.930918	40.188	40.1428	40.1654	35.795	42.819	39.307	41.075	40.792	40.9335	39.7787	6.41	6.42383	6.41692	6.493	6.377	6.435	6.347	6.506	6.4265	6.3918	3.054	3.02633
	PI 565382	0.242424	0.24	0.241212	0.531915	0.727273	0.629594	0.58	0.756757	0.668378	0.346154	0.1	0.223077	0.399088	0.969697	0.52	0.744848	0.829787	0.787879	0.808833	0.78	0.918919	0.849459	0.538462	0.86	0.699231	0.755643	31.123	33.5813	32.3522	32.681	36.892	34.7865	39.971	29.698	34.8345	33.632	5.982	6.10983	6.04592	5.936	6.253	6.0945	6.177	6.329	6.253	6.0968	2.8	2.82633
	PI 574249	0.451613	0.707317	0.579465	0.64	0.473684	0.556842	0.742857	0.674419	0.708638	0.342857	0.355556	0.349206	0.507063	0.645161	0.902439	0.7738	0.76	0.631579	0.695789	0.857143	0.813953	0.835548	0.628571	0.555556	0.592063	0.704356	30.774	33.686	32.23	37.93	27.918	32.924	34.798	39.922	37.36	33.8137	6.351	6.506	6.4285	6.68	6.569	6.6245	6.553	6.532	6.5425	6.4968	2.838	2.94833
	PI 583671	0.651163	0.62963	0.640396	0.829787	0.69697	0.763378	0.754717	0.527778	0.641247	0.0638298	0.151515	0.107672	0.496688	0.883721	0.851852	0.867786	0.914894	0.757576	0.836235	0.773585	0.805556	0.78957	0.340426	0.212121	0.276273	0.672518	41.099	39.9662	40.5326	39.37	41.83	40.6	36.014	37.925	36.9695	39.0104	6.118	6.1555	6.13675	6.15	6.24	6.195	6.187	6.03	6.1085	6.11347	3.233	3.191
	LanKao86-1-2-8-1	0.955556	1	0.977778	1	1	1	0.870968	0.941176	0.906072	0.967742	0.92	0.943871	0.91545	1	1	1	1	1	1	0.967742	0.941176	0.954459	1	0.92	0.96	0.958656	66.371	62.7	64.5355	75.628	67.698	71.663	57.645	42.487	50.066	61.732	8.081	7.87217	7.97658	8.363	8.116	8.2395	7.974	6.618	7.296	7.8018	3.762	3.64917
	KeNong2007	1	1	1	1	1	1	0.96	0.857143	0.908571	0.84	0.971429	0.905714	0.912075	1	1	1	1	1	1	0.96	0.857143	0.908571	0.84	1	0.92	0.937181	41.283	42.9698	42.1264	51.368	48.968	50.168	35.413	39.504	37.4585	42.892	6.469	6.4125	6.44075	6.591	6.728	6.6595	5.908	6.31	6.109	6.36847	3.411	3.43017
	YuNong416	1	1	1	1	0.934783	0.967391	1	0.98	0.99	0.8125	0.891892	0.852196	0.910913	1	1	1	1	0.956522	0.978261	1	0.98	0.99	0.90625	0.891892	0.899071	0.946881	43.734	45.4447	44.5893	47.138	51.031	49.0845	41.449	45.582	43.5155	45.3704	6.818	6.6575	6.73775	6.421	6.919	6.67	6.436	6.533	6.4845	6.5968	3.283	3.292
	ZhouMai22	0.961538	0.956522	0.95903	0.966667	0.938776	0.952721	0.897959	0.485714	0.691837	0.470588	1	0.735294	0.793238	0.980769	1	0.990385	0.966667	1	0.983333	1	0.6	0.8	0.676471	1	0.838235	0.883043	39.818	42.7595	41.2888	49.346	50.037	49.6915	46.132	31.406	38.769	42.8937	6.824	6.8995	6.86175	7.075	7.074	7.0745	7.172	6.428	6.8	6.8768	3.193	3.23617
	ZhengYuMai9987	0.860465	0.931818	0.896142	1	0.957447	0.978723	0.823529	1	0.911765	0.731707	0.97619	0.853949	0.86865	1	0.977273	0.988636	1	1	1	0.941176	1	0.970588	0.95122	1	0.97561	0.963756	36.967	40.5577	38.7623	40.602	47.845	44.2235	46.637	34.328	40.4825	40.8004	6.729	6.72683	6.72792	6.815	6.961	6.888	6.64	6.487	6.5635	6.69347	3.11	3.15417
	XinMai208	0.973684	1	0.986842	1	0.857143	0.928571	1	0.948718	0.974359	0.970588	1	0.985294	0.927275	1	1	1	1	1	1	1	0.948718	0.974359	1	1	1	0.973631	50.561	49.9247	50.2428	51.702	50.201	50.9515	51.407	45.116	48.2615	49.4604	6.639	6.50367	6.57133	6.575	6.492	6.5335	6.491	6.186	6.3385	6.4468	3.646	3.57367
	LanKaoAiZao8	0.954545	0.971429	0.962987	1	0.8	0.9	0.962963	1	0.981481	0.55814	0.666667	0.612403	0.822725	1	0.971429	0.985714	1	0.866667	0.933333	1	1	1	0.813953	0.8	0.806977	0.911556	50.14	46.7782	48.4591	48.244	50.847	49.5455	45.701	35.597	40.649	45.8604	6.615	6.43767	6.52633	6.441	6.503	6.472	6.295	6.157	6.226	6.37513	3.683	3.50733
	ZhengMai336	0.75	0.756757	0.753378	1	0.761905	0.880952	0.621622	1	0.810811	0.583333	0.892857	0.738095	0.754325	1	0.972973	0.986486	1	0.928571	0.964286	0.783784	1	0.891892	0.633333	0.964286	0.79881	0.890418	43.579	41.8087	42.6938	45.922	44.388	45.155	40.565	32.819	36.692	41.157	6.182	5.99433	6.08817	6.124	5.947	6.0355	5.897	5.634	5.7655	5.9268	3.388	3.22883
	ChuanMai7201	0.857143	1	0.928571	0.891892	1	0.945946	0.96	0.828571	0.894286	0.925926	0.925926	0.925926	0.882188	1	1	1	0.972973	1	0.986486	0.96	0.857143	0.908571	1	1	1	0.953806	48.187	48.1722	48.1796	42.963	50.558	46.7605	49.569	47.89	48.7295	47.532	7.118	6.99267	7.05533	6.936	6.994	6.965	6.895	6.99	6.9425	6.95347	3.446	3.41
	LuoMai21	1	1	1	1	1	1	1	1	1	1	0.95	0.975	0.952263	1	1	1	1	1	1	1	1	1	1	0.95	0.975	0.973793	43.437	41.7812	42.6091	47.709	43.144	45.4265	34.556	38.404	36.48	41.147	6.469	6.35317	6.41108	6.31	6.437	6.3735	6.331	6.103	6.217	6.29847	3.404	3.31717
	XiNong2611	0.878049	0.938776	0.908412	1	1	1	1	0.933333	0.966667	0.837838	0.88	0.858919	0.892	1	1	1	1	1	1	1	0.977778	0.988889	0.972973	0.94	0.956486	0.966393	42.598	41.7392	42.1686	51.083	46.38	48.7315	32.819	34.957	33.888	41.2387	6.764	6.5745	6.66925	6.737	6.797	6.767	6.577	5.808	6.1925	6.50847	3.178	3.059
	ZhengMai0856	1	1	1	0.869565	0.980392	0.924979	1	0.692308	0.846154	0.560976	0.9	0.730488	0.833925	1	1	1	0.913043	1	0.956522	1	0.692308	0.846154	0.658537	0.916667	0.787602	0.877606	43.806	43.8358	43.8209	49.994	48.857	49.4255	38.244	38.308	38.276	43.4837	6.491	6.4585	6.47475	6.665	6.604	6.6345	6.34	6.16	6.25	6.41847	3.329	3.255
	Han4589	0.971831	0.941176	0.956504	1	0.978261	0.98913	0.96	0.857143	0.908571	0.636364	1	0.818182	0.876613	1	0.980392	0.990196	1	1	1	0.96	0.928571	0.944286	0.795455	1	0.897727	0.938106	49.81	44.0448	46.9274	44.116	46.251	45.1835	36.975	37.307	37.141	42.727	6.744	6.4375	6.59075	6.307	6.431	6.369	6.183	6.216	6.1995	6.3518	3.485	3.294
	ZhengMai1066	0.875	1	0.9375	1	0.965517	0.982759	0.76	0.714286	0.737143	0.584906	0.771429	0.678167	0.7924	1	1	1	1	0.965517	0.982759	0.84	0.714286	0.777143	0.943396	0.8	0.871698	0.887943	45.271	44.3175	44.7942	50.205	41.772	45.9885	41.119	42.267	41.693	43.802	6.413	6.29167	6.35233	6.546	6.158	6.352	6.095	6.125	6.11	6.23847	3.466	3.3645
	XinMai18	0.769231	0.96	0.864615	1	0.909091	0.954545	0.888889	1	0.944444	0.806452	0.595745	0.701098	0.824688	0.974359	1	0.987179	1	1	1	0.911111	1	0.955556	1	0.808511	0.904255	0.941793	46.023	44.6142	45.3186	44.113	43.257	43.685	46.19	42.079	44.1345	44.0204	6.472	6.28033	6.37617	6.443	6.156	6.2995	6.174	5.965	6.0695	6.21347	3.435	3.3435
	ZhengNong17	1	1	1	1	0.971429	0.985714	1	1	1	0.941176	0.9375	0.939338	0.939775	1	1	1	1	0.971429	0.985714	1	1	1	1	0.96875	0.984375	0.972568	43.185	47.8305	45.5078	52.543	50.609	51.576	48.203	49.258	48.7305	48.247	6.901	6.56217	6.73158	6.545	6.37	6.4575	6.203	6.453	6.328	6.47013	3.254	3.42667
	ZhouMai16	1	1	1	1	1	1	1	0.775	0.8875	0.970588	0.935484	0.953036	0.91865	1	1	1	1	1	1	1	0.825	0.9125	1	0.935484	0.967742	0.950106	43.699	46.6172	45.1581	51.003	51.592	51.2975	41.279	48.431	44.855	46.7454	6.643	6.73517	6.68908	6.965	6.966	6.9655	6.509	6.685	6.597	6.71847	3.265	3.35417
	XiaoYan926	0.571429	0.902439	0.736934	1	0.8	0.9	0.522727	0.854167	0.688447	0.275862	0.322581	0.299221	0.614663	0.880952	1	0.940476	1	0.95	0.975	0.772727	0.916667	0.844697	0.655172	0.677419	0.666296	0.836668	47.898	41.9652	44.9316	43.25	41.837	42.5435	35.125	35.783	35.454	40.6204	6.419	6.41783	6.41842	6.7	6.58	6.64	6.107	6.282	6.1945	6.38347	3.552	3.21533
	XiaoYan39	0.99	1	0.995	0.8	1	0.9	1	0.9375	0.96875	0.80303	1	0.901515	0.899825	1	1	1	0.8	1	0.9	1	0.9375	0.96875	0.878788	1	0.939394	0.932081	44.75	44.3825	44.5662	45.258	45.877	45.5675	43.641	42.019	42.83	43.9637	6.324	6.19367	6.25883	6.221	6.164	6.1925	5.992	6.137	6.0645	6.13513	3.345	3.31833
	AiZao8	0.880952	0.948718	0.914835	1	0.789474	0.894737	0.96	0.625	0.7925	0.44	0.563636	0.501818	0.734488	1	1	1	1	1	1	0.96	0.625	0.7925	0.92	0.745455	0.832727	0.886356	62.118	45.9997	54.0588	48.807	48.288	48.5475	23.502	31.165	27.3335	42.957	8.153	6.70317	7.42808	6.299	6.31	6.3045	5.595	5.709	5.652	6.4268	3.738	3.33167
	WanYuanXuan9	0.645161	1	0.822581	1	1	1	0.96	0.785714	0.872857	0.676471	0.888889	0.78268	0.82805	0.967742	1	0.983871	1	1	1	0.96	0.833333	0.896667	0.764706	0.944444	0.854575	0.913806	50.532	55.4842	53.0081	63.901	58.79	61.3455	59.004	45.035	52.0195	55.0987	7.226	7.70283	7.46442	8.214	7.7	7.957	7.848	7.489	7.6685	7.6618	3.389	3.53067
	ChangHe24	0.846154	0.962963	0.904558	1	1	1	0.787879	1	0.893939	0.837838	0.911765	0.874801	0.87685	0.974359	1	0.987179	1	1	1	0.848485	1	0.924242	0.891892	0.911765	0.901828	0.933368	46.459	49.5853	48.0222	61.254	53.4	57.327	44.864	45.076	44.97	49.7487	6.609	6.889	6.749	7.279	7.209	7.244	6.734	6.894	6.814	6.90013	3.512	3.4505
	YanZhan4110	1	1	1	1	0.955556	0.977778	0.98	1	0.99	0.98	0.98	0.98	0.945463	1	1	1	1	0.977778	0.988889	0.98	1	0.99	1	1	1	0.974768	44.746	44.1635	44.4547	47.64	53.429	50.5345	37.21	45.44	41.325	45.0804	6.914	6.483	6.6985	6.476	6.668	6.572	5.963	6.5	6.2315	6.46513	3.372	3.36267
	ZhaoMin1006-08X3	0.782609	0.966667	0.874638	0.9	0.875	0.8875	0.764706	0.833333	0.79902	0.783784	0.558824	0.671304	0.766625	1	1	1	0.933333	0.96875	0.951042	1	0.952381	0.97619	0.918919	0.764706	0.841812	0.922306	48.139	43.6793	45.9092	44.523	42.756	43.6395	43.614	34.905	39.2595	42.5787	6.328	6.53133	6.42967	6.792	6.618	6.705	6.621	6.501	6.561	6.53013	3.495	3.26017
	YuBao1	1	0.9375	0.96875	1	1	1	1	1	1	0.875	0.804348	0.839674	0.910613	1	0.9375	0.96875	1	1	1	1	1	1	0.895833	0.934783	0.915308	0.951056	44.443	41.7128	43.0779	48.038	49.368	48.703	31.421	32.564	31.9925	40.8987	6.55	6.33233	6.44117	6.407	6.486	6.4465	5.933	6.068	6.0005	6.2618	3.395	3.287
	YuMai58	0.869565	0.894737	0.882151	0.934783	0.909091	0.921937	0.942857	0.947368	0.945113	0.641026	0.588235	0.61463	0.799475	1	0.973684	0.986842	0.956522	0.977273	0.966897	1	0.973684	0.986842	0.846154	0.862745	0.854449	0.928806	38.116	36.583	37.3495	45.871	46.573	46.222	25.469	25.353	25.411	35.9687	6.106	6.01867	6.06233	6.334	6.177	6.2555	5.721	5.668	5.6945	5.97013	3.219	3.13583
	YuZhan89106	0.707317	1	0.853659	1	1	1	1	0.6	0.8	0.571429	0.674419	0.622924	0.77765	0.97561	1	0.987805	1	1	1	1	0.657143	0.828571	0.914286	0.906977	0.910631	0.911793	56.909	47.8438	52.3764	51.036	45.39	48.213	30.825	40.348	35.5865	45.0354	7.054	6.376	6.715	6.387	6.24	6.3135	5.703	5.671	5.687	6.20347	3.893	3.4145
	ZhengMai366	0.5	0.553846	0.526923	0.909091	0.449275	0.679183	0.657895	0.378378	0.518137	0.7	0.106383	0.403191	0.490375	0.962963	0.953846	0.958405	1	1	1	0.815789	0.783784	0.799787	1	0.744681	0.87234	0.887681	26.735	29.9285	28.3317	34.711	36.295	35.503	19.993	35.102	27.5475	30.1037	5.892	5.87283	5.88242	6.037	6.177	6.107	5.45	5.789	5.6195	5.83513	2.81	2.8865
	4B269-10-10-15-2-3	0.803571	0.939394	0.871483	1	1	1	1	0.704545	0.852273	0.366197	0.319149	0.342673	0.725113	0.982143	1	0.991071	1	1	1	1	0.818182	0.909091	0.915493	0.851064	0.883278	0.925906	42.211	43.4872	42.8491	47.376	44.844	46.11	44.566	39.715	42.1405	43.3437	6.709	6.612	6.6605	6.632	6.614	6.623	6.555	6.453	6.504	6.56013	3.195	3.18067
	YuMai57	0.894737	0.894737	0.894737	0.7	0.690476	0.695238	0.925926	0.862069	0.893997	0.675	0.651163	0.663081	0.745275	1	0.973684	0.986842	0.966667	0.880952	0.92381	0.962963	0.896552	0.929757	0.85	0.883721	0.86686	0.906881	38.247	39.4617	38.8543	43.393	39.92	41.6565	31.935	41.555	36.745	38.7287	6.164	6.14483	6.15442	6.249	6.12	6.1845	5.943	6.1	6.0215	6.08347	3.289	3.26
	ZhengMai005	0.980392	1	0.990196	1	1	1	0.948718	0.933333	0.941026	0.708333	0.780488	0.744411	0.877413	1	1	1	1	1	1	1	0.933333	0.966667	0.854167	0.95122	0.902693	0.947381	43.484	42.7547	43.1193	46.181	45.434	45.8075	38.188	39.757	38.9725	42.2737	6.667	6.50333	6.58517	6.688	6.497	6.5925	6.356	6.145	6.2505	6.44347	3.188	3.1635
	XiNong2208	1	1	1	1	1	1	0.833333	0.98	0.906667	0.957447	0.87931	0.918379	0.914763	1	1	1	1	1	1	0.866667	0.98	0.923333	0.978723	0.913793	0.946258	0.947443	37.317	41.1587	39.2378	46.737	40.81	43.7735	37.291	41.553	39.422	40.4537	6.483	6.46367	6.47333	6.555	6.44	6.4975	6.274	6.432	6.353	6.40513	3.176	3.2535
	HanMai13	1	0.966667	0.983333	0.96	1	0.98	1	0.9375	0.96875	0.98	0.775	0.8775	0.910913	1	1	1	0.96	1	0.98	1	0.958333	0.979167	1	0.825	0.9125	0.947956	41.483	42.7263	42.1047	47.083	47.406	47.2445	36.675	42.228	39.4515	42.577	6.295	6.25183	6.27342	6.34	6.322	6.331	6.046	6.213	6.1295	6.21013	3.348	3.34033
	XiNong881	0.767442	1	0.883721	0.928571	1	0.964286	1	1	1	0.615385	0.914894	0.765139	0.8618	0.976744	1	0.988372	0.964286	1	0.982143	1	1	1	0.923077	0.957447	0.940262	0.957731	41.727	42.1427	41.9348	51.334	51.588	51.461	38.243	28.237	33.24	41.8537	6.699	6.61233	6.65567	6.847	6.669	6.758	6.59	6.17	6.38	6.56347	3.17	3.17117
	HuaPei6	1	0.914286	0.957143	1	0.888889	0.944444	0.98	0.76087	0.870435	0.769231	0.842105	0.805668	0.852938	1	0.914286	0.957143	1	1	1	0.98	0.847826	0.913913	0.938462	0.947368	0.942915	0.933543	41.64	38.2633	39.9517	38.494	37.54	38.017	34.967	34.345	34.656	37.1837	6.321	6.021	6.171	6.175	5.93	6.0525	5.667	5.467	5.567	5.8968	3.34	3.13217
	C104	1	0.925926	0.962963	1	1	1	1	1	1	0.861111	0.791667	0.826389	0.90585	1	0.962963	0.981481	1	1	1	1	1	1	0.972222	0.916667	0.944444	0.961531	38.182	37.5643	37.8732	39.095	40.639	39.867	38.048	31.24	34.644	37.1037	6.265	6.1505	6.20775	6.384	6.233	6.3085	5.866	5.89	5.878	6.0968	3.208	3.14183
	YuanFeng175	0.825397	0.979592	0.902494	1	1	1	0.98	0.935484	0.957742	0.541667	0.514286	0.527976	0.805575	1	1	1	1	1	1	0.98	0.967742	0.973871	0.666667	0.885714	0.77619	0.917556	38.219	39.1358	38.6774	49.269	46.923	48.096	31.812	30.373	31.0925	38.9304	6.551	6.38483	6.46792	6.636	6.713	6.6745	6.01	5.848	5.929	6.3218	3.15	3.11917
	GaoMai8901	1	1	1	0.909091	1	0.954545	0.921053	0.738095	0.829574	0.722222	0.896552	0.809387	0.8569	1	1	1	0.939394	1	0.969697	0.921053	0.809524	0.865288	0.75	0.931034	0.840517	0.898918	50.184	44.728	47.456	42.438	44.09	43.264	42.716	40.408	41.562	43.737	7.146	6.887	7.0165	6.873	6.84	6.8565	6.669	6.615	6.642	6.80513	3.574	3.34367
	JiShi42	0.5	0.927273	0.713636	1	0.763158	0.881579	0.7	0.589744	0.644872	0.723404	0.711111	0.717258	0.69785	0.785714	0.945455	0.865584	1	0.947368	0.973684	0.866667	0.897436	0.882051	0.851064	0.777778	0.814421	0.863993	46.381	40.7677	43.5743	38.996	41.053	40.0245	40.03	31.765	35.8975	39.4754	7.071	6.749	6.91	6.624	6.896	6.76	6.42	6.412	6.416	6.66013	3.297	3.0595
	AiKang58	0.854545	0.960784	0.907665	0.787879	0.957447	0.872663	0.930233	1	0.965116	0.75	0.551724	0.650862	0.807575	0.963636	0.980392	0.972014	0.878788	0.978723	0.928756	0.930233	1	0.965116	0.892857	0.724138	0.808498	0.898631	43.534	41.5895	42.5618	44.889	47.579	46.234	31.044	38.957	35.0005	40.907	6.129	6.00067	6.06483	6.139	6.01	6.0745	5.748	5.849	5.7985	5.94513	3.438	3.26883
	Shan229	1	0.918367	0.959184	1	0.87234	0.93617	0.666667	0.611111	0.638889	0.479167	0.411765	0.445466	0.70345	1	1	1	1	0.957447	0.978723	0.777778	0.638889	0.708333	0.875	0.705882	0.790441	0.849418	34.131	36.7863	35.4587	40.838	37.51	39.174	34.088	36.692	35.39	36.317	6.293	6.27017	6.28158	6.386	6.24	6.313	6.01	6.253	6.1315	6.2068	3.004	3.05383
	KeNong9204	1	1	1	1	1	1	0.866667	1	0.933333	0.483871	1	0.741935	0.877338	1	1	1	1	1	1	0.933333	1	0.966667	0.677419	1	0.83871	0.931381	41.519	42.1862	41.8526	50.247	49.846	50.0465	45.713	24.273	34.993	41.9404	6.505	6.44383	6.47442	6.879	6.572	6.7255	6.288	5.914	6.101	6.39847	3.282	3.256
	WanMai19	0.962264	1	0.981132	0.681818	1	0.840909	0.98	0.666667	0.823333	0.4	0.617021	0.508511	0.746988	0.981132	1	0.990566	0.772727	1	0.886364	0.98	0.703704	0.841852	0.742857	0.765957	0.754407	0.848343	37.213	38.6808	37.9469	44.814	37.75	41.282	32.63	35.401	34.0155	37.3887	6.628	6.56217	6.59508	6.83	6.5	6.665	6.13	6.327	6.2285	6.4618	3.13	3.15567
	GaoYou503	0.588235	0.826923	0.707579	0.628571	0.333333	0.480952	0.0588235	0.6	0.329412	0.189189	0.470588	0.329889	0.420463	0.686275	0.942308	0.814291	0.857143	0.690476	0.77381	0.323529	0.942857	0.633193	0.324324	0.705882	0.515103	0.664143	31.126	36.6875	33.9068	36.261	49.692	42.9765	44.337	27.583	35.96	37.257	6.294	6.38017	6.33708	6.358	6.711	6.5345	6.548	6.076	6.312	6.36013	2.896	3.0505
	HuaiMai22	0.960784	1	0.980392	0.666667	1	0.833333	0.806452	0.96	0.883226	0.222222	0.707317	0.46477	0.74895	0.960784	1	0.980392	0.755556	1	0.877778	0.935484	0.96	0.947742	0.822222	0.926829	0.874526	0.900156	44.764	45.2972	45.0306	50.694	49.506	50.1	43.736	38.319	41.0275	45.0287	6.829	6.67767	6.75333	6.88	6.764	6.822	6.458	6.306	6.382	6.61847	3.358	3.34017
	JiaoMai668	0.928571	0.9	0.914286	1	0.789474	0.894737	0.285714	0.95	0.617857	0.108108	0.242424	0.175266	0.60905	1	0.975	0.9875	1	0.947368	0.973684	0.607143	0.95	0.778571	0.486486	0.545455	0.515971	0.793981	55.605	51.747	53.676	58.582	58.038	58.31	33.4	49.252	41.326	50.747	7.326	7.15833	7.24217	7.392	7.399	7.3955	6.587	6.92	6.7535	7.0968	3.666	3.4985
	YuMai62	0.95082	1	0.97541	0.85	NA	0.85	0.98	0.883721	0.93186	0.862069	0.744186	0.803128	0.86579	1	1	1	0.925	NA	0.925	0.98	0.906977	0.943488	0.862069	0.790698	0.826383	0.911114	36.617	37.329	36.973	41.767	41.548	41.6575	32.809	34.616	33.7125	37.092	5.971	5.85183	5.91142	5.887	6.127	6.007	5.669	5.486	5.5775	5.79847	3.217	3.1565
	NC08-2	0.955556	0.97619	0.965873	1	0.976744	0.988372	1	1	1	0.891892	0.95	0.920946	0.927313	1	0.97619	0.988095	1	1	1	1	1	1	0.945946	0.95	0.947973	0.964056	39.604	37.733	38.6685	42.14	42.87	42.505	26.45	35.73	31.09	37.062	5.681	5.53783	5.60942	5.598	5.736	5.667	5.096	5.435	5.2655	5.4818	3.383	3.21283
	KeNong1006	1	1	1	1	1	1	1	0.870968	0.935484	0.725	0.703125	0.714063	0.8709	1	1	1	1	1	1	1	0.870968	0.935484	0.925	0.875	0.9	0.938918	39.034	40.1798	39.6069	45.95	43.924	44.937	30.006	43.131	36.5685	40.012	6.024	5.88767	5.95583	5.99	6.081	6.0355	5.495	5.712	5.6035	5.83013	3.294	3.27467
	Zhao08-29	1	1	1	0.938776	0.990099	0.964437	0.98	0.9	0.94	0.971429	0.870968	0.921198	0.914925	1	1	1	0.938776	1	0.969388	0.98	0.9	0.94	0.971429	0.919355	0.945392	0.943743	41.445	41.3397	41.3923	46.589	47.895	47.242	28.445	42.219	35.332	40.967	6.675	6.48867	6.58183	6.71	6.65	6.68	5.784	6.438	6.111	6.42347	3.249	3.17783
	TaiShan4033	1	0.98	0.99	1	1	1	0.68	0.837838	0.758919	0.94	1	0.97	0.888238	1	0.98	0.99	1	1	1	0.68	0.891892	0.785946	1	1	1	0.924031	43.382	45.7637	44.5728	48.757	45.64	47.1985	45.146	45.158	45.152	45.2837	6.398	6.47117	6.43458	6.589	6.46	6.5245	6.416	6.437	6.4265	6.42847	3.515	3.5085
	PI591624	0.235294	0.557692	0.396493	0.619048	0.311111	0.465079	0.475	0.574468	0.524734	0.5	0.489362	0.494681	0.428763	0.235294	0.596154	0.415724	0.642857	0.444444	0.543651	0.675	0.638298	0.656649	0.526316	0.638298	0.582307	0.529631	34.983	29.7392	32.3611	24.797	29.68	27.2385	28.314	30.561	29.4375	29.3204	5.971	5.75617	5.86358	5.621	5.74	5.6805	5.678	5.675	5.6765	5.7068	3.048	2.73483
	PuYu1	1	1	1	1	1	1	0.878788	1	0.939394	1	1	1	0.943363	1	1	1	1	1	1	0.909091	1	0.954545	1	1	1	0.968681	42.569	44.3563	43.4627	45.813	44.42	45.1165	47.663	41.711	44.687	44.0637	6.784	6.69367	6.73883	6.721	6.67	6.6955	6.622	6.53	6.576	6.63347	3.203	3.19333
	ShiXin828	0.40625	0.644444	0.525347	0.787879	0.783784	0.785831	0.68	0.84375	0.761875	0.509434	0.375	0.442217	0.587338	0.46875	0.755556	0.612153	0.818182	0.837838	0.82801	0.78	0.84375	0.811875	0.54717	0.725	0.636085	0.702093	42.032	41.8812	41.9566	47.153	40.8	43.9765	40.145	32.772	36.4585	40.4387	6.351	6.28083	6.31592	6.48	6.23	6.355	6.017	6.006	6.0115	6.19347	3.393	3.34767
	YuMai34	0.837209	0.918367	0.877788	1	1	1	0.944444	0.789474	0.866959	0.16	0.857143	0.508571	0.771838	1	1	1	1	1	1	1	0.815789	0.907895	0.68	0.904762	0.792381	0.905118	50.902	49.9645	50.4333	52.21	49.33	50.77	52.361	41.202	46.7815	48.9687	7.025	6.91183	6.96842	6.917	6.89	6.9035	6.85	6.737	6.7935	6.85513	3.506	3.4425
	ZhengYou7	0.942308	0.972973	0.95764	0.944444	1	0.972222	1	0.756098	0.878049	1	0.714286	0.857143	0.874775	1	1	1	0.944444	1	0.972222	1	0.853659	0.926829	1	0.738095	0.869048	0.922068	50.893	51.055	50.974	54.777	50.34	52.5585	52.591	42.399	47.495	49.9854	7.16	6.86783	7.01392	6.669	6.85	6.7595	6.825	6.724	6.7745	6.81513	3.494	3.32333
	ShiXin733	0.53125	0.773585	0.652417	0.793103	0.9	0.846552	1	0.894737	0.947368	0.745098	0.527778	0.636438	0.729213	0.625	0.830189	0.727594	0.862069	0.975	0.918534	1	0.921053	0.960526	0.882353	0.666667	0.77451	0.825356	42.154	39.2568	40.7054	41.346	38.26	39.803	37.917	30.624	34.2705	37.902	6.431	6.26733	6.34917	6.265	6.24	6.2525	6.142	6.07	6.106	6.2018	3.33	3.197
	PH82-2-2	0.483871	0.909091	0.696481	0.866667	0.466667	0.666667	0.736842	0.807692	0.772267	0.878049	0.181818	0.529933	0.62485	0.967742	1	0.983871	0.966667	1	0.983333	0.947368	0.980769	0.964069	0.97561	0.522727	0.749169	0.900156	37.011	39.518	38.2645	40.912	38.693	39.8025	40.657	42.824	41.7405	39.577	6.858	6.70567	6.78183	6.94	6.917	6.9285	6.521	6.14	6.3305	6.6468	3.006	3.0485
	XiaoYan55	0.804348	0.864865	0.834606	1	1	1	0.736842	0.933333	0.835088	0.666667	1	0.833333	0.834263	1	0.972973	0.986486	1	1	1	0.973684	0.966667	0.970175	0.757576	1	0.878788	0.938918	37.965	40.6232	39.2941	39.091	45.408	42.2495	44.889	38.421	41.655	40.7087	6.626	6.5675	6.59675	6.533	6.781	6.657	6.419	6.42	6.4195	6.52347	3.121	3.16383
	QinMai11	0.75	0.952381	0.85119	0.733333	0.675676	0.704505	0.432432	0.512821	0.472626	0.314286	0.617647	0.465966	0.582075	1	1	1	0.866667	1	0.933333	0.459459	0.564103	0.511781	0.885714	0.794118	0.839916	0.801306	42.459	40.5262	41.4926	39.017	40.594	39.8055	41.505	37.123	39.314	39.847	6.702	6.56683	6.63442	6.569	6.77	6.6695	6.478	6.18	6.329	6.51013	3.324	3.20617
	Shi4185	0.970588	1	0.985294	1	0.942857	0.971429	1	0.645161	0.822581	1	0.839286	0.919643	0.883263	1	1	1	1	0.942857	0.971429	1	0.677419	0.83871	1	0.857143	0.928571	0.914718	39.604	41.0865	40.3453	40.63	41.47	41.05	41.487	44.564	43.0255	41.1154	6.157	6.09783	6.12742	6.14	6.08	6.11	5.895	6.098	5.9965	6.04513	3.243	3.272
	XinMai20	1	0.975	0.9875	1	0.926829	0.963415	0.96	0.771429	0.865714	0.92	1	0.96	0.902663	1	1	1	1	0.97561	0.987805	0.96	0.971429	0.965714	0.96	1	0.98	0.963418	51.772	47.28	49.526	49.295	48.954	49.1245	35.372	46.515	40.9435	46.1737	6.721	6.434	6.5775	6.453	6.477	6.465	6.024	6.208	6.116	6.35013	3.609	3.393
	LuoHan11	0.958333	0.967742	0.963038	0.785714	0.853659	0.819686	0.974359	0.98	0.977179	0.735294	0.142857	0.439076	0.758263	1	1	1	0.785714	1	0.892857	1	0.98	0.99	0.735294	0.657143	0.696218	0.874806	47.184	45.8633	46.5237	43.25	50.287	46.7685	39.682	47.593	43.6375	45.2837	6.602	6.43183	6.51692	6.354	6.499	6.4265	6.213	6.321	6.267	6.3668	3.49	3.4475
	KeNong199	0.892857	0.918367	0.905612	1	0.97619	0.988095	0.98	0.410714	0.695357	0.666667	0.883721	0.775194	0.799588	1	0.979592	0.989796	1	1	1	0.98	0.410714	0.695357	1	0.953488	0.976744	0.895518	47.172	45.5408	46.3564	46.511	45.02	45.7655	40.932	44.947	42.9395	44.662	6.093	5.89117	5.99208	5.878	5.85	5.864	5.651	5.754	5.7025	5.8168	3.637	3.52867
	ShanNong20	0.617647	0.777778	0.697712	1	1	1	0.666667	0.769231	0.717949	0.0555556	0.472222	0.263889	0.6284	1	0.981481	0.990741	1	1	1	1	0.846154	0.923077	0.916667	0.888889	0.902778	0.934206	48.681	44.9817	46.8313	42.722	44.69	43.706	44.502	42.582	43.542	44.3337	6.708	6.56817	6.63808	6.558	6.54	6.549	6.481	6.396	6.4385	6.50847	3.417	3.33
	XiaoYan54	0.372881	0.956522	0.664702	1	0.794872	0.897436	0.969697	0.680851	0.825274	0.225806	0.142857	0.184332	0.601463	0.966102	1	0.983051	1	0.974359	0.987179	0.969697	0.87234	0.921019	0.612903	0.714286	0.663594	0.868756	48.884	46.8403	47.8622	44.651	46.802	45.7265	46.98	44.841	45.9105	46.1404	6.819	6.67433	6.74667	6.738	6.874	6.806	6.465	6.331	6.398	6.61513	3.483	3.398
	ZhengZi8709-4-4	1	1	1	0.895833	1	0.947917	0.777778	0.617647	0.697712	0.810811	0.829787	0.820299	0.824988	1	1	1	0.895833	1	0.947917	0.814815	0.617647	0.716231	0.810811	0.829787	0.820299	0.851143	39.723	40.787	40.255	35.367	43.483	39.425	43.367	43.059	43.213	40.607	6.244	6.0735	6.15875	5.989	6.175	6.082	5.982	5.807	5.8945	6.01013	3.209	3.204
	JinMai49	0.888889	0.921569	0.905229	1	0.972222	0.986111	0.862745	0.636364	0.749554	0.714286	0.867925	0.791105	0.816513	0.925926	0.980392	0.953159	1	0.972222	0.986111	0.901961	0.69697	0.799465	0.75	0.943396	0.846698	0.876406	35.147	33.6227	34.3848	32.537	41.385	36.961	26.314	31.206	28.76	33.012	6.173	6.04	6.1065	6.227	6.242	6.2345	5.634	5.791	5.7125	5.9818	3.009	2.93533
	K35	1	1	1	1	0.969697	0.984848	1	0.702128	0.851064	0.775	0.775	0.775	0.861238	1	1	1	1	1	1	1	0.744681	0.87234	1	1	1	0.948131	35.315	38.0912	36.7031	34.874	37.631	36.2525	37.72	42.706	40.213	37.3654	6.22	6.14983	6.18492	6.007	5.968	5.9875	6.12	6.242	6.181	6.08347	3.111	3.15633
	NongDa1193	0.815789	0.877551	0.84667	1	1	1	1	0.94	0.97	0.586957	0.7	0.643478	0.823563	1	0.877551	0.938776	1	1	1	1	0.94	0.97	0.869565	0.8	0.834783	0.915943	50.089	47.2942	48.6916	49.191	50.791	49.991	38.721	44.884	41.8025	46.4687	7.047	6.883	6.965	6.874	6.974	6.924	6.638	6.718	6.678	6.82013	3.48	3.39483
	ShiYou20	0.925926	1	0.962963	1	0.95122	0.97561	0.98	0.888889	0.934444	1	0.675676	0.837838	0.886225	1	1	1	1	1	1	0.98	0.916667	0.948333	1	0.918919	0.959459	0.956993	41.246	39.7093	40.4777	41.856	43.034	42.445	35.003	35.871	35.437	39.0954	6.445	6.238	6.3415	6.187	6.329	6.258	5.992	6.03	6.011	6.17013	3.413	3.32833
	MianYang26	0.75	0.87234	0.81117	0.774194	0.794118	0.784156	0.75	0.689655	0.719828	0.481481	0.487805	0.484643	0.658463	0.975	0.978723	0.976862	0.774194	1	0.887097	0.892857	0.758621	0.825739	0.592593	0.804878	0.698735	0.827156	48.628	50.2467	49.4373	53.512	49.92	51.716	50.2	47	48.6	49.5604	6.693	6.5575	6.62525	6.602	6.52	6.561	6.456	6.299	6.3775	6.4868	3.516	3.50433
	Shi5033	1	1	1	1	0.904762	0.952381	0.98	0.96	0.97	0.865385	1	0.932692	0.922288	1	1	1	1	0.904762	0.952381	0.98	0.96	0.97	0.923077	1	0.961538	0.951031	44.155	46.0577	45.1063	48.312	51.922	50.117	45.566	42.236	43.901	46.0187	6.302	6.22517	6.26358	6.365	6.34	6.3525	5.984	6.058	6.021	6.17847	3.446	3.43383
	LuMai5	0.823529	1	0.911765	1	0.757576	0.878788	0.8	0.98	0.89	0.860465	0.794872	0.827668	0.835575	1	1	1	1	1	1	0.8	0.98	0.89	0.953488	0.948718	0.951103	0.940318	41.548	42.4892	42.0186	43.146	42.988	43.067	37.287	48.418	42.8525	42.2904	6.64	6.57983	6.60992	6.742	6.559	6.6505	6.352	6.546	6.449	6.53513	3.22	3.26133
	LuoHan13	0.651163	0.95122	0.801191	0.615385	0.714286	0.664835	0.916667	0.774194	0.84543	0.707317	0.666667	0.686992	0.708138	0.837209	0.95122	0.894214	0.615385	0.857143	0.736264	0.916667	0.903226	0.909946	0.95122	0.844444	0.897832	0.839593	49.907	50.7957	50.3513	54.325	55.009	54.667	46.658	48.968	47.813	50.5887	6.798	6.63017	6.71408	6.985	6.709	6.847	6.156	6.335	6.2455	6.57013	3.512	3.4875
	LuoMai6	0.973684	1	0.986842	1	0.918919	0.959459	0.971429	0.98	0.975714	0.681818	0.690476	0.686147	0.86055	0.973684	1	0.986842	1	0.972973	0.986486	0.971429	0.98	0.975714	0.954545	0.928571	0.941558	0.952693	34.436	37.881	36.1585	40.886	44.924	42.905	37.455	35.149	36.302	38.0987	6.539	6.3855	6.46225	6.55	6.495	6.5225	6.181	6.009	6.095	6.3268	3.095	3.13617
	ShanYou225	0.59322	0.384615	0.488918	1	0.758621	0.87931	0.483871	0.814815	0.649343	0.769231	0.62069	0.69496	0.636638	0.983051	1	0.991525	1	0.965517	0.982759	0.903226	0.962963	0.933094	0.871795	0.896552	0.884173	0.927943	42.199	41.361	41.78	44.227	43.929	44.078	36.226	39.386	37.806	40.8654	6.42	6.25317	6.33658	6.527	6.442	6.4845	5.913	5.797	5.855	6.19013	3.388	3.27367
	LiangFeng998	0.869565	0.979592	0.924579	0.851064	0.744186	0.797625	0.923077	0.790698	0.856887	0.548387	0.589744	0.569065	0.745563	0.869565	1	0.934783	0.893617	0.976744	0.935181	0.961538	0.860465	0.911002	0.645161	0.871795	0.758478	0.864906	39.276	43.6473	41.4617	50.081	47.23	48.6555	40.494	42.676	41.585	43.5437	6.491	6.50483	6.49792	6.655	6.48	6.5675	6.406	6.331	6.3685	6.44347	3.243	3.3085
	Shan253	0.833333	1	0.916667	0.928571	0.888889	0.90873	0.619048	0.931034	0.775041	0.461538	0.526316	0.493927	0.732088	0.966667	1	0.983333	0.952381	0.972222	0.962302	0.833333	0.965517	0.899425	0.897436	0.578947	0.738192	0.875843	33.452	32.7817	33.1168	27.278	33.75	30.514	39.424	35.806	37.615	33.3904	6.48	6.22533	6.35267	6.093	6.2	6.1465	6.244	5.962	6.103	6.16513	2.929	2.776
	TAM400	0.390244	0.767442	0.578843	0.9	0.552632	0.726316	0.804348	0.59375	0.699049	0.625	0.392857	0.508929	0.586788	0.390244	0.837209	0.613727	0.9	0.605263	0.752632	0.869565	0.71875	0.794158	0.65625	0.428571	0.542411	0.655793	27.132	29.9292	28.5306	33.015	39.34	36.1775	24.014	28.942	26.478	30.037	5.867	5.68817	5.77758	5.703	6.068	5.8855	5.202	5.422	5.312	5.62347	2.711	2.79033
	DaLi1	1	1	1	1	1	1	1	0.98	0.99	0.892857	0.580645	0.736751	0.8902	1	1	1	1	1	1	1	0.98	0.99	0.892857	0.645161	0.769009	0.919806	45.662	57.4127	51.5373	66.796	68.389	67.5925	59.635	58.332	58.9835	59.0137	7.636	7.81783	7.72692	8.246	8.132	8.189	7.631	7.626	7.6285	7.81513	3.224	3.508
	HuaiMai25	0.942857	1	0.971429	1	1	1	0.914894	1	0.957447	0.833333	0.833333	0.833333	0.899063	1	1	1	1	1	1	0.914894	1	0.957447	0.866667	0.866667	0.866667	0.936081	38.712	41.4692	40.0906	46.912	52.188	49.55	32.718	39.573	36.1455	41.5704	6.363	6.30667	6.33483	6.441	6.563	6.502	6.024	6.086	6.055	6.2618	3.179	3.196
	LuoHan8	0.825	0.957143	0.891071	1	1	1	0.310345	0.94	0.625172	0.657143	0.863636	0.76039	0.77765	1	0.971429	0.985714	1	1	1	0.310345	0.94	0.625172	0.971429	1	0.985714	0.879181	37.072	41.7218	39.3969	43.164	42.36	42.762	47.727	42.132	44.9295	42.0037	6.33	6.23333	6.28167	6.236	6.21	6.223	6.164	6.104	6.134	6.1768	3.136	3.23683
	09J40	1	0.901961	0.95098	0.966667	1	0.983333	1	0.625	0.8125	0.459459	0.914894	0.687177	0.817025	1	0.980392	0.990196	0.966667	1	0.983333	1	1	1	0.918919	0.957447	0.938183	0.957968	50.246	46.6445	48.4453	53.274	40.265	46.7695	42.955	42.881	42.918	45.687	7.336	7.08733	7.21167	7.269	6.752	7.0105	6.843	6.988	6.9155	7.0118	3.424	3.28917
	YouZiMai	0.565217	0.704545	0.634881	0.761905	0.381818	0.571861	0.98	0.859649	0.919825	0.4	1	0.7	0.665138	0.586957	0.727273	0.657115	0.761905	0.381818	0.571861	0.98	0.877193	0.928596	0.485714	1	0.742857	0.705156	27.606	31.1548	29.3804	33.302	31.061	32.1815	33.571	33.783	33.677	31.387	5.433	5.38183	5.40742	5.089	5.469	5.279	5.352	5.515	5.4335	5.33847	2.88	2.9425
	YuMai14	1	1	1	0.846154	1	0.923077	0.884615	1	0.942308	0.941176	0.676471	0.808824	0.877075	1	1	1	0.846154	1	0.923077	0.923077	1	0.961538	1	0.705882	0.852941	0.914443	51.646	49.5755	50.6108	51.039	52.285	51.662	41.305	49.532	45.4185	48.8754	6.435	6.4005	6.41775	6.446	6.354	6.4	6.34	6.393	6.3665	6.36013	3.531	3.46133
	Wendy	1	1	1	0.941176	0.779661	0.860419	0.785714	0.75	0.767857	0.520833	0.610169	0.565501	0.756963	1	1	1	0.941176	0.949153	0.945165	0.892857	0.895833	0.894345	0.729167	0.745763	0.737465	0.874306	29.645	27.7022	28.6736	29.365	29.864	29.6145	24.503	23.191	23.847	27.0204	6.027	5.68	5.8535	5.709	5.809	5.759	5.29	5.218	5.254	5.58847	2.811	2.683
	XiaoYan4	0.911765	0.00980295	0.460784	1	0.878049	0.939024	1	0.903226	0.951613	0.725	1	0.8625	0.761988	1	1	1	1	1	1	1	1	1	0.975	1	0.9875	0.976918	36.683	37.5638	37.1234	37.89	36.799	37.3445	41.404	37.015	39.2095	37.5337	6.408	6.18267	6.29533	6.15	6.134	6.142	6.049	5.963	6.006	6.1118	3.132	3.17967
	Alice	0.275	0.909091	0.592045	0.5	0.731707	0.615854	0.636364	0.477273	0.556818	0.346154	0.361702	0.353928	0.488188	0.6	1	0.8	0.625	0.878049	0.751524	0.757576	0.659091	0.708333	0.538462	0.574468	0.556465	0.684131	27.822	30.3498	29.0859	32.508	35.556	34.032	30.527	27.864	29.1955	30.4137	6.003	5.94817	5.97558	6.082	6.06	6.071	5.873	5.668	5.7705	5.90347	2.67	2.75117
	NongDa135	1	1	1	1	1	1	0.98	1	0.99	0.840909	0.928571	0.88474	0.9272	1	1	1	1	1	1	0.98	1	0.99	0.954545	0.97619	0.965368	0.968881	44.515	45.6247	45.0698	46.532	43.668	45.1	47.436	47.082	47.259	45.452	7.191	6.98783	7.08942	6.924	6.834	6.879	6.873	6.914	6.8935	6.9168	3.217	3.27367
	Kalvesta	0.75	0.636364	0.693182	0.757576	0.625	0.691288	0.53125	0.8	0.665625	0.709677	0.347826	0.528752	0.603238	0.875	0.878788	0.876894	0.848485	0.833333	0.840909	0.8125	0.914286	0.863393	0.870968	0.608696	0.739832	0.810306	38.874	37.8425	38.3582	38.204	34.564	36.384	36.45	40.089	38.2695	37.3104	6.675	6.4405	6.55775	6.41	6.352	6.381	6.216	6.315	6.2655	6.36847	2.966	2.92467
	PI596296	0.647059	0.711538	0.679299	1	0.491525	0.745763	0.411765	0.731707	0.571736	0.527273	0.190476	0.358874	0.547438	0.794118	0.884615	0.839367	1	0.711864	0.855932	0.705882	0.853659	0.77977	0.618182	0.365079	0.491631	0.721731	32.866	28.4325	30.6492	28.268	33.068	30.668	24.089	19.438	21.7635	27.337	6.016	5.65283	5.83442	5.483	5.83	5.6565	5.404	5.168	5.286	5.5568	2.841	2.6355
	ShiMai15	1	1	1	1	1	1	0.94	1	0.97	0.897436	0.933333	0.915385	0.92985	1	1	1	1	1	1	0.94	1	0.97	0.974359	0.933333	0.953846	0.961006	41.68	42.2813	41.9807	44.918	44.48	44.699	45.092	35.838	40.465	42.0237	6.319	6.145	6.232	6.298	6.266	6.282	5.942	5.726	5.834	6.08347	3.327	3.355
	ZhengMai9405	1	1	1	1	0.925926	0.962963	1	1	1	0.657143	0.628571	0.642857	0.859963	1	1	1	1	1	1	1	1	1	0.885714	0.742857	0.814286	0.933618	50.913	51.5682	51.2406	52.68	55.3	53.99	48.384	51.219	49.8015	51.3187	6.554	6.4555	6.50475	6.399	6.634	6.5165	6.131	6.461	6.296	6.40347	3.565	3.45633
	Antelope	1	0.00980295	0.504901	0.903226	1	0.951613	0.98	1	0.99	0.934783	0.75	0.842391	0.780738	1	1	1	0.903226	1	0.951613	0.98	1	0.99	0.956522	0.818182	0.887352	0.937281	33.174	32.1582	32.6661	28.399	36.006	32.2025	34.711	27.485	31.098	31.632	6.299	5.98867	6.14383	5.808	6.058	5.933	5.865	5.603	5.734	5.90347	2.962	2.81683
	Cisco	0.310345	0.509804	0.410074	0.727273	0.323529	0.525401	0.378378	0.821429	0.599903	0.26087	0.292683	0.276776	0.41155	0.482759	0.72549	0.604124	0.878788	0.764706	0.821747	0.459459	0.821429	0.640444	0.543478	0.512195	0.527837	0.628593	28.788	29.091	28.9395	26.686	29.734	28.21	26.846	33.704	30.275	28.7837	6.314	6.10517	6.20958	5.958	6.199	6.0785	5.645	6.201	5.923	6.0368	2.77	2.76483
	JiMai19	0.833333	1	0.916667	0.8	0.935484	0.867742	0.8	0.833333	0.816667	0.758621	0.77551	0.767065	0.800538	0.952381	1	0.97619	0.9	1	0.95	0.875	0.916667	0.895833	0.965517	0.877551	0.921534	0.915943	48.241	45.7233	46.9822	44.71	48.279	46.4945	41.333	39.967	40.65	44.3504	6.894	6.64517	6.76958	6.58	6.704	6.642	6.269	6.406	6.3375	6.54847	3.395	3.3145
	Jing411	1	0.97561	0.987805	1	1	1	0.941176	1	0.970588	0.880952	0.98	0.930476	0.930738	1	0.97561	0.987805	1	1	1	0.941176	1	0.970588	0.904762	1	0.952381	0.957743	44.977	45.6453	45.3112	47.369	46.218	46.7935	49.595	40.736	45.1655	45.402	6.576	6.46883	6.52242	6.417	6.368	6.3925	6.32	6.556	6.438	6.41847	3.342	3.33467
	XiaoYan15	1	1	1	0.90625	1	0.953125	0.941176	1	0.970588	0.875	0.911765	0.893382	0.9128	1	1	1	0.9375	1	0.96875	0.970588	1	0.985294	0.975	0.941176	0.958088	0.958081	33.107	38.771	35.939	46.101	43.82	44.9605	36.976	39.515	38.2455	39.3587	6.527	6.42317	6.47508	6.583	6.444	6.5135	6.089	6.369	6.229	6.37013	2.941	3.11983
	PI561933	0.966667	1	0.983333	0.911111	1	0.955556	1	0.96	0.98	1	1	1	0.938238	1	1	1	0.911111	1	0.955556	1	0.96	0.98	1	1	1	0.963931	35.097	32.5535	33.8252	28.551	32.85	30.7005	32.881	35.144	34.0125	32.487	5.956	5.81667	5.88633	5.66	5.82	5.74	5.8	5.868	5.834	5.7868	3.065	2.91
	JinNong207	0.964286	0.972973	0.968629	0.83871	1	0.919355	0.742857	0.911765	0.827311	0.789474	0.875	0.832237	0.845413	1	0.972973	0.986486	0.870968	1	0.935484	0.8	0.911765	0.855882	0.973684	0.9	0.936842	0.908731	37.336	42.4985	39.9173	49.498	46.374	47.936	39.429	45.018	42.2235	43.002	6.286	6.25383	6.26992	6.31	6.318	6.314	6.068	6.255	6.1615	6.21513	3.191	3.3
	NongDa179	0.914286	1	0.957143	1	1	1	0.567568	0.903226	0.735397	0.973684	0.947368	0.960526	0.871788	0.971429	1	0.985714	1	1	1	0.864865	0.967742	0.916303	1	0.947368	0.973684	0.948968	44.32	45.1803	44.7501	NA	NA	NA	47.091	44.99	46.0405	45.395	7.138	7.03575	7.08688	NA	NA	NA	6.961	6.906	6.9335	7.0125	3.182	3.1195
	Crimson	0.904762	1	0.952381	0.942857	0.9	0.921429	0.72973	0.98	0.854865	0.577778	0.392157	0.484967	0.761938	1	1	1	1	0.975	0.9875	0.756757	0.98	0.868378	1	0.784314	0.892157	0.917056	34.371	30.0807	32.2258	33.403	27.854	30.6285	16.724	33.761	25.2425	29.0054	6.713	6.3525	6.53275	6.514	6.484	6.499	5.685	6.006	5.8455	6.2568	2.945	2.73067
	WB411W	0.939394	0.980392	0.959893	1	0.846154	0.923077	1	0.90625	0.953125	0.666667	0.75	0.708333	0.844638	1	1	1	1	1	1	1	0.96875	0.984375	0.823529	0.916667	0.870098	0.943668	32.079	32.4945	32.2867	32.021	35.949	33.985	30.442	32.397	31.4195	32.2054	6.495	6.407	6.451	6.403	6.478	6.4405	6.03	6.541	6.2855	6.35847	2.895	2.85167
	PI632435	0.935484	0.864865	0.900174	1	0.921053	0.960526	1	0.85	0.925	0.923077	0.820513	0.871795	0.8729	0.967742	0.945946	0.956844	1	0.973684	0.986842	1	0.925	0.9625	1	0.871795	0.935897	0.940556	53.65	52.9885	53.3192	59.115	51.542	55.3285	52.476	47.498	49.987	52.522	7.253	7.12033	7.18667	7.375	7.23	7.3025	6.976	6.635	6.8055	7.06513	3.581	3.48283
	JiMai585	1	0.816327	0.908163	1	0.974359	0.987179	0.782609	0.785714	0.784161	0.852941	0.42	0.636471	0.7875	1	1	1	1	1	1	0.804348	1	0.902174	0.970588	0.76	0.865294	0.921906	49.54	42.6733	46.1067	41.83	41.47	41.65	34.109	39.191	36.65	41.1104	6.519	6.172	6.3455	6.157	6.11	6.1335	5.705	5.975	5.84	6.07347	3.754	3.433
	LunXuan987	0.864865	0.741935	0.8034	0.769231	0.666667	0.717949	0.433333	0.96	0.696667	0.725	0.702703	0.713851	0.691475	0.945946	0.967742	0.956844	0.897436	0.871795	0.884615	0.466667	0.96	0.713333	0.825	0.702703	0.763851	0.809693	45.457	45.0957	45.2763	45.486	48.579	47.0325	41.994	43.601	42.7975	44.6787	6.667	6.4875	6.57725	6.47	6.532	6.501	6.295	6.294	6.2945	6.42347	3.402	3.36967
	01C0105793	0.5	0.836364	0.668182	0.145833	0.0212766	0.083555	0.0434783	0.216667	0.130072	0.35	0.258065	0.304032	0.254988	0.525	0.836364	0.680682	0.354167	0.106383	0.230275	0.0869565	0.25	0.168478	0.4	0.322581	0.36129	0.340243	26.081	25.4445	25.7628	20.563	26.535	23.549	26.251	27.156	26.7035	24.9804	5.56	5.45533	5.50767	5.293	5.532	5.4125	5.348	5.439	5.3935	5.40347	2.623	2.582
	Overley	0.439024	0.568627	0.503826	0.765957	0.6	0.682979	0.866667	0.730769	0.798718	0.0857143	0.512821	0.299267	0.529713	0.585366	0.627451	0.606408	0.808511	0.666667	0.737589	0.933333	0.846154	0.889744	0.114286	0.512821	0.313553	0.616881	32.436	31.3257	31.8808	30.83	32.689	31.7595	26.394	31.31	28.852	30.4737	5.929	5.679	5.804	5.61	5.757	5.6835	5.173	5.529	5.351	5.57847	2.845	2.7975
	Ponderosa	0.848485	0.542857	0.695671	0.816327	0.542857	0.679592	0.941176	0.676471	0.808824	0.5	0.12766	0.31383	0.583013	0.969697	0.8	0.884848	0.979592	0.742857	0.861224	0.960784	0.764706	0.862745	0.666667	0.531915	0.599291	0.782081	32.656	29.5423	31.0992	26.955	33.806	30.3805	21.015	30.166	25.5905	28.6687	5.777	5.49733	5.63717	5.384	5.568	5.476	5.074	5.404	5.239	5.41513	2.913	2.75367
	Z39-DaLiLengJiao	0.818182	0.98	0.899091	0.653846	NA	0.653846	0.73913	0.882353	0.810742	0.805556	0.756098	0.780827	0.77499	0.878788	1	0.939394	0.653846	NA	0.653846	0.913043	0.911765	0.912404	0.972222	0.756098	0.86416	0.856957	54.23	48.2013	51.2157	48.19	43.36	45.775	45.633	43.565	44.599	46.8387	7.13	6.43217	6.78108	6.204	6.099	6.1515	6.044	5.986	6.015	6.28013	3.534	3.42683
	Burchett	0.962963	0.934783	0.948873	0.609756	0.647059	0.628407	0.653846	0.625	0.639423	0.297297	0.55102	0.424159	0.618738	1	1	1	0.658537	0.911765	0.785151	0.788462	0.8	0.794231	0.783784	0.673469	0.728627	0.807056	42.889	36.7123	39.8007	27.146	30.267	28.7065	37.623	39.46	38.5415	35.3254	6.152	5.95583	6.05392	5.855	5.866	5.8605	5.855	5.855	5.855	5.8918	3.324	3.02983
	Neosho	0.366667	0.339286	0.352976	0.666667	0.621622	0.644144	0.52	0.483871	0.501935	0.191489	0.483871	0.33768	0.417713	0.733333	0.607143	0.670238	0.733333	0.810811	0.772072	0.7	0.580645	0.640323	0.510638	0.645161	0.5779	0.645156	39.995	35.5013	37.7482	28.586	35.826	32.206	31.958	36.648	34.303	34.397	6.024	5.86067	5.94233	5.67	5.973	5.8215	5.59	5.883	5.7365	5.7968	3.317	3.03733
	Platte	0.90625	0.971429	0.938839	0.868421	NA	0.868421	0.823529	0.65	0.736765	0.625	0.75	0.6875	0.76919	1	1	1	0.894737	NA	0.894737	0.911765	0.65	0.780882	0.775	0.892857	0.833929	0.862485	39.734	36.0365	37.8852	34.059	33.412	33.7355	34.011	35.269	34.64	35.062	6.436	6.289	6.3625	6.277	6.171	6.224	6.25	6.164	6.207	6.23013	3.139	2.94833
	YuMai18	0.387097	0.634146	0.510622	0.888889	1	0.944444	0.21875	0.333333	0.276042	0.310345	0.488889	0.399617	0.491188	0.935484	0.707317	0.8214	0.981481	1	0.990741	0.40625	0.625	0.515625	0.844828	0.577778	0.711303	0.739818	58.025	51.129	54.577	49.155	45.514	47.3345	46.032	50.023	48.0275	49.622	6.822	6.622	6.722	6.791	6.594	6.6925	6.223	6.48	6.3515	6.5518	3.718	3.517
	HeNong825	0.793103	0.967742	0.880423	0.888889	0.804348	0.846618	0.757576	0.684211	0.720893	1	0.75	0.875	0.789238	0.931034	1	0.965517	0.888889	0.934783	0.911836	0.757576	0.684211	0.720893	1	0.84375	0.921875	0.860081	56.68	52.0025	54.3413	50.75	53.595	52.1725	45.679	45.786	45.7325	50.392	7.451	7.1145	7.28275	7.04	7.153	7.0965	6.741	6.738	6.7395	7.00347	3.599	3.50017
	2137	0.451613	0.460317	0.455965	0.731707	0.3	0.515854	0.96	0.803922	0.881961	0.214286	0.326531	0.270408	0.48955	0.903226	0.47619	0.689708	0.853659	0.68	0.766829	0.96	0.901961	0.93098	0.517857	0.387755	0.452806	0.690143	36.304	34.024	35.164	31.69	33.073	32.3815	34.85	31.923	33.3865	33.2837	6.338	6.13667	6.23733	6.378	6.214	6.296	5.624	5.928	5.776	6.06847	3.112	2.96333
	SD97538	0.73913	0.703704	0.721417	0.421053	0.377778	0.399415	0.390244	0.638298	0.514271	0.153846	0.254545	0.204196	0.418325	0.826087	0.722222	0.774155	0.526316	0.555556	0.540936	0.512195	0.680851	0.596523	0.365385	0.363636	0.36451	0.549081	32.301	30.4358	31.3684	28.64	33.224	30.932	28.424	27.725	28.0745	29.767	6.311	6.16883	6.23992	6.068	6.415	6.2415	5.98	5.928	5.954	6.1118	2.923	2.85517
	Arlin	0.972973	0.880952	0.926963	1	0.939394	0.969697	0.647059	0.472222	0.559641	0.964286	0.657143	0.810714	0.775275	1	0.880952	0.940476	1	0.969697	0.984848	0.705882	0.527778	0.61683	0.964286	0.771429	0.867857	0.832556	35.618	36.5092	36.0636	29.832	31.57	30.701	49.569	36.848	43.2085	36.3004	6.59	6.34067	6.46533	6.303	6.331	6.317	6.277	5.953	6.115	6.26347	3.209	3.08867
	OK00421	0.709677	0.702128	0.705903	0.757576	0.675676	0.716626	0.772727	1	0.886364	0.214286	0.511111	0.362698	0.626413	0.806452	0.808511	0.807481	0.787879	0.756757	0.772318	0.795455	1	0.897727	0.285714	0.688889	0.487302	0.721268	39.058	37.9733	38.5157	38.555	36.739	37.647	35.231	39.199	37.215	37.4354	6.294	6.31117	6.30258	6.34	6.482	6.411	5.971	6.486	6.2285	6.27847	3.125	3.0115
	PI631402	0.775	0.816327	0.795663	0.77193	0.702703	0.737316	0.75	1	0.875	0.571429	0.769231	0.67033	0.728075	0.925	0.938776	0.931888	0.877193	0.945946	0.911569	0.857143	1	0.928571	0.821429	0.897436	0.859432	0.887893	39.283	38.4708	38.8769	36.367	36.834	36.6005	39.963	39.095	39.529	37.977	6.193	6.11933	6.15617	6.141	6.024	6.0825	6.113	6.052	6.0825	6.07013	3.218	3.0725
	PI648020	0.806452	1	0.903226	0.952381	1	0.97619	0.957447	0.64	0.798723	0.815789	0.866667	0.841228	0.838363	1	1	1	0.952381	1	0.97619	0.968085	0.74	0.854043	0.842105	0.977778	0.909942	0.915093	38.64	36.6522	37.6461	32.383	38.507	35.445	36.414	35.329	35.8715	35.962	6.194	6.07117	6.13258	5.997	6.175	6.086	5.87	5.997	5.9335	6.0168	3.144	2.969
	Chang6154	0.871795	0.942308	0.907051	0.92	0.866667	0.893333	1	0.96	0.98	0.793103	0.809524	0.801314	0.853938	0.974359	0.980769	0.977564	0.92	0.955556	0.937778	1	0.96	0.98	1	0.952381	0.97619	0.947943	45.508	50.5342	48.0211	53.121	56.777	54.949	53.218	49.073	51.1455	51.0137	7.119	7.0725	7.09575	7.359	7.172	7.2655	6.899	6.767	6.833	7.03013	3.329	3.45417
	PI430018	0.875	0.923077	0.899038	1	1	1	0.757576	0.804348	0.780962	0.821429	0.634146	0.727787	0.81045	1	0.923077	0.961538	1	1	1	0.787879	0.804348	0.796113	0.857143	0.829268	0.843206	0.880256	36.424	35.5455	35.9847	37.315	37.846	37.5805	31.125	34.139	32.632	35.0437	6.195	6.0115	6.10325	6.047	6.165	6.106	5.637	5.83	5.7335	5.94847	3.059	2.96467
	PI631376	0.676471	0.610169	0.64332	0.76	0.72	0.74	0.5	0.605263	0.552632	0.255814	0.888889	0.572351	0.5856	0.735294	0.711864	0.723579	0.8	0.8	0.8	0.708333	0.789474	0.748904	0.348837	0.911111	0.629974	0.705656	35.919	33.852	34.8855	32.773	35.629	34.201	33.92	31.436	32.678	33.5637	6.145	6.03033	6.08767	5.989	6.065	6.027	6.03	5.919	5.9745	5.9968	3.002	2.877
	Shavano	0.75	1	0.875	0.785714	1	0.892857	0.769231	1	0.884615	0.807692	0.842105	0.824899	0.82785	1	1	1	0.982143	1	0.991071	0.846154	1	0.923077	1	0.921053	0.960526	0.948718	38.701	34.9927	36.8468	33.648	30.713	32.1805	38.024	30.169	34.0965	34.0154	6.198	5.875	6.0365	5.71	5.677	5.6935	5.844	5.623	5.7335	5.7868	3.184	2.98517
	Laredo	0.730769	0.666667	0.698718	0.909091	NA	0.909091	0.594595	0.98	0.787297	0.464286	0.555556	0.509921	0.670119	0.807692	0.755556	0.781624	0.931818	NA	0.931818	0.756757	0.98	0.868378	0.607143	0.755556	0.681349	0.7868	38.879	35.42	37.1495	34.958	39.903	37.4305	27.6	32.301	29.9505	34.4854	6.279	6.04	6.1595	6.028	6.157	6.0925	5.693	5.804	5.7485	5.96513	3.051	2.9365
	2174	0.148148	0.291667	0.219907	0.508197	0.128205	0.318201	0.354839	0.4375	0.396169	0.0487805	0.130435	0.0896076	0.214475	0.185185	0.291667	0.238426	0.508197	0.153846	0.331021	0.548387	0.625	0.586694	0.097561	0.217391	0.157476	0.308456	31.372	31.7252	31.5486	34.32	34.909	34.6145	26.776	31.602	29.189	31.427	5.678	5.59167	5.63483	5.676	5.966	5.821	5.207	5.345	5.276	5.54513	3.009	2.92233
	Endurance	0.933333	0.960784	0.947059	0.902439	0.653061	0.77775	0.815789	0.90625	0.86102	0.567568	0.519231	0.543399	0.740825	0.95	0.960784	0.955392	0.902439	0.816327	0.859383	0.921053	0.90625	0.913651	0.756757	0.673077	0.714917	0.840893	32.45	33.0627	32.7563	34.129	34.665	34.397	31.201	33.481	32.341	32.807	6.216	6.17033	6.19317	6.286	6.371	6.3285	5.94	5.993	5.9665	6.12847	2.966	2.95067
	Above	0.741935	0.864865	0.8034	0.942857	0.714286	0.828571	0.560976	0.808511	0.684743	0.703704	0.69697	0.700337	0.712788	0.854839	0.945946	0.900392	0.942857	0.892857	0.917857	0.634146	0.851064	0.742605	0.962963	0.818182	0.890572	0.842906	42.103	35.866	38.9845	35.43	31.828	33.629	36.131	31.203	33.667	35.0687	6.529	6.53133	6.53017	6.44	7.002	6.721	6.29	5.836	6.063	6.40347	3.269	2.9855
	Cutter	0.709677	0.854545	0.782111	0.65	0.761905	0.705952	0.705882	0.729167	0.717525	0.560976	0.767857	0.664416	0.676025	0.967742	0.945455	0.956598	1	0.928571	0.964286	0.852941	0.770833	0.811887	0.829268	0.910714	0.869991	0.880731	34.137	32.681	33.409	29.685	30.009	29.847	33.449	34.669	34.059	32.082	6.449	6.25483	6.35192	6.154	6.337	6.2455	6.077	6.063	6.07	6.1868	2.94	2.85033
	SantaFe	0.72093	0.595745	0.658337	0.65	0.490566	0.570283	0.702703	0.73913	0.720917	0.382353	0.5	0.441176	0.556188	0.930233	0.87234	0.901286	0.825	0.698113	0.761557	0.810811	0.76087	0.78584	0.470588	0.555556	0.513072	0.720481	31.298	32.0592	31.6786	NA	NA	NA	32.394	33.247	32.8205	32.25	6.136	6.01375	6.07487	NA	NA	NA	5.866	5.917	5.8915	5.985	2.858	2.87775
	PI612576	0.729167	0.916667	0.822917	0.90625	0.742857	0.824554	0.941176	1	0.970588	0.796296	0.644444	0.72037	0.793138	0.875	0.916667	0.895833	0.9375	0.8	0.86875	0.970588	1	0.985294	0.851852	0.755556	0.803704	0.868456	36.318	31.7683	34.0432	29.442	31.413	30.4275	28.985	28.134	28.5595	30.652	6.439	6.09167	6.26533	6.09	6.301	6.1955	5.542	5.739	5.6405	5.99847	2.988	2.8065
	Jagger	0.835821	0.897436	0.866628	0.72973	0.657143	0.693436	0.777778	0.783784	0.780781	0.264706	0.413043	0.338875	0.628425	0.940299	0.923077	0.931688	0.864865	0.742857	0.803861	0.916667	0.783784	0.850225	0.5	0.586957	0.543478	0.762381	30.59	31.9892	31.2896	32.92	29.203	31.0615	28.235	41.316	34.7755	32.0187	6.34	6.34825	6.34413	6.36	6.313	6.3365	5.705	7.062	6.3835	6.32013	2.71	2.727
	Fuller	0.730769	0.925926	0.828348	1	NA	1	0.657895	0.782609	0.720252	0.414634	0.571429	0.493031	0.696133	0.730769	0.962963	0.846866	1	NA	1	0.684211	0.847826	0.766018	0.487805	0.653061	0.570433	0.754243	34.523	33.2967	33.9098	29.058	40.982	35.02	36.181	24.513	30.347	32.7337	5.95	5.89767	5.92383	5.93	6.241	6.0855	5.792	5.523	5.6575	5.85347	2.978	2.91233
	PI612577	0.909091	0.918367	0.913729	1	0.785714	0.892857	0.98	0.766667	0.873333	0.171429	0.323077	0.247253	0.690313	0.969697	1	0.984848	1	0.964286	0.982143	0.98	0.9	0.94	0.471429	0.584615	0.528022	0.838793	34.161	32.3652	33.2631	34.874	28.935	31.9045	28.459	33.601	31.03	31.7087	6.234	6.00933	6.12167	5.98	5.904	5.942	5.55	6.154	5.852	5.93513	2.913	2.76633
	PI638512	0.368421	0.706897	0.537659	0.785714	0.652174	0.718944	0.761905	0.513514	0.637709	0.102041	0.25	0.17602	0.476088	0.719298	0.775862	0.74758	0.857143	0.826087	0.841615	0.880952	0.621622	0.751287	0.183673	0.583333	0.383503	0.661043	31.149	31.0385	31.0938	31.81	32.18	31.995	33.25	28.606	30.928	30.982	6.498	6.101	6.2995	5.94	6.07	6.005	6.084	5.324	5.704	5.9668	2.789	2.735
	Niobrara	1	0.826087	0.913043	0.98	1	0.99	0.852941	0.96	0.906471	0.962963	0.617647	0.790305	0.858463	1	0.826087	0.913043	0.98	1	0.99	0.852941	0.96	0.906471	1	0.647059	0.823529	0.888306	28.523	33.0127	30.7678	33.3	36.082	34.691	29.211	39.655	34.433	32.9387	5.901	6.05217	5.97658	6.04	6.244	6.142	5.913	6.11	6.0115	6.0068	2.765	2.8915
	PI612577	1	1	1	1	1	1	0.880952	0.96	0.920476	0.98	1	0.99	0.936138	1	1	1	1	1	1	0.880952	0.96	0.920476	1	1	1	0.960168	31.741	34.5545	33.1478	38.843	38.161	38.502	33.901	32.94	33.4205	34.6637	6.191	5.989	6.09	6.051	6.156	6.1035	5.621	5.724	5.6725	5.92013	2.876	2.99433
	PI638512	1	1	1	0.875	1	0.9375	0.980392	0.783784	0.882088	0.780488	0.780488	0.780488	0.858538	1	1	1	0.875	1	0.9375	0.980392	0.783784	0.882088	0.804878	0.804878	0.804878	0.886168	39.571	39.6965	39.6337	39.764	47.012	43.388	38.248	34.013	36.1305	39.3587	6.739	6.42317	6.58108	6.5	6.852	6.676	6.247	5.462	5.8545	6.33513	3.11	3.10083
	PI643143	0.875	0.916667	0.895833	0.918919	0.822222	0.870571	1	0.914286	0.957143	0.8	0.93617	0.868085	0.856425	0.958333	0.979167	0.96875	0.918919	0.977778	0.948348	1	0.914286	0.957143	0.909091	0.93617	0.922631	0.929268	34.808	34.6877	34.7478	30.142	34.316	32.229	38.35	35.702	37.026	34.3104	6.203	6.01267	6.10783	5.817	5.951	5.884	6.122	5.78	5.951	5.94513	2.961	2.909
	Stanton	0.196078	0.634615	0.415347	0.87234	0.820513	0.846427	1	0.714286	0.857143	0.521739	0.34	0.43087	0.59595	0.372549	0.692308	0.532428	0.87234	0.897436	0.884888	1	0.761905	0.880952	0.586957	0.38	0.483478	0.675468	36.938	32.6582	34.7981	30.07	24.661	27.3655	31.661	35.681	33.671	31.587	6.327	6.04083	6.18392	6.116	5.859	5.9875	5.676	5.94	5.808	5.96013	3.106	2.8915
	PI644222	0.627119	0.674419	0.650769	0.866667	0.727273	0.79697	0.666667	0.882353	0.77451	0.294118	0.35	0.322059	0.5946	0.881356	0.906977	0.894166	0.955556	1	0.977778	0.871795	0.941176	0.906486	0.676471	0.75	0.713235	0.852981	36.267	34.6567	35.4618	30.913	36.542	33.7275	31.921	36.03	33.9755	34.0304	6.633	6.34783	6.49042	6.259	6.312	6.2855	5.902	6.348	6.125	6.26513	2.99	2.89183
	Tomahauk	0.644444	0.8125	0.728472	0.73913	0.392857	0.565994	0.648649	0.567568	0.608108	0.566038	0.529412	0.547725	0.571075	0.777778	0.90625	0.842014	0.869565	0.571429	0.720497	0.72973	0.783784	0.756757	0.773585	0.803922	0.788753	0.757056	34.52	30.1442	32.3321	26.56	28.038	27.299	30.577	26.65	28.6135	29.057	5.915	5.79633	5.85567	5.777	5.899	5.838	5.593	5.679	5.636	5.74347	3.024	2.851
	PI70696	0.716981	0.5	0.608491	0.625	1	0.8125	0.727273	0.333333	0.530303	0.0588235	0.542857	0.30084	0.52155	0.867925	0.818182	0.843053	0.875	1	0.9375	0.787879	0.666667	0.727273	0.0784314	0.771429	0.42493	0.713231	35.853	32.0417	33.9473	31.304	33.649	32.4765	30.913	24.678	27.7955	31.047	6.15	5.85233	6.00117	5.799	5.715	5.757	5.666	5.634	5.65	5.76847	3.004	2.761
	Keota	0.366667	0.461538	0.414103	0.875	0.8	0.8375	0.560976	0.777778	0.669377	0.0555556	0.333333	0.194444	0.487375	0.6	0.717949	0.658974	0.9375	0.971429	0.954464	0.609756	0.861111	0.735434	0.333333	0.777778	0.555556	0.706143	41.138	40.0078	40.5729	33.101	42.97	38.0355	44.525	37.175	40.85	39.4637	6.52	6.3765	6.44825	6.228	6.616	6.422	6.155	6.22	6.1875	6.32013	3.2	3.12517
	PI627851	1	1	1	0.96	1	0.98	0.655172	0.886364	0.770768	0.764706	0.764706	0.764706	0.837388	1	1	1	0.96	1	0.98	0.655172	0.886364	0.770768	0.764706	0.764706	0.764706	0.858918	48.552	46.7545	47.6532	40.823	46.974	43.8985	47.813	46.18	46.9965	45.822	6.8	6.71517	6.75758	6.649	6.708	6.6785	6.667	6.71	6.6885	6.67513	3.379	3.30217
	PI612578	0.791667	0.911111	0.851389	0.952381	1	0.97619	0.827586	0.767442	0.797514	0.65	0.833333	0.741667	0.8002	1	1	1	0.97619	1	0.988095	0.948276	0.953488	0.950882	0.95	0.904762	0.927381	0.946643	30.819	29.712	30.2655	29.631	29.021	29.326	27.27	30.712	28.991	29.1687	5.925	5.75383	5.83942	5.766	5.721	5.7435	5.524	5.662	5.593	5.69013	2.936	2.79083
	Nekota	0.931034	0.833333	0.882184	0.918033	1	0.959016	0.615385	0.94	0.777692	0.409639	0.452381	0.43101	0.720975	1	1	1	0.983607	1	0.991803	0.974359	0.94	0.957179	0.662651	0.809524	0.736087	0.901318	31.801	27.6812	29.7411	23.57	30.571	27.0705	24.172	27.56	25.866	27.2004	5.917	5.5375	5.72725	5.516	5.719	5.6175	5.078	5.55	5.314	5.52013	2.989	2.70333
	PI208894	0.723404	0.7	0.711702	0.866667	0.512195	0.689431	0.685714	0.567568	0.626641	0.666667	0.666667	0.666667	0.632138	0.957447	0.88	0.918723	0.866667	0.829268	0.847967	0.885714	0.756757	0.821236	0.777778	0.777778	0.777778	0.821481	30.841	32.336	31.5885	30.545	34.705	32.625	33.542	32.39	32.966	32.037	5.845	5.77733	5.81117	5.807	5.897	5.852	5.635	5.79	5.7125	5.76013	2.854	2.80583
	TAM303	0.680851	0.891892	0.786371	0.809524	0.531915	0.670719	0.6	0.787879	0.693939	0.19403	0.395349	0.294689	0.569938	0.702128	0.891892	0.79701	0.833333	0.914894	0.874113	0.688889	0.787879	0.738384	0.208955	0.488372	0.348664	0.669593	32.69	31.386	32.038	33.02	27.375	30.1975	32.695	29.846	31.2705	30.8137	6.298	6.081	6.1895	6.19	5.955	6.0725	5.773	5.972	5.8725	6.01013	2.872	2.837
	PI40969	0.543478	0.909091	0.726285	1	0.775	0.8875	1	0.795455	0.897727	0.45283	0.705882	0.579356	0.731238	1	1	1	1	0.975	0.9875	1	0.818182	0.909091	0.509434	0.901961	0.705697	0.880618	35.021	33.616	34.3185	32.31	38.741	35.5255	32.738	21.434	27.086	31.952	6.267	6.106	6.1865	6.01	6.471	6.2405	6.089	5.071	5.58	5.96847	2.915	2.80383
	Okfield	0.152174	0.409091	0.280632	0.666667	0.566667	0.616667	0.708333	0.482759	0.595546	0.4375	0.195652	0.316576	0.410888	0.152174	0.454545	0.30336	0.75	0.6	0.675	0.708333	0.482759	0.595546	0.4375	0.282609	0.360054	0.463531	45.409	42.1193	43.7642	43.877	42.337	43.107	36.59	39.094	37.842	41.2137	6.472	6.3285	6.40025	6.383	6.58	6.4815	5.934	6.13	6.032	6.26847	3.445	3.27583
	PI40962	1	0.944444	0.972222	0.934783	1	0.967391	1	1	1	0.846154	0.772727	0.809441	0.895775	1	0.944444	0.972222	0.978261	1	0.98913	1	1	1	0.871795	0.931818	0.901807	0.945831	30.287	31.0267	30.6568	34.888	31.64	33.264	29.765	29.293	29.529	30.7937	6.814	6.5445	6.67925	6.622	6.627	6.6245	6.081	6.309	6.195	6.46347	2.705	2.72417
	okBullet	0.68	0.851064	0.765532	0.884615	0.878788	0.881702	0.96	0.953488	0.956744	0.575758	0.508772	0.542265	0.745088	1	0.978723	0.989362	0.923077	1	0.961538	0.96	0.953488	0.956744	0.848485	0.894737	0.871611	0.924856	35.646	34.6932	35.1696	37.83	32.597	35.2135	34.654	31.786	33.22	34.177	6.091	6.07167	6.08133	6.38	6.163	6.2715	5.834	5.871	5.8525	6.0318	3.082	2.97033
	PI197130	1	1	1	1	1	1	0.837838	0.94	0.888919	0.972222	0.888889	0.930556	0.913375	1	1	1	1	1	1	0.918919	0.94	0.929459	0.972222	0.888889	0.930556	0.945043	27.037	27.4778	27.2574	33.19	22.669	27.9295	26.687	28.247	27.467	27.1954	6.062	5.89983	5.98092	6.087	5.857	5.972	5.598	5.733	5.6655	5.83847	2.762	2.7825
	Halt	0.545455	0.695652	0.620553	0.787879	0.74359	0.765734	0.794118	0.757576	0.775847	0.666667	0.641026	0.653846	0.662525	0.563636	0.73913	0.651383	0.878788	0.794872	0.83683	0.823529	0.848485	0.836007	0.777778	0.717949	0.747863	0.748056	43.299	43.0923	43.1957	47.654	38.126	42.89	41.631	44.545	43.088	42.7004	6.595	6.463	6.529	6.665	6.249	6.457	6.379	6.295	6.337	6.40847	3.311	3.237
	Cossack	0.733333	0.857143	0.795238	0.885714	0.818182	0.851948	0.309524	0.735294	0.522409	0.285714	0.588235	0.436975	0.610138	0.933333	1	0.966667	0.885714	0.863636	0.874675	0.761905	0.882353	0.822129	0.371429	0.960784	0.666106	0.812431	41.326	39.3838	40.3549	37.818	41.247	39.5325	41.515	33.071	37.293	38.7037	6.142	6.06383	6.10292	6.066	6.344	6.205	5.861	5.828	5.8445	6.01513	3.223	3.0935
	Longhorn	0.453125	0.722222	0.587674	0.5	0.317073	0.408537	0.294118	0.567568	0.430843	0.322581	0.44186	0.382221	0.410838	0.546875	0.740741	0.643808	0.603448	0.463415	0.533431	0.352941	0.648649	0.500795	0.354839	0.534884	0.444861	0.510743	39.737	41.1355	40.4363	31.136	35.673	33.4045	32.715	67.815	50.265	41.0137	5.997	5.52433	5.76067	5.806	5.811	5.8085	5.45	4.085	4.7675	5.4118	3.253	3.00183
	PI564851	0.9	0.75	0.825	0.564103	0.806452	0.685277	0.441176	0.378378	0.409777	0.301887	0.365385	0.333636	0.52195	0.933333	0.961538	0.947436	0.858974	0.903226	0.8811	0.882353	0.594595	0.738474	0.849057	0.653846	0.751451	0.809656	28.39	28.1262	28.2581	30.585	27.58	29.0825	26.966	23.841	25.4035	27.2254	6.479	6.26483	6.37192	6.361	6.21	6.2855	6.229	5.68	5.9545	6.16847	2.745	2.64017
	PI631352	0.489796	0.753623	0.62171	0.714286	0.774194	0.74424	0.567568	0.822222	0.694895	0.52381	0.52381	0.52381	0.604675	0.530612	0.797101	0.663857	0.714286	0.806452	0.760369	0.675676	0.866667	0.771171	0.587302	0.587302	0.587302	0.675731	34.927	31.8718	33.3994	27.405	28.148	27.7765	28.693	37.131	32.912	31.0054	6.206	6.11067	6.15833	6.003	6.246	6.1245	6.026	5.977	6.0015	6.0618	3.032	2.83683
	Hondo	0.771429	0.882353	0.826891	0.794872	0.877551	0.836211	0.735849	0.636364	0.686106	0.305556	0.645161	0.475358	0.664675	0.942857	0.985294	0.964076	0.897436	1	0.948718	0.943396	0.848485	0.895941	0.777778	0.83871	0.808244	0.884293	28.577	29.1065	28.8418	26.433	30.018	28.2255	30.22	30.814	30.517	28.837	6.165	5.85167	6.00833	5.595	5.692	5.6435	5.854	5.639	5.7465	5.76513	2.67	2.72817
	Yuma	0.151515	0.365854	0.258684	0.842105	0.5	0.671053	0.666667	0.692308	0.679487	0.258065	0.3	0.279032	0.430588	0.348485	0.512195	0.43034	0.842105	0.710526	0.776316	0.8	0.807692	0.803846	0.354839	0.625	0.489919	0.605143	31.712	30.6525	31.1822	29.921	30.59	30.2555	30.486	30.163	30.3245	30.2287	5.9	5.75733	5.82867	5.727	5.73	5.7285	5.613	5.677	5.645	5.70013	2.947	2.86567
	ErMangMai	0.829545	0.763158	0.796352	0.921053	0.816327	0.86869	1	0.98	0.99	0.666667	0.921569	0.794118	0.820813	0.840909	0.842105	0.841507	0.921053	0.816327	0.86869	1	0.98	0.99	0.666667	0.941176	0.803922	0.856081	22.896	24.8347	23.8653	23.944	23.765	23.8545	29.427	26.08	27.7535	24.8004	5.054	4.99133	5.02267	4.906	4.877	4.8915	5.219	4.838	5.0285	4.9468	2.783	2.77933
	Ankor	0.529412	0.4	0.464706	0.733333	0.673913	0.703623	1	0.28	0.64	0.196078	0.413043	0.304561	0.486725	0.705882	0.5	0.602941	0.755556	0.717391	0.736473	1	0.4	0.7	0.235294	0.543478	0.389386	0.587256	32.264	30.1877	31.2258	34.494	28.432	31.463	27.947	25.725	26.836	29.4837	6.132	6.00683	6.06942	6.354	6.14	6.247	5.732	5.551	5.6415	5.95013	2.876	2.79367
	PI278538	0.466667	0.206897	0.336782	0	0.302326	0.151163	0.0857143	0.352941	0.219328	0.178571	0.0606061	0.119589	0.165225	0.5	0.448276	0.474138	0.0392157	0.348837	0.194026	0.257143	0.441176	0.34916	0.535714	0.212121	0.373918	0.327843	35.675	36.4348	36.0549	33.525	40.251	36.888	36.853	36.63	36.7415	36.2037	6.65	6.4925	6.57125	6.492	6.655	6.5735	6.374	6.134	6.254	6.43013	2.798	2.84483
	XiaoBaiMang	0.509804	0.674419	0.592111	0.8	0.418605	0.609302	0.85	0.76087	0.805435	0.409091	0.529412	0.469251	0.577538	0.54902	0.674419	0.611719	0.8	0.465116	0.632558	0.925	0.804348	0.864674	0.454545	0.558824	0.506684	0.633931	23.266	26.9698	25.1179	30.341	29.026	29.6835	26.721	29.199	27.96	27.2304	5.526	5.68367	5.60483	6.376	5.895	6.1355	5.248	5.531	5.3895	5.6768	2.601	2.7765
	PI219743	0.775	0.861111	0.818056	1	1	1	0.98	0.757576	0.868788	1	0.780488	0.890244	0.852788	0.975	1	0.9875	1	1	1	0.98	0.909091	0.944545	1	0.780488	0.890244	0.935618	39.543	39.8258	39.6844	35.917	44.525	40.221	37.669	41.758	39.7135	39.517	6.567	6.35183	6.45942	6.156	6.455	6.3055	6.131	6.235	6.183	6.28347	3.064	3.0135
	PI639386	0.952381	0.95122	0.9518	1	1	1	0.96	0.98	0.97	0.767857	0.758621	0.763239	0.879775	1	0.97561	0.987805	1	1	1	0.96	0.98	0.97	1	0.896552	0.948276	0.956568	39.693	36.4845	38.0887	32.948	43.237	38.0925	29.176	34.16	31.668	35.592	6.805	6.65217	6.72858	6.734	6.968	6.851	6.222	6.379	6.3005	6.5918	3.098	2.90917
	Windstar	1	0.95	0.975	0.888889	0.804878	0.846883	0.892857	0.888889	0.890873	0.419355	0.0930233	0.256189	0.700763	1	1	1	0.944444	0.853659	0.899051	0.964286	0.944444	0.954365	0.709677	0.72093	0.715304	0.872218	30.576	30.0193	30.2977	28.752	31.826	30.289	31.374	27.012	29.193	29.5687	6.311	6.07117	6.19108	6.036	6.179	6.1075	5.984	5.606	5.795	5.9968	2.781	2.75267
	PI619098	0.96	1	0.98	1	0.952381	0.97619	0.96	0.826087	0.893043	0.597015	0.518519	0.557767	0.810263	1	1	1	1	1	1	0.96	0.891304	0.925652	0.731343	0.796296	0.76382	0.902406	25.939	25.9097	25.9243	27.524	24.17	25.847	25.702	26.184	25.943	25.5454	6.43	6.371	6.4005	6.735	6.146	6.4405	6.441	6.044	6.2425	6.3268	2.591	2.61217
	PI608000	0.846154	0.860465	0.853309	1	0.783784	0.891892	0.763158	0.794118	0.778638	0.615385	0.710526	0.662955	0.755225	0.942308	0.953488	0.947898	1	0.945946	0.972973	0.868421	0.823529	0.845975	0.807692	0.789474	0.798583	0.871393	33.188	31.238	32.213	28.018	33.5	30.759	30.116	29.418	29.767	30.557	6.571	6.317	6.444	6.009	6.409	6.209	6.211	6.131	6.171	6.24013	2.92	2.82333
	Alliance	0.819672	0.787234	0.803453	0.848485	0.769231	0.808858	0.794118	0.848485	0.821301	0.391304	0.596154	0.493729	0.69035	1	1	1	0.848485	1	0.924242	0.882353	1	0.941176	0.826087	0.865385	0.845736	0.907843	31.949	31.7112	31.8301	27.325	31.712	29.5185	39.211	28.121	33.666	31.3137	6.545	6.39783	6.47142	6.107	6.41	6.2585	6.621	6.159	6.39	6.34013	2.793	2.78617
	PI388078	0.818182	0.653061	0.735622	0.740741	0.555556	0.648148	0.558824	0.771429	0.665126	0.393443	0.5	0.446721	0.582413	0.863636	0.714286	0.788961	0.833333	0.622222	0.727778	0.735294	0.828571	0.781933	0.557377	0.547619	0.552498	0.692831	34.328	36.1902	35.2591	36.03	38.864	37.447	48.302	22.455	35.3785	35.6704	6.496	6.3825	6.43925	6.35	6.436	6.393	6.828	5.603	6.2155	6.31513	2.908	2.84
	BaiGeDa	0.95122	0.931818	0.941519	0.716981	0.836066	0.776523	1	1	1	0.690476	0.87234	0.781408	0.833375	1	0.931818	0.965909	0.716981	0.836066	0.776523	1	1	1	0.690476	0.914894	0.802685	0.866331	22.089	23.8317	22.9603	24.242	27.659	25.9505	23.975	22.936	23.4555	23.7654	5.013	4.93	4.9715	4.831	5.045	4.938	4.79	4.888	4.839	4.8818	2.733	2.74567
	PI208905	0.978723	1	0.989362	1	1	1	0.931034	0.971429	0.951232	0.76087	0.944444	0.852657	0.906813	1	1	1	1	1	1	0.965517	0.971429	0.968473	0.826087	0.972222	0.899155	0.946943	27.363	27.1087	27.2358	25.204	26.658	25.931	25.807	30.257	28.032	26.7087	5.525	5.47667	5.50083	5.549	5.417	5.483	5.317	5.527	5.422	5.4368	2.742	2.66083
	PI478076	0.37931	0.783784	0.581547	0.972973	0.708333	0.840653	0.5	0.266667	0.383333	0.4	0.4	0.4	0.5099	0.758621	0.891892	0.825256	0.972973	0.708333	0.840653	0.857143	0.5	0.678571	0.6	0.6	0.6	0.716156	51.056	42.9923	47.0242	49.148	37.87	43.509	34.412	40.13	37.271	42.2437	7.023	6.88833	6.95567	7.057	6.783	6.92	6.722	6.89	6.806	6.85847	3.351	3.00083
	PI278534	1	1	1	0.95122	0.878788	0.915004	0.875	0.828571	0.851786	0.927273	0.809524	0.868398	0.867313	1	1	1	0.97561	0.909091	0.94235	0.875	0.828571	0.851786	0.963636	0.880952	0.922294	0.909156	29.111	30.5758	29.8434	27.4	29.368	28.384	31.726	36.739	34.2325	30.4637	6.576	6.527	6.5515	6.387	6.487	6.437	6.448	6.688	6.568	6.4868	2.733	2.73117
	Cougar	0.973684	0.888889	0.931287	0.813953	0.909091	0.861522	0.847826	0.542857	0.695342	0.263158	0.2	0.231579	0.638463	1	0.977778	0.988889	0.930233	0.954545	0.942389	0.934783	0.8	0.867391	0.578947	0.542857	0.560902	0.819931	39.309	36.9928	38.1509	37.767	35.237	36.502	36.089	34.246	35.1675	36.2504	6.38	6.33633	6.35817	6.617	6.225	6.421	6.243	6.173	6.208	6.29513	3.091	3.012
	PI608049	0.560976	0.55	0.555488	0.520833	0.487179	0.504006	0.352941	0.527778	0.440359	0.25	0.38	0.315	0.412225	0.756098	0.825	0.790549	0.583333	0.717949	0.650641	0.558824	0.583333	0.571078	0.607143	0.66	0.633571	0.641481	32.652	32.8962	32.7741	36.208	33.326	34.767	31.992	30.547	31.2695	32.5804	6.445	6.364	6.4045	6.476	6.439	6.4575	6.041	6.338	6.1895	6.3168	2.794	2.7975
	PI636307	0.151515	0.264706	0.208111	0.489796	0.347826	0.418811	0.543478	0.45	0.496739	0.456522	0.0731707	0.264846	0.305638	0.363636	0.5	0.431818	0.714286	0.565217	0.639752	0.782609	0.75	0.766304	0.673913	0.365854	0.519883	0.569481	35.041	33.0207	34.0308	34.438	31.409	32.9235	28.563	33.632	31.0975	32.3254	6.188	6.11133	6.14967	6.661	5.936	6.2985	5.68	6.015	5.8475	6.06513	3.12	2.97433
	PI639417	0.9375	0.955556	0.946528	1	1	1	0.861111	0.72093	0.791021	0.42	0.55102	0.48551	0.764275	1	1	1	1	1	1	0.916667	0.883721	0.900194	0.6	0.612245	0.606122	0.856618	28.072	29.0363	28.5542	28.867	32.322	30.5945	34.065	22.82	28.4425	28.8404	6.006	5.96467	5.98533	5.917	6.091	6.004	5.929	5.839	5.884	5.92347	2.776	2.77783
	PI167289	1	1	1	1	1	1	1	1	1	0.962963	0.756757	0.85986	0.923488	1	1	1	1	1	1	1	1	1	1	0.864865	0.932432	0.963156	45.573	44.704	45.1385	47.288	47.858	47.573	39.477	42.455	40.966	44.202	6.575	6.46367	6.51933	6.524	6.673	6.5985	6.092	6.343	6.2175	6.40847	3.391	3.29583
	PI208896	0.59322	0.325581	0.459401	0	0.714286	0.357143	0.5	0.666667	0.583333	0.492063	0.685714	0.588889	0.455713	0.813559	0.837209	0.825384	0.466667	0.828571	0.647619	0.6875	0.888889	0.788194	0.730159	0.885714	0.807937	0.747343	31.147	33.2368	32.1919	34.851	34.34	34.5955	36.783	31.153	33.968	33.227	5.64	5.78117	5.71058	5.951	5.881	5.916	5.856	5.719	5.7875	5.77013	2.9	2.88783
	Hallam	0.65	0.68	0.665	0.774194	0.761905	0.768049	0.347826	0.708333	0.52808	0.833333	0.577778	0.705556	0.625175	0.675	0.76	0.7175	0.83871	0.785714	0.812212	0.565217	0.75	0.657609	0.944444	0.622222	0.783333	0.722693	33.227	29.7942	31.5106	28.69	28.892	28.791	27.461	27.268	27.3645	28.8637	6.239	5.96617	6.10258	5.928	6.083	6.0055	5.558	5.75	5.654	5.8868	3.014	2.827
	PI382154	0.492754	0.8	0.646377	0.740741	0.295082	0.517911	0.4	0.361702	0.380851	0.361702	0.366667	0.364184	0.43585	0.507246	1	0.753623	0.740741	0.491803	0.616272	0.425	0.404255	0.414628	0.361702	0.466667	0.414184	0.529718	16.681	21.0937	18.8873	24.226	23.301	23.7635	23.591	22.082	22.8365	21.4704	5.659	5.57	5.6145	5.715	5.547	5.631	5.576	5.264	5.42	5.5218	2.29	2.42683
	PI40953	0.770833	0.86	0.815417	0.25	0.794872	0.522436	0.723077	0.567568	0.645322	0.74359	0.714286	0.728938	0.63655	0.854167	0.92	0.887083	0.642857	0.923077	0.782967	0.738462	0.72973	0.734096	0.897436	0.795918	0.846677	0.792756	33.23	33.6657	33.4478	34.325	33.221	33.773	30.388	37.6	33.994	33.382	6.167	6.00233	6.08467	6.128	5.964	6.046	5.627	5.961	5.794	5.94013	2.862	2.87267
	PI593047	0.444444	0.632653	0.538549	0.659574	0.76087	0.710222	0.788462	0.714286	0.751374	0.25	0.315789	0.282895	0.529288	0.555556	0.714286	0.634921	0.659574	0.782609	0.721092	0.807692	0.738095	0.772894	0.472222	0.394737	0.43348	0.620643	35.714	33.1137	34.4138	32.514	29.305	30.9095	33.795	31.64	32.7175	32.322	6.504	6.255	6.3795	6.296	6.203	6.2495	6.083	5.94	6.0115	6.17847	2.945	2.8225
	PI430041	0.878788	0.454545	0.666667	0.717949	0.23913	0.47854	0.787879	0.538462	0.66317	0.0789474	0.358491	0.218719	0.465275	0.878788	0.545455	0.712121	0.794872	0.413043	0.603958	0.818182	0.692308	0.755245	0.131579	0.45283	0.292205	0.570931	31.989	29.155	30.572	30.716	26.458	28.587	25.861	27.917	26.889	28.327	6.116	5.83467	5.97533	5.891	5.864	5.8775	5.391	5.63	5.5105	5.7518	2.926	2.77567
	PI221498	0.9375	1	0.96875	1	1	1	0.93617	1	0.968085	0.93617	0.93617	0.93617	0.926775	1	1	1	1	1	1	0.93617	1	0.968085	0.957447	0.957447	0.957447	0.961418	26.84	31.9895	29.4148	28.269	28.552	28.4105	40.718	37.27	38.994	31.9154	6.401	6.36917	6.38508	6.153	6.592	6.3725	6.334	6.37	6.352	6.33347	2.727	2.77967
	PI219752	0.911765	0.910714	0.911239	0.823529	1	0.911765	0.733333	0.98	0.856667	0.83871	0.448276	0.643493	0.7893	0.941176	0.946429	0.943803	0.852941	1	0.926471	0.866667	0.98	0.923333	0.870968	0.689655	0.780311	0.873531	40.437	39.6898	40.0634	42.596	42.932	42.764	32.833	38.904	35.8685	39.207	6.175	6.12433	6.14967	6.358	6.219	6.2885	5.856	5.963	5.9095	6.0818	3.231	3.13
	BondCL	0.313725	0.157895	0.23581	0.459459	0.325	0.39223	0.675676	0.583333	0.629505	0.1	0.12766	0.11383	0.301363	0.490196	0.210526	0.350361	0.594595	0.6	0.597297	0.702703	0.625	0.663851	0.1	0.191489	0.145745	0.419356	28.177	29.9433	29.0602	31.984	29.399	30.6915	33.364	28.559	30.9615	29.8787	5.888	5.89317	5.89058	5.961	5.796	5.8785	6.006	5.82	5.913	5.86013	2.805	2.88633
	PI40954	0.555556	0.46875	0.512153	0.631579	0.166667	0.399123	0.342105	0.511111	0.426608	0.481481	0.481481	0.481481	0.413375	0.666667	0.53125	0.598958	0.754386	0.261905	0.508145	0.394737	0.6	0.497368	0.555556	0.555556	0.555556	0.520068	28.659	28.9848	28.8219	30.589	34.678	32.6335	25.662	29.71	27.686	29.3554	5.866	5.72883	5.79742	5.785	6.01	5.8975	5.423	5.76	5.5915	5.72847	2.771	2.7015
	PI166324	0.958333	0.818182	0.888258	0.866667	0.8125	0.839583	0.789474	0.814815	0.802144	0.846154	0.697674	0.771914	0.784	1	0.886364	0.943182	0.911111	0.90625	0.908681	0.868421	0.851852	0.860136	0.961538	0.883721	0.92263	0.888706	36.995	37.3655	37.1803	39.111	34.318	36.7145	36.512	40.262	38.387	37.0704	6.158	6.24833	6.20317	6.356	6.237	6.2965	6.117	6.464	6.2905	6.23013	3.027	3.01717
	PI639289	0.772727	0.72549	0.749109	0.8125	0.424242	0.618371	0.545455	0.641026	0.59324	0.138462	0.0441176	0.0912896	0.471513	1	0.882353	0.941176	0.875	0.666667	0.770833	0.727273	0.769231	0.748252	0.507692	0.264706	0.386199	0.691668	46.815	46.0703	46.4427	48.88	40.991	44.9355	44.086	48.835	46.4605	45.5904	6.773	6.9765	6.87475	7.104	7.005	7.0545	7.149	7.055	7.102	6.9768	3.298	3.275
	PI627848	1	1	1	0.714286	0.969697	0.841991	0.75	1	0.875	0.976744	1	0.988372	0.88485	1	1	1	0.714286	0.969697	0.841991	0.75	1	0.875	1	1	1	0.909293	47.024	44.5258	45.7749	39.045	41.965	40.505	49.675	42.422	46.0485	43.7537	7.246	7.05633	7.15117	6.693	7.114	6.9035	7.077	6.962	7.0195	6.99013	3.211	3.0885
	PI621402	0.95	0.974359	0.962179	0.97619	1	0.988095	0.942857	0.870968	0.906912	0.535714	0.967742	0.751728	0.86075	0.975	0.974359	0.974679	0.97619	1	0.988095	0.942857	0.870968	0.906912	0.607143	0.967742	0.787442	0.894331	58.269	46.7147	52.4918	34.189	36.901	35.545	46.922	45.738	46.33	44.4304	7.918	7.42883	7.67342	7.014	7.351	7.1825	7	7.372	7.186	7.3118	3.537	3.14333
	PI537974	0.785714	0.666667	0.72619	0.84375	0.793103	0.818427	0.790323	0.8	0.795161	0.741935	0.594595	0.668265	0.710525	0.892857	0.871795	0.882326	0.90625	0.896552	0.901401	0.854839	0.88	0.867419	0.870968	0.72973	0.800349	0.842931	35.717	35.3418	35.5294	36.923	29.085	33.004	34.095	40.514	37.3045	34.922	7.094	7.00817	7.05108	7.312	7.49	7.401	6.321	6.738	6.5295	6.95847	2.912	2.78817
	PI605389	0.475	0.677419	0.57621	0.833333	0.638889	0.736111	0.381818	0.857143	0.619481	0.516129	0.642857	0.579493	0.586325	0.875	0.870968	0.872984	1	0.861111	0.930556	0.709091	0.964286	0.836688	0.935484	0.833333	0.884409	0.861206	32.723	34.3402	33.5316	35.783	38.12	36.9515	39.148	27.544	33.346	34.2504	6.393	6.26133	6.32717	6.344	6.576	6.46	6.159	5.703	5.931	6.20347	2.916	2.92883
	PI70697	1	0.87037	0.935185	0.933333	0.630435	0.781884	0.794118	0.7	0.747059	0.769231	0.375	0.572115	0.717563	1	1	1	0.933333	0.73913	0.836232	0.970588	0.933333	0.951961	0.871795	0.675	0.773397	0.870431	35.716	34.128	34.922	35.438	33.112	34.275	29.116	35.67	32.393	33.507	6.41	6.213	6.3115	6.367	6.196	6.2815	5.869	6.026	5.9475	6.1468	2.979	2.87567
	Arrowsmith	1	0.96875	0.984375	1	1	1	0.666667	1	0.833333	1	0.5625	0.78125	0.858263	1	1	1	1	1	1	0.833333	1	0.916667	1	0.614583	0.807292	0.911031	25.181	33.79	29.4855	44.885	40.29	42.5875	28.873	33.735	31.304	34.102	6.262	6.34533	6.30367	6.674	6.31	6.492	6.159	6.041	6.1	6.26347	2.579	2.77817
	PI537977	0.666667	0.0740741	0.37037	1	1	1	0.833333	0.612903	0.723118	0.717391	0.795918	0.756655	0.67105	1	0.444444	0.722222	1	1	1	0.9	0.677419	0.78871	0.891304	0.918367	0.904836	0.833981	35.929	39.4097	37.6693	41.716	46.737	44.2265	36.439	39.708	38.0735	39.6337	6.716	6.495	6.6055	6.277	6.682	6.4795	6.284	6.295	6.2895	6.42513	2.948	2.97667
	PI208901	0.891892	0.914286	0.903089	0.9	1	0.95	0.533333	1	0.766667	0.957447	0.957447	0.957447	0.8528	0.945946	0.971429	0.958687	0.92	1	0.96	0.533333	1	0.766667	0.978723	0.978723	0.978723	0.896043	31.502	33.4087	32.4553	40.386	27.538	33.962	34.762	33.52	34.141	33.162	6.259	6.21583	6.23742	6.467	6.154	6.3105	6.078	6.23	6.154	6.20013	2.803	2.80017
	PI430049	0.862069	0.875	0.868534	0.804348	0.815789	0.810069	1	0.98	0.99	0.969697	0.848485	0.909091	0.852938	0.862069	0.96875	0.915409	0.804348	0.842105	0.823227	1	0.98	0.99	1	0.909091	0.954545	0.900843	31.767	38.7122	35.2396	46.839	39.952	43.3955	39.115	42.833	40.974	39.512	6.69	6.874	6.782	7.273	7.219	7.246	6.589	6.783	6.686	6.86847	2.72	2.89367
	PI639385	0.633333	0.666667	0.65	0.666667	0.368421	0.517544	0.375	0.567568	0.471284	0.304348	0.275	0.289674	0.440638	0.666667	0.809524	0.738095	0.666667	0.684211	0.675439	0.75	0.702703	0.726351	0.521739	0.4	0.46087	0.630231	42.817	43.4157	43.1163	44.878	49.893	47.3855	36.082	44.007	40.0445	43.1587	6.428	6.411	6.4195	6.377	6.811	6.594	6.198	6.224	6.211	6.37347	3.249	3.21717
	PI250408	0.510204	0.705882	0.608043	0.823529	0.944444	0.883987	0.575	0.575	0.575	0.540541	0.540541	0.540541	0.610388	0.755102	0.911765	0.833433	0.911765	0.944444	0.928105	0.85	0.85	0.85	0.945946	0.945946	0.945946	0.869406	46.916	46.502	46.709	49.873	47.76	48.8165	46.75	42.717	44.7335	46.3954	7.157	6.95333	7.05517	7.113	7.07	7.0915	6.98	6.59	6.785	6.9418	3.254	3.16967
	PI478075	1	1	1	1	1	1	0.891304	0.918919	0.905112	0.795455	0.8	0.797727	0.884225	1	1	1	1	1	1	0.891304	0.918919	0.905112	0.818182	0.8	0.809091	0.908593	46.822	45.3455	46.0838	51.28	24.74	38.01	49.758	52.651	51.2045	44.742	7.376	7.3935	7.38475	7.387	7.675	7.531	7.255	7.292	7.2735	7.36347	3.286	3.26667
	PI125385	0.26087	0.393939	0.327404	0.47619	0.8	0.638095	0.258065	0.6	0.429032	0.219512	0.219512	0.219512	0.362025	0.543478	0.545455	0.544466	0.761905	0.8	0.780952	0.354839	0.8	0.577419	0.390244	0.390244	0.390244	0.553306	25.961	32.0392	29.0001	39.433	29.896	34.6645	35.492	32.56	34.026	32.2054	6.852	6.748	6.8	6.954	7.144	7.049	6.343	6.81	6.5765	6.7718	2.507	2.66017
	PI366577	0.897436	0.90625	0.901843	1	NA	1	0.98	1	0.99	0.763158	0.787234	0.775196	0.874833	0.948718	1	0.974359	1	NA	1	0.98	1	0.99	0.947368	0.851064	0.899216	0.9486	36.835	35.3208	36.0779	33.39	28.019	30.7045	39.634	42.583	41.1085	35.6054	6.492	6.36267	6.42733	6.38	6.139	6.2595	6.449	6.465	6.457	6.3468	3.049	2.97617
	PI212448	1	1	1	0.766667	1	0.883333	0.590909	0.787879	0.689394	0.948718	0.444444	0.696581	0.775838	1	1	1	0.766667	1	0.883333	0.590909	0.787879	0.689394	0.948718	0.518519	0.733618	0.806631	47.576	48.2598	47.9179	53.411	51.561	52.486	43.267	46.168	44.7175	48.017	7.165	7.02417	7.09458	7.219	7.304	7.2615	6.579	6.713	6.646	6.96513	3.267	3.28467
	PI639312	0.5625	0.659091	0.610795	0.828571	0.451613	0.640092	0.678571	0.625	0.651786	0.111111	0.434783	0.272947	0.502425	0.604167	0.772727	0.688447	0.857143	0.612903	0.735023	0.714286	0.625	0.669643	0.222222	0.565217	0.39372	0.601743	43.718	42.7472	43.2326	44.604	45.735	45.1695	37.991	40.717	39.354	42.2287	6.781	6.6635	6.72225	6.7	6.723	6.7115	6.48	6.516	6.498	6.60847	3.261	3.21317
	HuLuTou	0.895833	0.931818	0.913826	0.916667	1	0.958333	1	1	1	0.916667	0.959184	0.937925	0.911038	0.958333	1	0.979167	0.916667	1	0.958333	1	1	1	0.944444	1	0.972222	0.957468	26.867	28.3257	27.5963	28.781	30.961	29.871	28.483	27.995	28.239	28.212	5.44	5.26783	5.35392	5.298	5.187	5.2425	5.089	5.153	5.121	5.20513	2.757	2.7695
	PI178030	0.692308	0.857143	0.774725	0.891304	0.722222	0.806763	0.810811	1	0.905405	0.225806	0.55	0.387903	0.6772	0.846154	0.928571	0.887363	0.978261	1	0.98913	0.864865	1	0.932432	0.709677	0.8	0.754839	0.871006	34.974	35.9678	35.4709	37.95	40.07	39.01	35.712	32.127	33.9195	35.7754	6.646	6.4915	6.56875	6.512	6.748	6.63	6.149	6.248	6.1985	6.4318	2.823	2.8375
	PI430015	1	1	1	1	1	1	1	1	1	0.982143	0.875	0.928571	0.94065	1	1	1	1	1	1	1	1	1	0.982143	0.90625	0.944196	0.966093	33.384	32.3802	32.8821	38.303	30.853	34.578	29.319	29.038	29.1785	31.8537	6.652	6.4965	6.57425	6.792	6.46	6.626	6.166	6.257	6.2115	6.4368	2.857	2.79983
	PI341451	0.947368	1	0.973684	0.866667	0.931034	0.898851	0.98	0.825	0.9025	0.77551	0.903226	0.839368	0.862113	0.973684	1	0.986842	0.866667	0.965517	0.916092	0.98	0.975	0.9775	0.857143	0.935484	0.896313	0.924231	39.968	40.1677	40.0678	39.183	41.172	40.1775	43.54	37.175	40.3575	39.8437	6.079	6.04317	6.06108	6.112	6.237	6.1745	6.018	5.734	5.876	6.0018	3.271	3.19317
	PI625886	1	1	1	1	1	1	0.857143	1	0.928571	0.787879	0.840909	0.814394	0.89425	1	1	1	1	1	1	0.857143	1	0.928571	0.818182	0.886364	0.852273	0.925256	43.789	45.6972	44.7431	49.425	46.24	47.8325	49.624	41.316	45.47	45.6587	7.066	7.09067	7.07833	7.132	7.182	7.157	7.036	7.062	7.049	7.06013	3.122	3.0965
	PI83523	0.731707	0.780488	0.756098	0.928571	NA	0.928571	0.857143	0.98	0.918571	0.636364	0.683333	0.659848	0.769619	0.902439	0.878049	0.890244	0.97619	NA	0.97619	0.880952	0.98	0.930476	0.757576	0.783333	0.770455	0.867357	20.434	26.293	23.3635	29.951	26.73	28.3405	25.803	31.185	28.494	26.3737	5.747	5.77917	5.76308	5.813	5.78	5.7965	5.547	6.008	5.7775	5.74513	2.46	2.66417
	PI178050	0.942308	1	0.971154	0.939394	0.5625	0.750947	0.567568	0.928571	0.748069	0.590909	0.727273	0.659091	0.740838	0.961538	1	0.980769	0.969697	0.875	0.922348	0.72973	0.964286	0.847008	0.909091	0.818182	0.863636	0.883481	37.928	41.3953	39.6617	43.605	43.909	43.757	41.125	43.877	42.501	41.6187	6.478	6.48283	6.48042	6.657	6.468	6.5625	6.267	6.549	6.408	6.45013	3.029	3.062
	PI182704	0.931818	0.777778	0.854798	0.821429	0.837209	0.829319	0.660377	0.744681	0.702529	0.355556	0.589744	0.47265	0.673338	0.931818	0.851852	0.891835	0.857143	0.953488	0.905316	0.698113	0.87234	0.785227	0.688889	0.717949	0.703419	0.801481	42.594	39.0572	40.8256	37.562	40.489	39.0255	28.843	42.261	35.552	38.1087	6.616	6.53383	6.57492	6.616	6.644	6.63	6.205	6.506	6.3555	6.4868	3.197	2.988
	PI211637	1	1	1	0.8	1	0.9	1	0.85	0.925	0.953488	0.742857	0.848173	0.876813	1	1	1	0.833333	1	0.916667	1	0.95	0.975	0.953488	0.8	0.876744	0.922143	45.787	46.9638	46.3754	47.07	52.615	49.8425	38.256	46.723	42.4895	45.8787	6.801	6.91517	6.85808	6.86	7.296	7.078	6.53	6.767	6.6485	6.82847	3.339	3.27483
	Tandem	0.756757	0.741935	0.749346	0.820513	0.794872	0.807692	0.758621	0.870968	0.814794	0.454545	0.432432	0.443489	0.662338	0.972973	0.903226	0.938099	1	0.974359	0.987179	0.862069	0.967742	0.914905	0.772727	0.810811	0.791769	0.888031	43.444	40.8	42.122	40.595	43.129	41.862	37.688	36.5	37.094	40.002	6.559	6.27883	6.41892	6.15	6.597	6.3735	6.192	5.616	5.904	6.19847	3.148	2.93
	PI366575	0.86	0.844444	0.852222	0.818182	1	0.909091	0.76	0.939394	0.849697	0.685714	0.5	0.592857	0.759475	0.88	0.911111	0.895556	0.878788	1	0.939394	0.88	0.939394	0.909697	0.885714	0.738095	0.811905	0.869181	41.237	42.8122	42.0246	37.387	45.711	41.549	44.211	47.09	45.6505	42.717	6.462	6.33183	6.39692	6.205	6.413	6.309	6.145	6.304	6.2245	6.27513	3.215	3.22383
	PI366582	0.944444	0.906977	0.925711	0.8	0.878049	0.839024	0.72	1	0.86	0.553191	0.75	0.651596	0.777588	0.944444	0.953488	0.948966	0.8	0.95122	0.87561	0.72	1	0.86	0.744681	0.875	0.80984	0.853643	36.523	32.7463	34.6347	29.564	31.828	30.696	30.115	31.925	31.02	31.7604	6.784	6.60883	6.69642	6.426	6.851	6.6385	6.408	6.4	6.404	6.54513	2.916	2.73567
	PI165122	0.973684	0.916667	0.945175	0.780488	0.5	0.640244	0.914286	0.888889	0.901587	0.744681	0.860465	0.802573	0.780925	0.973684	0.916667	0.945175	0.829268	0.789474	0.809371	0.942857	0.944444	0.943651	0.87234	0.906977	0.889659	0.877018	38.69	40.4142	39.5521	37.75	41.29	39.52	47.416	42.189	44.8025	40.9337	6.757	6.76267	6.75983	6.911	6.74	6.8255	6.726	6.514	6.62	6.70013	2.975	3.005
	PI470538	1	1	1	1	1	1	1	1	1	0.823529	0.822581	0.823055	0.914275	1	1	1	1	1	1	1	1	1	0.970588	0.887097	0.928843	0.962256	25.73	28.6968	27.2134	28.688	29.843	29.2655	31.095	28.81	29.9525	28.4537	6.152	6.06067	6.10633	5.932	6.25	6.091	5.939	6.07	6.0045	6.0318	2.601	2.6095
	PI560800	0.886364	0.865385	0.875874	0.83871	0.864865	0.851787	0.703704	0.609756	0.65673	0.833333	0.702128	0.76773	0.74655	1	0.923077	0.961538	0.935484	0.864865	0.900174	0.740741	1	0.87037	1	0.787234	0.893617	0.886468	31.701	36.4523	34.0767	39.64	45.731	42.6855	28.158	41.783	34.9705	36.8854	7.032	6.93417	6.98308	7.048	7.256	7.152	6.293	6.944	6.6185	6.8818	2.784	2.85833
	PI172558	0.954545	0.790698	0.872622	0.916667	0.717391	0.817029	0.818182	1	0.909091	0.767442	0.878788	0.823115	0.813975	0.954545	0.860465	0.907505	0.958333	0.847826	0.90308	0.909091	1	0.954545	0.860465	0.939394	0.89993	0.896306	42.956	43.7387	43.3473	43.206	47.356	45.281	46.482	39.476	42.979	43.5137	6.365	6.25483	6.30992	6.322	6.579	6.4505	5.896	6.002	5.949	6.2018	3.382	3.27167
	PI624662	0.970588	0.862069	0.916329	0.8	1	0.9	0.961538	1	0.980769	0.810345	0.829268	0.819807	0.862738	1	0.948276	0.974138	0.8	1	0.9	0.961538	1	0.980769	0.862069	0.902439	0.882254	0.914331	39.412	39.087	39.2495	36.423	44.127	40.275	35.298	39.85	37.574	38.6754	6.701	6.56333	6.63217	6.51	6.867	6.6885	6.483	6.118	6.3005	6.50513	3.02	2.9055
	PI470509	0.892857	0.943396	0.918127	0.795918	0.852941	0.82443	0.96	0.673913	0.816957	0.625	0.625	0.625	0.754638	0.910714	0.943396	0.927055	0.816327	0.911765	0.864046	0.96	0.913043	0.936522	0.821429	0.821429	0.821429	0.867293	28.614	25.2443	26.9292	20.834	28.322	24.578	22.541	25.11	23.8255	24.7504	5.961	5.6905	5.82575	5.594	5.829	5.7115	5.399	5.69	5.5445	5.65847	2.765	2.54317
	WuHuaTou	0.428571	0.652174	0.540373	0.547619	0.465116	0.506368	0.571429	0.8	0.685714	0.117647	0.5	0.308824	0.468825	0.428571	0.652174	0.540373	0.690476	0.55814	0.624308	0.666667	0.914286	0.790476	0.333333	0.545455	0.439394	0.578693	30.193	31.5775	30.8852	32.577	33.894	33.2355	31.349	31.259	31.304	31.4504	5.843	5.93883	5.89092	6.031	6.049	6.04	5.893	5.974	5.9335	5.91847	2.781	2.78367
	PI367065	1	0.864865	0.932432	1	0.897959	0.94898	1	1	1	0.540541	0.813953	0.677247	0.848188	1	0.918919	0.959459	1	1	1	1	1	1	0.837838	0.837209	0.837524	0.929281	37.432	40.9922	39.2121	45.807	37.72	41.7635	42.917	44.645	43.781	41.2287	7.154	7.09017	7.12208	7.197	7	7.0985	6.836	7.2	7.018	7.04513	3.049	3.04867
	PI632434	0.625	0.745763	0.685381	0.794118	0.163265	0.478691	0.805556	0.854167	0.829861	0.186047	0.0547945	0.120421	0.487113	0.775	0.813559	0.79428	0.823529	0.428571	0.62605	0.888889	0.958333	0.923611	0.372093	0.287671	0.329882	0.648506	30.309	30.8118	30.5604	34.7	35.046	34.873	28.613	25.894	27.2535	30.537	6.093	5.90117	5.99708	6.06	6.051	6.0555	5.496	5.614	5.555	5.83347	2.746	2.77833
	HongYouZi	0.5	0.24	0.37	0.392157	0.190476	0.291317	0.310345	0.375	0.342672	0.0357143	0.235294	0.135504	0.243388	0.575758	0.42	0.497879	0.45098	0.238095	0.344538	0.37931	0.5	0.439655	0.0535714	0.294118	0.173845	0.344031	28.232	30.2812	29.2566	31.537	36.756	34.1465	30.785	26.145	28.465	30.267	5.501	5.3945	5.44775	5.5	5.609	5.5545	5.177	5.079	5.128	5.3418	2.873	2.905
	BaiXiaoMangMai	0	0.186047	0.0930233	0.181818	0.0666667	0.124242	0.235294	0.26087	0.248082	NA	NA	NA	0.0614428	0	0.186047	0.0930233	0.227273	0.0666667	0.14697	0.264706	0.326087	0.295396	NA	NA	NA	0.124303	24.306	22.9138	23.6099	19.964	24.01	21.987	23.51	21.387	22.4485	22.3237	5.505	5.38933	5.44717	5.238	5.39	5.314	5.405	5.293	5.349	5.3368	2.654	2.54367
	PI388077	0.903226	0.722222	0.812724	1	0.918919	0.959459	1	1	1	0.678571	0.795455	0.737013	0.835813	0.903226	0.805556	0.854391	1	0.972973	0.986486	1	1	1	0.892857	0.840909	0.866883	0.906993	43.983	42.0595	43.0213	35.551	46.631	41.091	43.351	38.858	41.1045	41.3804	7.287	7.17017	7.22858	7.211	7.49	7.3505	6.856	6.89	6.873	7.1168	3.035	2.9725
	PI80819	0.945946	0.731707	0.838827	0.868421	0.666667	0.767544	0.939394	0.96	0.949697	0.473684	0.425	0.449342	0.709863	0.945946	0.731707	0.838827	0.894737	0.796296	0.845517	0.969697	0.96	0.964848	0.578947	0.55	0.564474	0.783443	33.078	36.573	34.8255	38.727	38.875	38.801	36.031	39.649	37.84	36.7987	6.108	5.966	6.037	6.175	6.009	6.092	5.494	5.902	5.698	5.90847	3.025	3.09
	PI572804	0.947368	1	0.973684	1	1	1	0.785714	0.785714	0.785714	0.8	1	0.9	0.873363	0.973684	1	0.986842	1	1	1	0.904762	0.904762	0.904762	0.885714	1	0.942857	0.938668	41.483	36.0218	38.7524	35.73	31.862	33.796	36.733	32.708	34.7205	35.397	5.977	5.84417	5.91058	5.74	5.817	5.7785	5.838	5.639	5.7385	5.77513	3.328	3.11033
	PI628126	1	1	1	0.956522	1	0.978261	1	0.96	0.98	0.772727	0.62963	0.701178	0.873363	1	1	1	0.956522	1	0.978261	1	0.96	0.98	0.772727	0.648148	0.710438	0.897206	42.279	41.7183	41.9987	46.135	34.52	40.3275	43.453	41.644	42.5485	41.267	7.334	7.22617	7.28008	7.319	7.182	7.2505	7.169	7.019	7.094	7.17347	3.047	2.96567
	PI367066	0.948718	0.95122	0.949969	1	1	1	0.935484	0.972973	0.954228	0.939394	0.789474	0.864434	0.900675	1	0.97561	0.987805	1	1	1	0.967742	0.972973	0.970357	0.969697	0.789474	0.879585	0.939481	49.475	49.6078	49.5414	44.69	54.352	49.521	50.679	48.976	49.8275	49.2737	6.875	6.8625	6.86875	6.712	7.092	6.902	6.761	6.86	6.8105	6.82513	3.375	3.26717
	PI639303	0.428571	0.527778	0.478175	0.588235	0.702703	0.645469	0.666667	0.481481	0.574074	0.0888889	0.0545455	0.0717172	0.400875	0.6	0.722222	0.661111	0.838235	0.810811	0.824523	0.814815	0.740741	0.777778	0.444444	0.181818	0.313131	0.624156	29.301	35.212	32.2565	34.2	40.005	37.1025	39.436	39.029	39.2325	35.8404	6.221	6.32217	6.27158	6.346	6.478	6.412	6.3	6.367	6.3335	6.30513	2.705	2.8775
	PI167689	0.928571	1	0.964286	0.983607	1	0.991803	0.807692	0.886792	0.847242	0.769231	0.759259	0.764245	0.850413	0.952381	1	0.97619	1	1	1	0.807692	0.90566	0.856676	0.923077	0.888889	0.905983	0.914768	31.997	31.3543	31.6757	34.28	30.366	32.323	29.743	31.55	30.6465	31.1904	6.558	6.238	6.398	6.311	6.237	6.274	5.882	6.01	5.946	6.1718	2.879	2.71633
	PI171028	0.970588	0.907692	0.93914	0.9	0.871795	0.885897	0.714286	1	0.857143	0.745098	0.389831	0.567464	0.770925	0.970588	0.923077	0.946833	0.9	0.923077	0.911538	0.714286	1	0.857143	0.784314	0.677966	0.73114	0.841718	38.193	37.4858	37.8394	35.38	44.728	40.054	28.795	39.626	34.2105	37.012	6.797	6.696	6.7465	6.969	7.104	7.0365	5.914	6.595	6.2545	6.64513	2.953	2.8945
	PI178161	0.615385	0.958333	0.786859	1	0.833333	0.916667	0.894737	0.96	0.927368	0.722222	0.906977	0.814599	0.819875	1	0.958333	0.979167	1	0.97619	0.988095	0.947368	0.96	0.953684	0.916667	0.906977	0.911822	0.938243	29.328	31.6532	30.4906	36.018	32.402	34.21	33.748	29.095	31.4215	31.6837	6.784	6.7135	6.74875	6.607	6.642	6.6245	6.851	6.613	6.732	6.66513	2.653	2.69267
	PI73329	0.677419	0.804878	0.741149	0.87037	0.5625	0.716435	0.861111	0.645161	0.753136	0.547619	0.675	0.61131	0.664025	0.870968	0.926829	0.898899	0.944444	0.75	0.847222	0.944444	0.806452	0.875448	0.809524	0.925	0.867262	0.852243	22.843	25.2822	24.0626	28.916	24.305	26.6105	25.45	27.336	26.393	25.332	6.041	5.84433	5.94267	5.908	5.872	5.89	5.64	5.564	5.602	5.77513	2.504	2.5255
	YangBaiMai	0.451613	0.438596	0.445105	0.606557	0.215385	0.410971	0.782609	0.914286	0.848447	0.666667	0.666667	0.333333	0.551325	0.451613	0.473684	0.462649	0.672131	0.246154	0.459142	0.826087	0.914286	0.870186	0.666667	0.666667	0.333333	0.594718	26.087	28.1768	27.1319	31.251	28.411	29.831	27.225	30	28.6125	28.1687	5.457	5.40333	5.43017	5.595	5.362	5.4785	5.132	5.417	5.2745	5.36013	2.803	2.84333
	PI572743	0.754717	0.977778	0.866247	1	0.978261	0.98913	1	1	1	NA	NA	NA	0.858126	0.754717	0.977778	0.866247	1	0.978261	0.98913	1	1	1	NA	NA	NA	0.897636	40.101	38.7935	39.4472	33.732	41.24	37.486	NA	NA	NA	37.6826	6.501	6.51275	6.50687	6.538	6.511	6.5245	NA	NA	NA	6.4104	3.147	3.05
	PI83513	0.631579	0.636364	0.633971	0.647059	0.677966	0.662512	0.8	0.8125	0.80625	0.219512	0.560976	0.390244	0.581775	0.631579	0.636364	0.633971	0.676471	0.694915	0.685693	0.88	0.875	0.8775	0.268293	0.585366	0.426829	0.636056	27.109	32.5588	29.8339	33.327	39.016	36.1715	34.58	34.212	34.396	33.1104	5.877	5.89817	5.88758	5.863	6.105	5.984	5.886	5.781	5.8335	5.86847	2.853	2.944
	XinYang75256	0.96875	0.83871	0.90373	0.729167	0.811321	0.770244	0.892857	1	0.946429	0.90625	0.74359	0.82492	0.819863	0.96875	1	0.984375	0.895833	0.981132	0.938483	0.928571	1	0.964286	1	0.794872	0.897436	0.926193	35.93	38.6298	37.2799	46.327	48.742	47.5345	33.982	30.868	32.425	38.722	6.6	6.55617	6.57808	6.801	6.884	6.8425	6.131	6.321	6.226	6.51347	3.055	3.0695
	PI270005	0.925	0.892857	0.908929	0.882353	0.896552	0.889452	1	0.9	0.95	1	1	1	0.895625	0.95	0.964286	0.957143	0.882353	0.965517	0.923935	1	0.95	0.975	1	1	1	0.944068	38.443	38.5007	38.4718	42.244	36.695	39.4695	36.326	38.853	37.5895	38.152	6.639	6.61633	6.62767	6.901	6.366	6.6335	6.299	6.854	6.5765	6.57847	3.025	2.99183
	PI627919	0.971831	0.93617	0.954001	0.804878	1	0.902439	1	0.882353	0.941176	0.5	0.944444	0.722222	0.838475	0.985915	0.957447	0.971681	0.878049	1	0.939024	1	0.911765	0.955882	0.714286	0.972222	0.843254	0.907493	35.658	35.0282	35.3431	35.648	36.707	36.1775	37.369	29.129	33.249	34.567	6.904	6.67217	6.78808	6.72	6.836	6.778	6.112	6.557	6.3345	6.59847	2.786	2.76283
	PI470511	0.956522	0.911765	0.934143	0.894737	1	0.947368	0.916667	1	0.958333	0.714286	0.660377	0.687332	0.840313	1	1	1	0.973684	1	0.986842	0.944444	1	0.972222	0.964286	0.924528	0.944407	0.955906	19.376	23.5783	21.4772	27.817	23.579	25.698	24.188	27.134	25.661	23.922	5.667	5.72833	5.69767	5.746	5.835	5.7905	5.56	5.895	5.7275	5.7068	2.246	2.37167
	PI502942	0.99	1	0.995	0.884615	0.924242	0.904429	0.98	0.837209	0.908605	0.895833	0.918919	0.907376	0.88735	1	1	1	0.961538	0.954545	0.958042	0.98	0.883721	0.93186	0.9375	0.945946	0.941723	0.937931	27.624	29.6837	28.6538	34.68	32.006	33.343	28.184	27.984	28.084	29.667	5.474	5.37617	5.42508	5.628	5.539	5.5835	5.036	5.106	5.071	5.3268	2.817	2.83067
	PI182910	0.860465	0.693878	0.777171	0.888889	0.928571	0.90873	0.98	1	0.99	0.652174	0.837838	0.745006	0.81375	0.930233	0.959184	0.944708	0.944444	1	0.972222	0.98	1	0.99	0.73913	0.945946	0.842538	0.917393	28.188	34.0898	31.1389	38.822	42.552	40.687	37.091	29.698	33.3945	34.7154	6.173	6.25317	6.21308	6.259	6.59	6.4245	6.364	5.96	6.162	6.23013	2.932	3.03233
	PI321903	0.62963	0.75	0.689815	0.9	0.977778	0.938889	0.5	1	0.75	0.492958	0.708333	0.600646	0.70335	0.925926	0.958333	0.94213	0.975	1	0.9875	0.642857	1	0.821429	0.507042	0.979167	0.743104	0.853581	36.549	35.4195	35.9843	39.806	43.536	41.671	36.583	31.997	34.29	36.9587	6.517	6.25625	6.38663	6.365	7.108	6.7365	6.064	5.927	5.9955	6.34013	3.147	3.0465
	PI119342	0.66	0.782609	0.721304	0.709677	0.863636	0.786657	0.84	0.820513	0.830256	0.676471	0.676471	0.676471	0.712188	0.78	0.891304	0.835652	0.870968	0.954545	0.912757	0.88	0.923077	0.901538	0.852941	0.852941	0.852941	0.855756	48.5	46.9458	47.7229	50.051	47.08	48.5655	43.772	46.27	45.021	46.7454	7.107	7.159	7.133	7.463	7.439	7.451	6.919	7.12	7.0195	7.1668	3.131	3.125
	PI73350	0.682927	0.64	0.661463	1	0.828571	0.914286	0.421053	0.96	0.690526	0.765957	0.765957	0.765957	0.716588	0.878049	1	0.939024	1	1	1	0.447368	0.96	0.703684	0.93617	0.93617	0.93617	0.874768	28.595	29.6415	29.1182	27.742	34.313	31.0275	29.92	29.302	29.611	29.5604	6.628	6.226	6.427	5.757	6.171	5.964	6.17	6.086	6.128	6.14013	2.634	2.663
	PI83519	0.355932	0.48	0.417966	1	0.0175439	0.508772	0.452381	0.54717	0.499775	0.232558	0.232558	0.116279	0.373288	0.355932	0.48	0.417966	1	0.280702	0.640351	0.47619	0.566038	0.521114	0.255814	0.255814	0.127907	0.438843	22.744	23.199	22.9715	23.389	26.609	24.999	21.093	22.615	21.854	22.917	5.613	5.457	5.535	5.435	5.563	5.499	5.145	5.373	5.259	5.3968	2.545	2.55817
	PI73346	0.543478	0.527778	0.535628	0.490566	0.8125	0.651533	0.483871	0.944444	0.714158	0.62069	0.916667	0.768678	0.626025	0.804348	0.638889	0.721618	0.849057	0.979167	0.914112	0.709677	0.972222	0.84095	0.724138	0.9375	0.830819	0.806918	27.312	34.7693	31.0407	45.922	33	39.461	43.735	31.335	37.535	35.6554	6.391	6.46383	6.42742	6.499	6.526	6.5125	6.79	6.186	6.488	6.4418	2.526	2.81
	PI654265	1	0.757576	0.878788	1	1	1	0.516129	1	0.758065	0.794872	0.794872	0.794872	0.81645	1	0.878788	0.939394	1	1	1	0.516129	1	0.758065	0.923077	0.923077	0.923077	0.885181	43.361	46.7042	45.0326	43.146	53.407	48.2765	48.475	47.02	47.7475	46.662	7.253	7.08317	7.16808	6.946	7.469	7.2075	6.789	7.11	6.9495	7.07347	3.105	3.08967
	PI347099	0.923077	1	0.961538	1	0.972222	0.986111	0.787879	0.96	0.873939	0.490566	0.827586	0.659076	0.828688	0.923077	1	0.961538	1	0.972222	0.986111	0.848485	0.96	0.904242	0.54717	0.862069	0.704619	0.869181	29.71	37.321	33.5155	32.351	43.825	38.088	37.47	44.165	40.8175	37.117	7.004	7.1995	7.10175	6.949	7.276	7.1125	7.18	7.482	7.331	7.1468	2.699	2.86583
	PI341450	0.944444	0.851852	0.898148	1	1	1	1	1	1	0.363636	0.352941	0.358289	0.772613	1	0.851852	0.925926	1	1	1	1	1	1	0.5	0.372549	0.436275	0.820593	40.27	44.3568	42.3134	45.353	52.614	48.9835	47.476	40.158	43.817	44.6804	6.77	6.9065	6.83825	6.73	6.956	6.843	7.592	6.621	7.1065	6.89513	3.175	3.18967
	PI559563	1	0.98	0.99	1	1	1	0.96	1	0.98	0.354167	0.953488	0.653828	0.864475	1	0.98	0.99	1	1	1	0.96	1	0.98	0.458333	0.976744	0.717539	0.901918	38.761	36.7387	37.7498	31.914	35.956	33.935	36.971	38.069	37.52	36.0437	7.105	7.02517	7.06508	7.032	6.98	7.006	6.804	7.125	6.9645	6.97847	2.934	2.85133
	PI470518	0.5	0.540541	0.52027	0.952381	1	0.97619	0.809524	0.98	0.894762	0.704545	0.704545	0.704545	0.732438	0.947368	1	0.973684	1	1	1	1	0.98	0.99	0.931818	0.931818	0.931818	0.953918	24.529	24.681	24.605	26.861	28.589	27.725	21.789	25.29	23.5395	24.932	6.313	6.07917	6.19608	6.213	6.142	6.1775	5.747	6.1	5.9235	6.06347	2.552	2.45283
	PI125367	0.575758	0.613636	0.594697	0.345455	0.72093	0.533192	1	0.8	0.9	0.297297	0.633333	0.465315	0.581813	0.727273	0.681818	0.704545	0.6	0.767442	0.683721	1	0.8	0.9	0.324324	0.666667	0.495495	0.675981	27.641	35.7098	31.6754	34.142	40.701	37.4215	45.42	38.714	42.067	36.6954	6.786	6.80417	6.79508	6.733	6.904	6.8185	6.803	6.813	6.808	6.77013	2.69	2.9095
	PI83512	0.824561	0.928571	0.876566	0.833333	0.636364	0.734848	0.95	0.972222	0.961111	0.25	0.777778	0.513889	0.730125	0.894737	0.952381	0.923559	0.928571	0.763636	0.846104	0.95	0.972222	0.961111	0.409091	0.8	0.604545	0.813868	15.207	19.7197	17.4633	17.559	24.202	20.8805	21.103	25.04	23.0715	20.1137	5.652	5.605	5.6285	5.5	5.676	5.588	5.328	5.822	5.575	5.56347	2.177	2.3605
	PI470533	0.79661	0.9375	0.867055	0.863636	0.733333	0.798485	0.98	0.98	0.98	0.705882	0.454545	0.580214	0.764938	0.983051	1	0.991525	0.939394	0.977778	0.958586	0.98	0.98	0.98	0.823529	0.704545	0.764037	0.903581	24.845	28.3473	26.5962	31.38	30.204	30.792	28.312	30.498	29.405	28.5737	6.799	6.62517	6.71208	6.775	6.667	6.721	6.235	6.476	6.3555	6.56513	2.459	2.523
	PI366570	1	1	1	1	1	1	0.862069	0.722222	0.792146	0.0869565	0.893617	0.490287	0.779125	1	1	1	1	1	1	0.896552	0.722222	0.809387	0.826087	0.93617	0.881129	0.902681	30.993	34.7513	32.8722	39	34.504	36.752	36.509	35.15	35.8295	34.792	6.896	6.74917	6.82258	6.781	6.626	6.7035	6.648	6.74	6.694	6.7068	2.755	2.88067
	PI572817	0.954545	0.956522	0.955534	0.952381	1	0.97619	1	0.897436	0.948718	0.523077	0.641791	0.582434	0.824225	1	0.956522	0.978261	1	1	1	1	0.948718	0.974359	0.676923	0.895522	0.786223	0.914743	18.162	24.6008	21.3814	25.833	27.12	26.4765	29.392	28.936	29.164	25.3154	5.662	5.6885	5.67525	5.76	5.807	5.7835	5.585	5.655	5.62	5.66013	2.421	2.58117
	PI591996	0.575758	0.558824	0.567291	0.528302	0.928571	0.728437	1	0.98	0.99	0.630435	0.431373	0.530904	0.662675	0.636364	0.705882	0.671123	0.679245	0.928571	0.803908	1	0.98	0.99	0.76087	0.72549	0.74318	0.782106	33.76	33.971	33.8655	31.869	37.871	34.87	34.217	32.349	33.283	33.6487	6.15	5.96767	6.05883	5.708	6.205	5.9565	5.882	5.711	5.7965	5.90347	2.95	2.91317
	PI166780	0.854167	0.866667	0.860417	0.730159	1	0.865079	0.765957	0.880952	0.823455	0.463415	0.480769	0.472092	0.7138	0.9375	0.966667	0.952083	0.857143	1	0.928571	0.978723	0.952381	0.965552	0.780488	0.807692	0.79409	0.890118	21.769	23.707	22.738	25.106	23.238	24.172	23.741	26.619	25.18	23.6737	6.251	6.02983	6.14042	6.193	6.125	6.159	5.543	5.816	5.6795	5.95847	2.461	2.4245
	PI470570	0.744186	0.692308	0.718247	0.666667	0.78125	0.723958	0.73913	0.853659	0.796394	0.5	0.469388	0.484694	0.63935	0.790698	0.846154	0.818426	0.820513	0.875	0.847756	0.782609	0.95122	0.866914	0.633333	0.857143	0.745238	0.799618	43.552	42.8308	43.1914	48.055	31.235	39.645	46.056	44.535	45.2955	42.3554	7.467	7.21	7.3385	7.389	6.774	7.0815	7.141	7.022	7.0815	7.1318	3.024	2.97367
	PI321964	0.512821	0.821429	0.667125	0.910714	1	0.955357	0.957447	0.885714	0.921581	0.535714	0.59322	0.564467	0.735625	0.974359	0.857143	0.915751	0.928571	1	0.964286	0.978723	0.885714	0.932219	0.964286	0.847458	0.905872	0.909581	29.623	32.7487	31.1858	31.846	29.798	30.822	34.937	40.665	37.801	32.9137	6.671	6.5075	6.58925	6.265	6.379	6.322	6.565	6.494	6.5295	6.4468	2.928	2.83533
	PI165695	1	1	1	0.846154	1	0.923077	0.648649	0.98	0.814324	0.810345	0.783784	0.797064	0.842125	1	1	1	0.871795	1	0.935897	0.702703	0.98	0.841351	0.913793	0.864865	0.889329	0.896693	43.118	42.8077	42.9628	38.761	43.308	41.0345	46.544	41.997	44.2705	42.3987	6.677	6.8675	6.77225	7.198	7.232	7.215	6.697	6.724	6.7105	6.86513	3.183	3.04883
	PI220844	0.945946	0.771429	0.858687	1	1	1	0.925	0.8	0.8625	0.135135	0.526316	0.330725	0.721475	0.972973	0.8	0.886486	1	1	1	0.925	0.8	0.8625	0.216216	0.605263	0.41074	0.769981	39.514	38.9438	39.2289	38.295	44.909	41.602	34.226	37.205	35.7155	38.492	6.406	6.478	6.442	6.52	6.724	6.622	6.471	6.341	6.406	6.45513	3.112	3.0655
	PI654264	0.0857143	0.323529	0.204622	0	0.184615	0.0923077	0.166667	0.151515	0.159091	0.0576923	0.0930233	0.0753578	0.0913504	0.2	0.323529	0.261765	0	0.184615	0.0923077	0.203704	0.181818	0.192761	0.0576923	0.116279	0.0869857	0.138493	23.694	23.0438	23.3689	24.022	24.717	24.3695	22.945	19.191	21.068	22.577	5.67	5.39267	5.53133	5.527	5.439	5.483	5.32	4.73	5.025	5.3118	2.549	2.486
	PI57995	0.452381	0.931818	0.6921	0.675	0.617647	0.646324	0.863636	0.96	0.911818	0.491525	0.75	0.620763	0.67625	0.642857	0.977273	0.810065	0.8	0.823529	0.811765	0.886364	0.96	0.923182	0.661017	0.85	0.755508	0.805181	33.653	35.7425	34.6977	37.427	42.245	39.836	36.662	30.815	33.7385	35.7337	6.067	6.15783	6.11242	6.324	6.389	6.3565	6.022	6.078	6.05	6.13847	2.896	2.94833
	PI621554	0.973684	1	0.986842	1	1	1	0.909091	0.888889	0.89899	0.451613	0.8125	0.632056	0.837988	1	1	1	1	1	1	0.909091	0.888889	0.89899	0.548387	0.875	0.711694	0.882718	32.786	36.603	34.6945	33.432	41.35	37.391	43.287	35.977	39.632	36.882	6.773	6.7125	6.74275	6.438	6.887	6.6625	6.695	6.709	6.702	6.66847	2.771	2.88683
	PI119341	0.642857	0.777778	0.710317	0.796875	0.735294	0.766085	0.911765	0.806452	0.859108	0.4	0.686275	0.543137	0.6782	0.785714	0.8	0.792857	0.90625	0.970588	0.938419	0.970588	0.935484	0.953036	0.6	0.764706	0.682353	0.821718	38.178	39.2648	38.7214	34.505	37.838	36.1715	44.655	42.235	43.445	39.0904	6.969	7.01883	6.99392	6.99	7.102	7.046	6.987	7.096	7.0415	6.99347	2.92	3.01383
	PI289819	0.742857	0.75	0.746429	0.824561	0.790698	0.80763	0.733333	0.722222	0.727778	0.709677	0	0.354839	0.617688	0.914286	1	0.957143	0.947368	0.930233	0.9388	0.766667	0.833333	0.8	0.903226	0.461538	0.682382	0.824618	31.657	34.9492	33.3031	29.507	34.63	32.0685	38.29	41.122	39.706	34.6687	6.363	6.312	6.3375	6.04	6.378	6.209	6.29	6.364	6.327	6.25513	2.937	2.92817
	PI80736	0.5	0.75	0.625	0.744186	0.764706	0.754446	0.632653	0.72973	0.681191	0.54717	0.375	0.461085	0.58895	0.676471	0.75	0.713235	0.953488	0.941176	0.947332	0.77551	0.891892	0.833701	0.716981	0.46875	0.592866	0.751843	40.974	41.8133	41.3937	42.622	44.636	43.629	37.254	44.42	40.837	41.5937	6.823	6.843	6.833	6.979	6.931	6.955	6.829	6.673	6.751	6.81013	3.22	3.19133
	PI572814	1	1	1	0.956522	0.909091	0.932806	0.833333	0.76	0.796667	0.807692	0.952381	0.880037	0.860888	1	1	1	0.956522	0.939394	0.947958	0.833333	0.84	0.836667	0.807692	0.952381	0.880037	0.896206	46.907	44.5892	45.7481	46.085	47.322	46.7035	39.051	41.263	40.157	43.8454	6.649	6.48283	6.56592	6.407	6.57	6.4885	6.263	6.359	6.311	6.42013	3.332	3.21267
	PI572805	1	0.871795	0.935897	0.859375	1	0.929688	0.722222	0.857143	0.789683	1	0.952381	0.97619	0.866375	1	0.923077	0.961538	0.875	1	0.9375	0.833333	0.857143	0.845238	1	1	1	0.916106	35.652	33.5213	34.5867	28.884	32.003	30.4435	33.87	35.067	34.4685	32.807	6.084	6.02467	6.05433	5.9	6.084	5.992	6.032	5.964	5.998	5.9768	3	2.9565
	PI626481	1	0.954545	0.977273	1	1	1	0.789474	0.826087	0.80778	0.4	0.232558	0.316279	0.73385	1	0.969697	0.984848	1	1	1	0.815789	0.826087	0.820938	0.45	0.27907	0.364535	0.772631	22.973	31.4185	27.1958	32.362	35.719	34.0405	39.025	35.459	37.242	32.4687	6.585	6.59317	6.58908	6.393	6.727	6.56	6.771	6.498	6.6345	6.56013	2.474	2.716
	PI321967	0.595745	0.636364	0.616054	0.0375	0.263158	0.150329	0.0333333	0.487179	0.260256	0.189189	0.205882	0.197536	0.264563	0.680851	0.909091	0.794971	0.3375	0.710526	0.524013	0.233333	0.666667	0.45	0.378378	0.294118	0.336248	0.506356	39.758	37.3982	38.5781	34.799	33.173	33.986	44.08	32.821	38.4505	36.647	6.434	6.22767	6.33083	6.211	6.269	6.24	6.209	5.809	6.009	6.15847	3.083	2.9775
	PI166831	1	1	1	0.947368	1	0.973684	0.846154	0.95122	0.898687	0.676471	0.515152	0.595811	0.825575	1	1	1	0.947368	1	0.973684	0.846154	0.95122	0.898687	0.794118	0.575758	0.684938	0.869381	29.068	33.5578	31.3129	34.817	34.082	34.4495	42.458	31.854	37.156	33.9487	6.253	6.3415	6.29725	6.29	6.456	6.373	6.698	6.099	6.3985	6.3218	2.705	2.7725
	PI525073	0.634146	0.842105	0.738126	0.451613	0.536585	0.494099	0.8	0.878788	0.839394	0.25641	0.253731	0.255071	0.540175	0.682927	1	0.841463	0.645161	0.634146	0.639654	0.8	0.909091	0.854545	0.358974	0.283582	0.321278	0.644281	30.706	28.3755	29.5407	28.935	27.185	28.06	23.703	29.018	26.3605	27.632	5.513	5.27533	5.39417	5.297	5.176	5.2365	5.003	5.15	5.0765	5.2018	2.965	2.809
	PI289817	0.789474	1	0.894737	1	0.842105	0.921053	0.828571	1	0.914286	0.714286	0.878788	0.796537	0.840175	0.815789	1	0.907895	1	0.973684	0.986842	0.857143	1	0.928571	0.8	0.909091	0.854545	0.899506	51.419	35.5127	43.4658	43.178	0.018	21.598	34.506	32.536	33.521	32.5054	6.641	6.4465	6.54375	6.485	6.444	6.4645	6.531	5.937	6.234	6.38013	3.505	3.2325
	PI177973	0.742857	0.875	0.808929	0.489362	0.387755	0.438558	0.30303	0.666667	0.484848	0.0253165	0.229508	0.127412	0.423463	0.857143	0.9375	0.897321	0.680851	0.55102	0.615936	0.575758	0.814815	0.695286	0.316456	0.393443	0.354949	0.620918	37.165	33.3875	35.2762	26.633	39.466	33.0495	28.548	31.348	29.948	32.402	5.984	5.706	5.845	5.572	5.895	5.7335	5.48	5.321	5.4005	5.62513	3.138	2.92917
	PI654212	0.310345	0.38806	0.349202	0.340426	0.888889	0.614657	0.533333	0.866667	0.7	0.0714286	0.282609	0.177019	0.418725	0.551724	0.432836	0.49228	0.531915	0.944444	0.73818	0.6	0.9	0.75	0.238095	0.347826	0.292961	0.548381	47.923	44.5775	46.2503	47.778	51.111	49.4445	43.986	28.744	36.365	43.662	6.77	7.0185	6.89425	7.273	7.563	7.418	6.942	6.793	6.8675	7.02347	3.286	3.08333
	PI654287	0.829268	0.733333	0.781301	0.571429	0.511628	0.541528	0.7	0.783784	0.741892	0.395349	0.463415	0.429382	0.582025	0.926829	0.888889	0.907859	0.836735	0.883721	0.860228	0.85	0.891892	0.870946	0.44186	0.609756	0.525808	0.771256	28.878	29.663	29.2705	28.462	29.878	29.17	31.077	30.805	30.941	29.437	6.302	6.17133	6.23667	6.143	6.293	6.218	5.998	5.99	5.994	6.11347	2.772	2.72783
	HuangMangBai	1	0.9375	0.96875	0.927273	1	0.963636	1	1	1	0.902439	0.242424	0.572432	0.834713	1	0.9375	0.96875	0.981818	1	0.990909	1	1	1	0.926829	0.242424	0.584627	0.866106	35.219	32.9747	34.0968	31.779	34.794	33.2865	28.912	31.925	30.4185	32.242	5.789	5.6625	5.72575	5.886	5.757	5.8215	5.378	5.376	5.377	5.60847	3.099	2.953
	PI576680	0.657895	0.575758	0.616826	0.268293	0.2	0.234146	0.677419	0.787234	0.732327	0.23913	0.480769	0.35995	0.444325	0.657895	0.818182	0.738038	0.414634	0.371429	0.393031	0.774194	0.914894	0.844544	0.391304	0.519231	0.455268	0.587756	32.281	30.854	31.5675	29.732	30.323	30.0275	28.072	32.435	30.2535	30.257	6.21	5.98683	6.09842	6.052	5.933	5.9925	5.724	5.792	5.758	5.91347	2.927	2.87467
	PI654202	0.580645	0.233333	0.406989	0.536585	0.522727	0.529656	0.16	0.969697	0.564848	0.3125	0.3125	0.3125	0.412	0.677419	0.433333	0.555376	0.634146	0.863636	0.748891	0.4	1	0.7	0.395833	0.395833	0.395833	0.580043	45.555	45.7863	45.6707	52.841	37.745	45.293	46.511	45.69	46.1005	45.332	7.697	7.5925	7.64475	8.314	6.641	7.4775	7.603	7.57	7.5865	7.53347	3.172	3.16583
	PI572806	0.854167	0.904762	0.879464	1	1	1	0.851852	1	0.925926	0.736842	0.736842	0.736842	0.844075	0.979167	1	0.989583	1	1	1	0.962963	1	0.981481	0.815789	0.815789	0.815789	0.926768	27.688	27.9055	27.7967	27.808	29.427	28.6175	27.411	28.05	27.7305	27.692	5.963	5.993	5.978	6.301	6.199	6.25	5.766	6.04	5.903	6.00847	2.725	2.721
	Ok101	0.852941	0.981481	0.917211	0.752475	0.870968	0.811721	0.55814	0.685714	0.621927	0.58	0.409091	0.494545	0.669863	0.941176	0.981481	0.961329	0.841584	0.967742	0.904663	0.627907	0.8	0.713953	0.64	0.636364	0.638182	0.784581	35.538	33.2897	34.4138	26.59	35.592	31.091	35.076	31.404	33.24	32.557	6.473	6.22267	6.34783	6.062	6.31	6.186	5.975	6.043	6.009	6.14513	3.023	2.865
	PI654306	0.9375	0.878788	0.908144	0.734375	1	0.867188	0.735294	0.766667	0.75098	0.631579	0.571429	0.601504	0.740475	0.96875	1	0.984375	0.90625	1	0.953125	0.911765	0.866667	0.889216	0.763158	0.678571	0.720865	0.866968	31.015	34.742	32.8785	46.201	33.667	39.934	33.084	33.47	33.277	35.0054	5.915	5.84983	5.88242	6.437	5.757	6.097	5.509	5.566	5.5375	5.8068	3.014	3.0075
	PI222126	0.977273	0.928571	0.952922	0.8125	1	0.90625	1	1	1	0.571429	0.526316	0.548872	0.810525	1	0.952381	0.97619	0.96875	1	0.984375	1	1	1	0.75	0.868421	0.809211	0.922493	46.18	42.7653	44.4727	40.02	46.409	43.2145	33.052	44.751	38.9015	41.8387	6.903	6.66517	6.78408	6.439	6.792	6.6155	6.454	6.5	6.477	6.59013	3.312	3.15
	PI172569	0.896552	0.805556	0.851054	0.860465	0.891892	0.876179	0.857143	0.8	0.828571	0.666667	0.7	0.683333	0.768313	0.931034	1	0.965517	0.976744	0.891892	0.934318	1	0.9	0.95	0.833333	0.875	0.854167	0.906031	57.73	51.0817	54.4058	51.814	45.415	48.6145	46.067	47.734	46.9005	49.6154	6.857	6.6825	6.76975	6.643	6.718	6.6805	6.45	6.57	6.51	6.61847	3.682	3.45433
	PI628070	0.425532	0.518519	0.472025	0.906977	1	0.953488	0.6	0.636364	0.618182	0.0909091	0.433962	0.262436	0.53505	0.531915	0.888889	0.710402	0.91	1	0.955	0.685714	0.666667	0.67619	0.295455	0.603774	0.449614	0.677856	36.773	32.238	34.5055	29.678	29.456	29.567	34.86	25.888	30.374	31.1254	5.891	5.70467	5.79783	5.764	5.618	5.691	5.678	5.386	5.532	5.63847	3.116	2.86617
	PI572807	0.974359	1	0.987179	1	1	1	0.723404	1	0.861702	0.947368	0.947368	0.947368	0.907588	0.974359	1	0.987179	1	1	1	0.893617	1	0.946809	0.973684	0.973684	0.973684	0.956968	29.144	27.7893	28.4667	21.706	25.56	23.633	30.591	26.96	28.7755	26.6004	5.904	5.7095	5.80675	5.68	5.423	5.5515	5.673	5.68	5.6765	5.6418	2.929	2.811
	PI166866	0.97561	1	0.987805	0.877551	1	0.938776	0.777778	0.98	0.878889	0.85	0.731707	0.790854	0.8576	1	1	1	0.918367	1	0.959184	0.925926	0.98	0.952963	0.9	0.878049	0.889024	0.930331	39.39	30.2993	34.8447	35.876	1.805	18.8405	35.897	29.438	32.6675	28.4287	6.661	6.50333	6.58217	6.611	6.796	6.7035	6.341	5.95	6.1455	6.4418	2.923	2.78583
	PI182756	0.941176	1	0.970588	NA	1	1	0.692308	0.96	0.826154	0.897436	0.84	0.868718	0.872628	1	1	1	NA	1	1	0.769231	0.96	0.864615	1	0.86	0.93	0.927216	27.416	32.8617	30.1388	28.837	36.925	32.881	35.615	40.961	38.288	33.4137	6.384	6.30383	6.34392	6.166	6.329	6.2475	6.198	6.362	6.28	6.25513	2.583	2.701
	PI654142	0.424242	0.242424	0.333333	0.447368	0.741935	0.594652	0.108696	0.105263	0.106979	0.344828	0.465116	0.404972	0.318488	0.545455	0.272727	0.409091	0.526316	0.870968	0.698642	0.195652	0.263158	0.229405	0.551724	0.72093	0.636327	0.473418	39.173	40.5447	39.8588	21.175	47.8	34.4875	55.947	40	47.9735	40.4154	6.76	6.86383	6.81192	5.494	7.366	6.43	7.638	7.165	7.4015	6.8468	2.973	2.99383
	PI70622	0.612903	0.52381	0.568356	0.517241	0.166667	0.341954	0.72973	0.261905	0.495817	0.209302	0.275	0.242151	0.370575	0.645161	0.642857	0.644009	0.672414	0.452381	0.562397	0.783784	0.452381	0.618082	0.302326	0.375	0.338663	0.520843	27.803	28.016	27.9095	27.537	30.102	28.8195	27.543	27.308	27.4255	27.6937	5.981	5.7265	5.85375	5.626	5.742	5.684	5.635	5.394	5.5145	5.65013	2.727	2.69483
	PI70628	0.5625	0.512195	0.537348	0.426471	0.361702	0.394086	0.474576	0.92	0.697288	0.805556	0.395349	0.600452	0.515813	0.625	0.585366	0.605183	0.558824	0.489362	0.524093	0.491525	0.92	0.705763	0.833333	0.790698	0.812016	0.641806	28.264	29.5197	28.8918	29.698	32.44	31.069	29.04	29.412	29.226	29.3704	6.219	6.041	6.13	5.999	6.156	6.0775	5.859	5.794	5.8265	5.9768	2.769	2.78383
	PI628189	1	0.861111	0.930556	1	1	1	0.913043	0.95	0.931522	0.767442	0.952381	0.859911	0.889	1	0.972222	0.986111	1	1	1	1	0.95	0.975	0.813953	0.97619	0.895072	0.944093	43.452	42.0175	42.7347	43.936	44.597	44.2665	37.466	39.202	38.334	41.422	6.716	6.70083	6.70842	6.981	7.004	6.9925	6.165	6.623	6.394	6.66347	3.207	3.14167
	PI72372	0.775	0.734694	0.754847	0.8	1	0.9	0.780488	0.511111	0.645799	0.666667	0.584906	0.625786	0.690125	0.95	0.877551	0.913776	0.9	1	0.95	0.95122	0.555556	0.753388	0.8	0.735849	0.767925	0.826318	21.454	22.7967	22.1253	24.906	22.585	23.7455	21.872	24.509	23.1905	22.6637	5.519	5.33117	5.42508	5.529	5.144	5.3365	5.084	5.192	5.138	5.26347	2.57	2.56867
	PI94590	0.411765	0.634146	0.522956	0.142857	0.621622	0.382239	0.580645	0.548387	0.564516	0.244898	0.48	0.362449	0.41655	0.5	0.707317	0.603659	0.542857	0.756757	0.649807	0.741935	0.903226	0.822581	0.612245	0.8	0.706122	0.675581	28.409	31.5848	29.9969	31.466	32.55	32.008	33.512	35.163	34.3375	31.7554	5.887	5.81317	5.85008	5.684	5.87	5.777	5.732	5.819	5.7755	5.76513	2.835	2.81867
	PI560808	0.941176	0.848485	0.894831	0.5	0.375	0.4375	0.342857	0.46875	0.405804	0.424242	0.303571	0.363907	0.484038	1	0.909091	0.954545	0.88	0.65	0.765	0.485714	0.5625	0.524107	0.878788	0.767857	0.823323	0.746793	29.896	34.7627	32.3293	36.097	38.368	37.2325	31.087	43.232	37.1595	35.217	6.791	6.769	6.78	6.684	7.123	6.9035	6.627	6.598	6.6125	6.73013	2.742	2.89167
	PI560687	0.833333	0.810811	0.822072	1	0.826923	0.913462	0.694444	0.734694	0.714569	0.413793	0.815789	0.614791	0.724725	0.972222	1	0.986111	1	0.942308	0.971154	0.916667	0.897959	0.907313	0.655172	0.947368	0.80127	0.896518	34.213	35.0212	34.6171	35.26	36.546	35.903	34.243	34.366	34.3045	34.5837	7.034	6.8255	6.92975	6.74	7.062	6.901	6.283	6.478	6.3805	6.7018	2.836	2.79317
	PI72768	0.581395	0.833333	0.707364	0.583333	0.56	0.571667	0.675676	0.510204	0.59294	0.702128	0.702128	0.702128	0.602025	0.627907	0.916667	0.772287	0.694444	0.62	0.657222	0.756757	0.673469	0.715113	0.893617	0.893617	0.893617	0.739606	24.434	26.577	25.5055	26.4	28.186	27.293	27.111	26.54	26.8255	26.1837	6.216	6.27067	6.24333	6.28	6.363	6.3215	6.233	6.27	6.2515	6.2368	2.448	2.55633
	PI70617	0.114286	0.25	0.182143	0.730769	0.472222	0.601496	0.166667	0.571429	0.369048	0.465116	0.465116	0.465116	0.362963	0.171429	0.416667	0.294048	0.865385	0.583333	0.724359	0.277778	0.714286	0.496032	0.674419	0.674419	0.674419	0.527256	29.935	25.6383	27.7867	25.966	32.794	29.38	17.6	26.39	21.995	26.0304	6.017	5.76067	5.88883	5.806	6.336	6.071	5.194	5.82	5.507	5.78847	2.794	2.46667
	PI40966	0.272727	0.27027	0.271499	0.105263	0.407407	0.256335	0.184211	0.657895	0.421053	0.283333	0.625	0.454167	0.309275	0.484848	0.540541	0.512695	0.210526	0.592593	0.401559	0.631579	0.736842	0.684211	0.466667	0.675	0.570833	0.522356	41.845	36.1333	38.9892	26.59	40.015	33.3025	38.426	28.079	33.2525	34.8254	6.582	6.15817	6.37008	6.053	6.262	6.1575	6.163	5.307	5.735	6.0518	3.252	3.0555
	JiMai22	0.972973	0.972222	0.972598	0.857143	1	0.928571	0.96	0.94	0.95	0.903226	0.558824	0.731025	0.85405	1	1	1	0.928571	1	0.964286	0.96	0.94	0.95	0.983871	0.882353	0.933112	0.941906	45.081	43.0845	44.0827	35.224	40.293	37.7585	37.17	45.006	41.088	40.617	6.557	6.24925	6.40313	6.081	6.312	6.1965	5.904	5.979	5.9415	6.14513	3.373	3.299
	ChineseSpring	0.821918	0.5	0.660959	NA	0.631579	0.631579	0.98	0.9	0.94	0.241379	0.878049	0.559714	0.675771	0.849315	1	0.924658	NA	0.868421	0.868421	0.98	0.94	0.96	0.551724	0.902439	0.727082	0.856159	28.79	28.2598	28.5249	29.044	27.393	28.2185	29.041	26.501	27.771	27.812	5.62	5.43867	5.52933	5.444	5.546	5.495	5.012	5.39	5.201	5.37347	2.844	2.79833
	TAM107	0.606061	0.735849	0.670955	0.888889	0.925926	0.907407	0.755102	0.96	0.857551	0.263158	0.212766	0.237962	0.626988	0.727273	1	0.863636	0.888889	0.935185	0.912037	0.795918	0.96	0.877959	0.333333	0.404255	0.368794	0.735656	46.393	43.273	44.833	41.109	45.673	43.391	40.117	39.953	40.035	42.3937	6.784	6.48667	6.63533	6.588	6.681	6.6345	5.839	6.244	6.0415	6.4018	3.358	3.22383
	PI430020	0.861111	0.95122	0.906165	0.792453	0.704545	0.748499	0.861111	0.666667	0.763889	0.326087	0.380952	0.35352	0.651538	0.888889	1	0.944444	0.792453	0.818182	0.805317	0.888889	0.694444	0.791667	0.521739	0.5	0.51087	0.743118	30.596	38.401	34.4985	38.364	35.79	37.077	41.13	46.243	43.6865	38.062	7.127	7.09367	7.11033	7.298	7.17	7.234	7.11	6.856	6.983	7.07513	2.801	3.02567
	PI430050	0.787234	0.933333	0.860284	0.923077	0.833333	0.878205	0.833333	0.931034	0.882184	0.833333	0.804348	0.818841	0.818363	0.914894	0.966667	0.94078	0.923077	0.928571	0.925824	0.833333	0.965517	0.899425	1	0.826087	0.913043	0.899818	35.859	36.623	36.241	36.76	36.708	36.734	36.407	38.197	37.302	36.402	6.858	6.64867	6.75333	6.61	6.654	6.632	6.436	6.432	6.434	6.5718	3.02	3.0115
	PI167841	0.95	0.88	0.915	0.888889	1	0.944444	0.821429	0.96	0.890714	0.824561	0.734694	0.779628	0.840963	1	0.9	0.95	0.944444	1	0.972222	0.821429	0.96	0.890714	0.894737	0.816327	0.855532	0.897143	28.848	30.3952	29.6216	31.718	33.806	32.762	28.642	30.509	29.5755	30.297	6.262	6.24867	6.25533	6.219	6.399	6.309	6.153	6.197	6.175	6.2118	2.71	2.6925
	PI576669	0.411765	0.65625	0.534007	0.31746	0.473684	0.395572	0.28125	0.96	0.620625	0	0.2	0.1	0.371088	0.676471	0.9375	0.806985	0.904762	0.894737	0.899749	0.5625	0.96	0.76125	0.55814	0.466667	0.512403	0.725143	42.306	40.7258	41.5159	40.175	47.694	43.9345	40.37	35.937	38.1535	40.8454	6.385	6.28817	6.33658	6.351	6.51	6.4305	6.32	6.049	6.1845	6.28347	3.198	3.10567
	PI70625	0.652174	0.625	0.638587	0.62069	0.75	0.685345	0.571429	0.5	0.535714	0.117647	0.166667	0.142157	0.458963	0.869565	0.9375	0.903533	0.87931	0.909091	0.894201	0.75	0.695652	0.722826	0.323529	0.47619	0.39986	0.710156	26.757	26.3617	26.5593	27.788	24.819	26.3035	26.443	25.606	26.0245	25.9387	5.807	5.695	5.751	5.697	5.364	5.5305	5.706	5.789	5.7475	5.64347	2.794	2.74567
	PI65109	0.447368	0.447368	0.447368	0.709091	0.755102	0.732096	0.285714	0.611111	0.448413	0.54386	0.674419	0.609139	0.517775	0.526316	0.526316	0.526316	0.745455	0.816327	0.780891	0.392857	0.833333	0.613095	0.666667	0.744186	0.705426	0.636481	25.879	26.2643	26.0717	20.168	31.782	25.975	31.331	22.547	26.939	25.9704	6.159	6.02283	6.09092	5.805	6.476	6.1405	6.054	5.484	5.769	5.96513	2.61	2.61467
	PI221508	1	1	1	0.928571	1	0.964286	1	1	1	0.172414	0.965517	0.568966	0.841825	1	1	1	0.928571	1	0.964286	1	1	1	0.413793	0.965517	0.689655	0.893531	35.346	41.4323	38.3892	46.153	47.272	46.7125	45.634	38.843	42.2385	42.087	6.756	6.86833	6.81217	6.753	7.151	6.952	6.818	6.976	6.897	6.85347	2.965	3.12983
	Chang6359	0.969697	1	0.984848	0.666667	1	0.833333	0.826087	0.484848	0.655468	0.815789	0.886364	0.851077	0.7897	0.969697	1	0.984848	0.666667	1	0.833333	0.934783	0.606061	0.770422	0.815789	0.977273	0.896531	0.851343	54.659	51.7093	53.1842	40.953	53.237	47.095	52.849	53.899	53.374	50.8604	6.869	6.7775	6.82325	6.716	6.785	6.7505	6.697	6.729	6.713	6.73013	3.618	3.50133
	PI572784	0.941176	0.979592	0.960384	1	1	1	0.75	0.888889	0.819444	0.853659	1	0.926829	0.885188	0.941176	0.979592	0.960384	1	1	1	0.8125	0.972222	0.892361	0.878049	1	0.939024	0.927981	39.892	35.0248	37.4584	29.496	32.865	31.1805	40.572	27.432	34.002	33.8554	6.168	5.77933	5.97367	5.311	5.805	5.558	5.79	5.434	5.612	5.68013	3.268	2.98267
	PI208898	0.1	0.47619	0.288095	0.322581	0.208333	0.265457	0.4375	0.538462	0.487981	0.5	0.307692	0.403846	0.319863	0.533333	0.714286	0.62381	0.516129	0.395833	0.455981	0.6875	0.846154	0.766827	0.62	0.564103	0.592051	0.589706	29.649	30.744	30.1965	31.064	28.673	29.8685	31.753	33.676	32.7145	30.567	5.731	5.659	5.695	5.849	5.752	5.8005	5.41	5.481	5.4455	5.6118	2.715	2.69867
	LiangXing99	0.925	0.916667	0.920833	0.833333	0.944444	0.888889	0.708333	0.6	0.654167	0.795455	0.809524	0.802489	0.7751	1	1	1	0.981481	1	0.990741	0.708333	0.8	0.754167	0.977273	0.928571	0.952922	0.904506	48.926	47.574	48.25	52.662	43.321	47.9915	45.231	46.378	45.8045	46.9904	6.56	6.45817	6.50908	6.639	6.44	6.5395	6.074	6.476	6.275	6.4068	3.412	3.36067
	ZhongKe331	0.891892	0.866667	0.879279	0.925926	1	0.962963	0.837838	0.84	0.838919	0.315789	0.590164	0.452977	0.74205	0.972973	0.966667	0.96982	0.962963	1	0.981481	0.891892	0.84	0.865946	0.763158	0.754098	0.758628	0.874031	48.092	44.6087	46.3503	53.86	50.901	52.3805	31.478	35.229	33.3535	43.6704	6.572	6.451	6.5115	6.772	6.755	6.7635	5.951	6.084	6.0175	6.39513	3.524	3.36817
	WE74	0.829268	0.758621	0.793944	1	1	1	0.975	0.98	0.9775	0.923077	0.666667	0.794872	0.8501	0.926829	0.896552	0.91169	1	1	1	0.975	0.98	0.9775	0.948718	0.757576	0.853147	0.915631	30.566	37.6117	34.0888	47.306	38.863	43.0845	39.644	38.725	39.1845	38.4287	6.386	6.44533	6.41567	6.67	6.368	6.519	6.527	6.335	6.431	6.42347	2.933	3.09517
	Rep indicates replicate.
[truncated: 8 more columns]

## Sheet: S3
	Table S3: Statistical analysis of seed dormancy and seed size of 545 wheat accessions across environments.
	Trait	Environment	Mean±SD	Range	Coefficient of variance (C.V%)	σG2	σGL2	σGY2	σE2	H2
	GP3D /%	2021ZX	76.45±21.81	9.30~100.00	27.85	326.646	54.842	20.234	224.419	0.8607
		2022ZX	78.68±21.92	8.36~100.00	28.95
		2023ZX	74.17±19.86	10.70~100.00	27.03
		2023BJ	55.57±25.40	0.00~100.00	44.64
		BLUE	67.03±19.41	6.14~95.23	28.36
	GP7D /%	2021ZX	87.37±16.99	9.30~100.00	19.54	204.272	43.939	6.078	138.83	0.8517
		2022ZX	86.98±16.56	9.23~100.00	19.54
		2023ZX	82.82±15.28	16.85~100.00	18.07
		2023BJ	72.04±21.09	4.41~100.00	29.17
		BLUE	80.31±15.18	12.43~97.69	18.75
	TKW /g	2022ZX	36.78±7.32	17.46~64.54	19.9	39.1134	4.60633	0.07118	15.3142	0.9019
		2023ZX	37.45±7.83	17.97~71.66	20.91
		2023BJ	35.86±6.66	19.82~58.98	18.57
		BLUE	36.32±6.71	20.11~61.73	18.47
	KL /mm	2022ZX	6.35±0.48	4.67~7.98	7.56	0.2189	0.00963	0	0.03482	0.9598
		2023ZX	6.34±0.51	4.57~8.24	8.04
		2023BJ	6.14±0.50	4.58~8.02	8.14
		BLUE	6.24±0.48	4.58~7.82	7.69
	KW /mm	2022ZX	3.02±0.26	2.27~3.71	8.61	0.04613	0.007483	4.502e-12	0.01958	0.8817
		2023ZX	3.01±0.28	2.28~3.87	9.3
		2023BJ	2.94±0.23	2.24~3.56	7.82
		BLUE	2.98±0.23	2.38~03.62	7.72
	2021ZX indicates the sowing of wheat in Zhaoxian in 2021.
	2022ZX indicates the sowing of wheat in Zhaoxian in 2022.
	2023ZX indicates the sowing of wheat in Zhaoxian in 2023.
	2023BJ indicates the sowing of wheat in Beijing in 2023.
	BLUE indicates best linear unbiased estimator.
	H2 indicates the high heritability.
	σG2 indicates the genotypic variance.
	σGL2 indicates genotype by the location effect.
	σGY2 indicates genotype by the year effect.
	σE2 indicates the residual error.

## Sheet: S4
	Table S4: Detailed information of all significantly associated SNPs for the GP3D traits (-log10[P] > 5).
	Environment	Trait	SNP	Chrom	Position (bp)	P value	REF/ALT
	BLUE	GP3D	1-14502524	1A	14502524	6.56729e-06	A/T
	BLUE	GP3D	1-34148622	1A	34148622	5.38859e-06	C/T
	BLUE	GP3D	1-34150177	1A	34150177	1.62417e-06	C/T
	BLUE	GP3D	1-53129925	1A	53129925	6.77216e-07	C/G
	BLUE	GP3D	1-53129928	1A	53129928	6.00765e-06	G/A
	BLUE	GP3D	1-53130064	1A	53130064	3.41103e-08	G/T
	BLUE	GP3D	1-53130078	1A	53130078	9.92611e-08	A/T
	BLUE	GP3D	1-53130086	1A	53130086	6.73313e-06	T/C
	BLUE	GP3D	1-57439723	1A	57439723	8.10317e-06	C/A
	BLUE	GP3D	1-250919567	1A	250919567	2.12698e-06	A/C
	BLUE	GP3D	1-250919596	1A	250919596	7.53594e-06	G/A
	BLUE	GP3D	1-250919647	1A	250919647	4.43547e-07	C/A
	BLUE	GP3D	1-353532433	1A	353532433	6.74117e-06	C/A
	BLUE	GP3D	1-355781004	1A	355781004	7.81073e-07	G/C
	BLUE	GP3D	1-399140599	1A	399140599	4.21934e-06	C/T
	BLUE	GP3D	2-55529064	1A	526833069	9.47844e-06	G/A
	BLUE	GP3D	3-3231457	1B	3231457	3.9179e-06	T/G
	BLUE	GP3D	3-3369268	1B	3369268	3.4863e-06	C/G
	BLUE	GP3D	3-7074190	1B	7074190	1.77502e-06	A/T
	BLUE	GP3D	3-7074228	1B	7074228	7.91459e-06	C/T
	BLUE	GP3D	3-7991665	1B	7991665	5.48727e-06	A/T
	BLUE	GP3D	3-9702764	1B	9702764	6.23039e-06	G/C
	BLUE	GP3D	3-10088357	1B	10088357	9.41315e-06	G/A
	BLUE	GP3D	3-10114969	1B	10114969	5.6889e-06	C/T
	BLUE	GP3D	3-10115100	1B	10115100	4.5631e-06	G/A
	BLUE	GP3D	3-10115258	1B	10115258	6.09362e-06	A/T
	BLUE	GP3D	3-10115273	1B	10115273	5.44763e-06	A/T
	BLUE	GP3D	3-10115493	1B	10115493	8.3044e-06	A/T
	BLUE	GP3D	3-10124878	1B	10124878	9.14358e-06	A/C
	BLUE	GP3D	3-10124914	1B	10124914	4.79132e-06	G/T
	BLUE	GP3D	3-10125011	1B	10125011	9.95382e-06	G/A
	BLUE	GP3D	3-10125316	1B	10125316	9.91792e-06	A/G
	BLUE	GP3D	3-10125551	1B	10125551	6.77394e-06	A/G
	BLUE	GP3D	3-10126089	1B	10126089	7.82631e-06	A/G
	BLUE	GP3D	3-10126942	1B	10126942	4.13447e-06	G/A
	BLUE	GP3D	3-11649021	1B	11649021	3.71628e-06	C/A
	BLUE	GP3D	3-13620590	1B	13620590	3.00642e-06	C/T
	BLUE	GP3D	3-13620624	1B	13620624	5.41909e-06	G/C
	BLUE	GP3D	3-66210656	1B	66210656	6.17483e-07	T/C
	BLUE	GP3D	3-66210661	1B	66210661	1.73502e-06	A/C
	BLUE	GP3D	3-81752601	1B	81752601	1.83461e-06	C/G
	BLUE	GP3D	3-81753035	1B	81753035	2.16932e-06	C/T
	BLUE	GP3D	3-81753099	1B	81753099	7.18509e-06	C/T
	BLUE	GP3D	3-81753105	1B	81753105	2.91747e-06	G/T
	BLUE	GP3D	3-81753110	1B	81753110	4.29645e-07	C/T
	BLUE	GP3D	3-81753113	1B	81753113	3.90258e-08	G/T
	BLUE	GP3D	3-81753116	1B	81753116	2.33177e-07	G/T
	BLUE	GP3D	3-81753130	1B	81753130	5.72282e-08	T/C
	BLUE	GP3D	3-81753172	1B	81753172	2.81947e-07	G/A
	BLUE	GP3D	3-81753192	1B	81753192	1.29517e-07	T/G
	BLUE	GP3D	3-81753202	1B	81753202	1.95319e-06	T/A
	BLUE	GP3D	3-81753204	1B	81753204	7.5502e-07	T/C
	BLUE	GP3D	3-81753210	1B	81753210	5.74977e-06	C/T
	BLUE	GP3D	3-186183285	1B	186183285	6.59371e-06	G/A
	BLUE	GP3D	3-186183338	1B	186183338	2.95008e-06	A/G
	BLUE	GP3D	3-186183347	1B	186183347	6.30229e-07	T/G
	BLUE	GP3D	3-186183414	1B	186183414	1.86405e-06	C/A
	BLUE	GP3D	3-186183644	1B	186183644	1.11243e-06	T/A
	BLUE	GP3D	3-247904830	1B	247904830	3.94906e-06	A/T
	BLUE	GP3D	3-331599361	1B	331599361	8.63487e-06	T/C
	BLUE	GP3D	3-374533639	1B	374533639	9.81205e-06	A/T
	BLUE	GP3D	4-48913555	1B	487633709	3.96396e-06	C/T
	BLUE	GP3D	4-48913594	1B	487633748	4.72018e-06	G/A
	BLUE	GP3D	4-73507582	1B	512227736	7.67807e-06	C/A
	BLUE	GP3D	4-110880286	1B	549600440	7.23214e-06	C/T
	BLUE	GP3D	4-126463623	1B	565183777	1.85907e-06	A/G
	BLUE	GP3D	4-165801549	1B	604521703	1.7954e-07	G/T
	BLUE	GP3D	4-167867775	1B	606587929	4.03903e-06	A/G
	BLUE	GP3D	4-167965302	1B	606685456	4.23059e-06	G/A
	BLUE	GP3D	4-167970847	1B	606691001	4.91186e-06	C/A
	BLUE	GP3D	4-167990041	1B	606710195	4.81535e-06	G/A
	BLUE	GP3D	4-168074738	1B	606794892	1.49947e-06	C/T
	BLUE	GP3D	4-168448573	1B	607168727	8.51036e-06	G/A
	BLUE	GP3D	4-168540467	1B	607260621	3.62616e-06	T/C
	BLUE	GP3D	4-169469079	1B	608189233	4.43156e-06	C/T
	BLUE	GP3D	4-169493473	1B	608213627	9.52211e-06	A/C
	BLUE	GP3D	4-169513800	1B	608233954	5.22174e-06	G/A
	BLUE	GP3D	4-169522100	1B	608242254	7.75623e-06	T/C
	BLUE	GP3D	4-169808530	1B	608528684	3.59038e-06	T/C
	BLUE	GP3D	4-169833064	1B	608553218	1.09773e-07	A/G
	BLUE	GP3D	4-169993744	1B	608713898	4.34778e-06	A/G
	BLUE	GP3D	4-170014968	1B	608735122	9.2032e-06	C/T
	BLUE	GP3D	4-170096428	1B	608816582	1.81791e-06	G/A
	BLUE	GP3D	4-171749482	1B	610469636	5.17239e-06	A/G
	BLUE	GP3D	4-172028578	1B	610748732	4.01303e-06	C/A
	BLUE	GP3D	4-172074554	1B	610794708	9.3522e-06	T/C
	BLUE	GP3D	4-172285522	1B	611005676	7.33083e-07	C/T
	BLUE	GP3D	4-172349399	1B	611069553	8.93804e-06	A/T
	BLUE	GP3D	4-172367397	1B	611087551	5.08654e-06	T/G
	BLUE	GP3D	4-172426261	1B	611146415	1.1493e-06	G/A
	BLUE	GP3D	4-172600387	1B	611320541	5.31466e-06	C/T
	BLUE	GP3D	4-172778569	1B	611498723	2.65066e-06	C/A
	BLUE	GP3D	4-172901266	1B	611621420	5.97485e-06	C/T
	BLUE	GP3D	4-173265916	1B	611986070	7.80852e-06	T/C
	BLUE	GP3D	4-173688645	1B	612408799	5.05997e-06	C/T
	BLUE	GP3D	4-208403934	1B	647124088	5.69715e-06	T/C
	BLUE	GP3D	4-208403990	1B	647124144	6.31015e-06	C/T
	BLUE	GP3D	4-208404107	1B	647124261	2.56886e-06	T/C
	BLUE	GP3D	4-208404161	1B	647124315	7.42254e-06	C/A
	BLUE	GP3D	4-208404275	1B	647124429	6.88485e-06	C/T
	BLUE	GP3D	4-208404616	1B	647124770	1.2984e-06	C/T
	BLUE	GP3D	4-208406739	1B	647126893	5.50668e-06	A/G
	BLUE	GP3D	4-208406758	1B	647126912	1.70972e-06	G/A
	BLUE	GP3D	4-208406778	1B	647126932	2.38062e-06	C/A
	BLUE	GP3D	4-208418151	1B	647138305	5.77109e-06	G/C
	BLUE	GP3D	4-208418161	1B	647138315	3.84149e-06	C/T
	BLUE	GP3D	4-208418771	1B	647138925	2.09814e-06	G/A
	BLUE	GP3D	4-208419060	1B	647139214	3.23735e-06	G/A
	BLUE	GP3D	4-209220644	1B	647940798	9.61405e-06	A/T
	BLUE	GP3D	4-209220657	1B	647940811	8.33035e-06	T/A
	BLUE	GP3D	4-209220669	1B	647940823	9.74724e-06	G/T
	BLUE	GP3D	4-221710494	1B	660430648	2.59479e-06	T/C
	BLUE	GP3D	4-221710537	1B	660430691	5.91821e-07	A/C
	BLUE	GP3D	4-226693563	1B	665413717	9.43925e-06	G/A
	BLUE	GP3D	4-228655363	1B	667375517	7.27322e-06	C/T
	BLUE	GP3D	4-228655407	1B	667375561	4.2638e-06	G/A
	BLUE	GP3D	4-228655515	1B	667375669	1.49284e-06	C/T
	BLUE	GP3D	4-243091592	1B	681811746	7.81343e-06	C/T
	BLUE	GP3D	4-243095353	1B	681815507	5.82108e-06	G/C
	BLUE	GP3D	4-246039333	1B	684759487	6.63169e-06	G/A
	BLUE	GP3D	5-2887816	1D	2887816	8.80929e-06	G/C
	BLUE	GP3D	5-2948921	1D	2948921	9.80935e-06	C/G
	BLUE	GP3D	5-4367943	1D	4367943	5.28274e-06	A/C
	BLUE	GP3D	5-4368315	1D	4368315	6.25413e-06	T/C
	BLUE	GP3D	5-4596458	1D	4596458	4.86327e-06	A/G
	BLUE	GP3D	5-4636129	1D	4636129	5.34118e-06	C/G
	BLUE	GP3D	5-4636141	1D	4636141	8.55584e-06	T/C
	BLUE	GP3D	5-4636153	1D	4636153	7.5792e-06	A/G
	BLUE	GP3D	5-4636206	1D	4636206	5.98735e-07	T/C
	BLUE	GP3D	5-4637554	1D	4637554	7.54275e-06	C/A
	BLUE	GP3D	5-4637850	1D	4637850	3.58329e-06	G/A
	BLUE	GP3D	5-4840948	1D	4840948	3.91376e-06	T/A
	BLUE	GP3D	5-4842336	1D	4842336	3.57693e-06	T/G
	BLUE	GP3D	5-4842376	1D	4842376	8.90074e-07	G/A
	BLUE	GP3D	5-4842497	1D	4842497	4.79549e-06	T/A
	BLUE	GP3D	5-4867513	1D	4867513	1.89918e-06	G/T
	BLUE	GP3D	5-4867547	1D	4867547	4.275e-06	G/A
	BLUE	GP3D	5-4867697	1D	4867697	9.19032e-08	C/T
	BLUE	GP3D	5-7831253	1D	7831253	7.52454e-06	T/C
	BLUE	GP3D	5-7944326	1D	7944326	7.9514e-06	A/T
	BLUE	GP3D	5-7946765	1D	7946765	5.3649e-06	G/A
	BLUE	GP3D	5-8021838	1D	8021838	5.64581e-06	A/C
	BLUE	GP3D	5-8024403	1D	8024403	9.9865e-06	T/G
	BLUE	GP3D	5-8024469	1D	8024469	7.73253e-06	T/A
	BLUE	GP3D	5-8024674	1D	8024674	7.14434e-06	T/C
	BLUE	GP3D	5-90397934	1D	90397934	1.63586e-07	G/T
	BLUE	GP3D	5-90397973	1D	90397973	5.98401e-08	G/A
	BLUE	GP3D	5-90398007	1D	90398007	4.25383e-08	C/T
	BLUE	GP3D	5-90398059	1D	90398059	1.36118e-08	G/A
	BLUE	GP3D	5-117045632	1D	117045632	7.36726e-06	G/A
	BLUE	GP3D	5-117045684	1D	117045684	4.92501e-06	G/A
	BLUE	GP3D	5-117045700	1D	117045700	1.29465e-07	G/A
	BLUE	GP3D	5-117045702	1D	117045702	1.65911e-07	G/A
	BLUE	GP3D	5-211041713	1D	211041713	8.40525e-06	C/T
	BLUE	GP3D	5-214067917	1D	214067917	5.82771e-06	G/A
	BLUE	GP3D	5-220383811	1D	220383811	3.97404e-06	T/C
	BLUE	GP3D	5-220383834	1D	220383834	1.7279e-06	G/A
	BLUE	GP3D	5-220383840	1D	220383840	3.16786e-06	G/A
	BLUE	GP3D	5-220383857	1D	220383857	3.60823e-06	G/A
	BLUE	GP3D	5-220383895	1D	220383895	2.21096e-06	A/G
	BLUE	GP3D	5-220383918	1D	220383918	9.10161e-07	G/T
	BLUE	GP3D	5-220383933	1D	220383933	1.62842e-06	G/C
	BLUE	GP3D	5-271160766	1D	271160766	9.37482e-08	A/T
	BLUE	GP3D	5-271160824	1D	271160824	1.22614e-06	C/T
	BLUE	GP3D	5-283601121	1D	283601121	9.10099e-06	A/T
	BLUE	GP3D	5-395494427	1D	395494427	8.55084e-07	T/C
	BLUE	GP3D	7-4631436	2A	4631436	7.45686e-06	G/A
	BLUE	GP3D	7-6228031	2A	6228031	2.21935e-06	T/G
	BLUE	GP3D	7-6228100	2A	6228100	6.99366e-07	G/C
	BLUE	GP3D	7-113376501	2A	113376501	6.92546e-06	G/A
	BLUE	GP3D	7-118576990	2A	118576990	5.21093e-08	G/C
	BLUE	GP3D	7-118577048	2A	118577048	2.32548e-06	A/T
	BLUE	GP3D	7-118577134	2A	118577134	1.63207e-07	T/C
	BLUE	GP3D	7-176504354	2A	176504354	9.08727e-06	G/A
	BLUE	GP3D	7-179845959	2A	179845959	8.1861e-06	T/C
	BLUE	GP3D	7-190662145	2A	190662145	1.53329e-06	T/C
	BLUE	GP3D	7-272703664	2A	272703664	6.21143e-06	G/A
	BLUE	GP3D	7-286464438	2A	286464438	5.70887e-06	A/G
	BLUE	GP3D	7-308821402	2A	308821402	2.41452e-07	T/A
	BLUE	GP3D	7-383774583	2A	383774583	1.57796e-06	T/A
	BLUE	GP3D	7-395801451	2A	395801451	2.76134e-07	G/C
	BLUE	GP3D	7-409406457	2A	409406457	8.76016e-06	G/A
	BLUE	GP3D	7-410008533	2A	410008533	1.23205e-07	C/T
	BLUE	GP3D	7-417449826	2A	417449826	9.69704e-06	G/A
	BLUE	GP3D	7-432622741	2A	432622741	6.75523e-06	C/A
	BLUE	GP3D	7-437816307	2A	437816307	4.35345e-06	T/C
	BLUE	GP3D	7-452586726	2A	452586726	2.92397e-07	C/T
	BLUE	GP3D	7-452586847	2A	452586847	3.5754e-06	C/T
	BLUE	GP3D	8-9253200	2A	471629373	5.98806e-07	G/A
	BLUE	GP3D	8-23459265	2A	485835438	1.83368e-06	T/C
	BLUE	GP3D	8-23459271	2A	485835444	2.93649e-08	A/G
	BLUE	GP3D	8-33840133	2A	496216306	2.13324e-06	G/A
	BLUE	GP3D	8-34081517	2A	496457690	3.88135e-06	T/C
	BLUE	GP3D	8-36311387	2A	498687560	7.76975e-06	G/A
	BLUE	GP3D	8-36994972	2A	499371145	1.09472e-06	G/T
	BLUE	GP3D	8-36995121	2A	499371294	2.5892e-06	C/T
	BLUE	GP3D	8-37836318	2A	500212491	4.58751e-06	G/A
	BLUE	GP3D	8-39156922	2A	501533095	7.34053e-06	C/T
	BLUE	GP3D	8-39313943	2A	501690116	4.00968e-06	G/T
	BLUE	GP3D	8-41088479	2A	503464652	5.0539e-06	A/G
	BLUE	GP3D	8-42694242	2A	505070415	5.94945e-06	G/A
	BLUE	GP3D	8-49890244	2A	512266417	5.63066e-06	T/C
	BLUE	GP3D	8-58601326	2A	520977499	8.91003e-06	A/G
	BLUE	GP3D	8-58601388	2A	520977561	1.18171e-06	T/G
	BLUE	GP3D	8-58601465	2A	520977638	9.78258e-06	G/A
	BLUE	GP3D	8-58601480	2A	520977653	7.04899e-06	C/T
	BLUE	GP3D	8-58601737	2A	520977910	6.23172e-06	A/C
	BLUE	GP3D	8-58601764	2A	520977937	3.969e-06	G/A
	BLUE	GP3D	8-58601925	2A	520978098	7.39846e-06	G/C
	BLUE	GP3D	8-58601953	2A	520978126	9.37987e-06	A/G
	BLUE	GP3D	8-58601957	2A	520978130	8.18607e-06	G/A
	BLUE	GP3D	8-58602220	2A	520978393	7.72729e-06	T/C
	BLUE	GP3D	8-85360153	2A	547736326	6.03612e-06	T/A
	BLUE	GP3D	8-103158308	2A	565534481	2.4354e-06	A/G
	BLUE	GP3D	8-103236529	2A	565612702	4.79857e-06	G/A
	BLUE	GP3D	8-103293558	2A	565669731	5.98982e-06	G/A
	BLUE	GP3D	8-103373212	2A	565749385	5.32363e-06	G/A
	BLUE	GP3D	8-103666174	2A	566042347	7.62552e-06	C/T
	BLUE	GP3D	8-103720537	2A	566096710	7.35258e-07	C/G
	BLUE	GP3D	8-103756503	2A	566132676	4.58765e-06	C/A
	BLUE	GP3D	8-103828645	2A	566204818	3.13977e-06	G/A
	BLUE	GP3D	8-104255997	2A	566632170	9.39319e-06	T/C
	BLUE	GP3D	8-105112797	2A	567488970	7.79163e-06	G/A
	BLUE	GP3D	8-105236130	2A	567612303	6.66104e-06	C/T
	BLUE	GP3D	8-105407037	2A	567783210	8.18064e-06	C/G
	BLUE	GP3D	8-105407041	2A	567783214	1.20057e-07	G/C
	BLUE	GP3D	8-105407067	2A	567783240	7.20083e-06	C/A
	BLUE	GP3D	8-106401344	2A	568777517	7.80961e-06	G/A
	BLUE	GP3D	8-106416956	2A	568793129	6.9483e-06	G/A
	BLUE	GP3D	8-106643179	2A	569019352	8.72171e-06	G/A
	BLUE	GP3D	8-106714784	2A	569090957	9.41336e-06	A/C
	BLUE	GP3D	8-106998198	2A	569374371	9.09625e-06	T/C
	BLUE	GP3D	8-107692571	2A	570068744	8.63392e-06	T/C
	BLUE	GP3D	8-108540421	2A	570916594	1.21201e-06	C/G
	BLUE	GP3D	8-108540597	2A	570916770	4.17726e-06	C/T
	BLUE	GP3D	8-108633857	2A	571010030	2.73382e-06	G/A
	BLUE	GP3D	8-108787494	2A	571163667	8.58132e-06	C/T
	BLUE	GP3D	8-108892015	2A	571268188	8.86559e-06	G/A
	BLUE	GP3D	8-109177677	2A	571553850	8.46172e-07	T/C
	BLUE	GP3D	8-109179636	2A	571555809	8.96213e-06	A/G
	BLUE	GP3D	8-109589614	2A	571965787	6.57652e-06	C/A
	BLUE	GP3D	8-109917109	2A	572293282	2.29595e-06	T/C
	BLUE	GP3D	8-110299116	2A	572675289	8.61377e-06	G/T
	BLUE	GP3D	8-110463304	2A	572839477	1.33459e-06	A/C
	BLUE	GP3D	8-110790112	2A	573166285	1.32298e-06	T/G
	BLUE	GP3D	8-150863949	2A	613240122	5.58049e-06	C/T
	BLUE	GP3D	8-150884588	2A	613260761	6.03888e-06	C/T
	BLUE	GP3D	8-150914607	2A	613290780	6.85389e-06	T/A
	BLUE	GP3D	8-150930683	2A	613306856	6.0326e-06	G/A
	BLUE	GP3D	8-152762106	2A	615138279	7.92433e-07	C/G
	BLUE	GP3D	8-153018598	2A	615394771	5.16583e-06	G/A
	BLUE	GP3D	8-153262890	2A	615639063	1.14251e-06	C/T
	BLUE	GP3D	8-154637034	2A	617013207	4.52303e-06	G/A
	BLUE	GP3D	8-157019106	2A	619395279	4.12272e-07	C/A
	BLUE	GP3D	8-244276291	2A	706652464	3.99572e-06	T/C
	BLUE	GP3D	8-271041040	2A	733417213	8.14381e-06	G/A
	BLUE	GP3D	8-281895066	2A	744271239	7.16495e-06	A/G
	BLUE	GP3D	8-287060844	2A	749437017	1.66258e-06	A/C
	BLUE	GP3D	9-11279785	2B	11279785	8.02272e-06	A/T
	BLUE	GP3D	9-35037561	2B	35037561	3.24829e-06	C/A
	BLUE	GP3D	9-43890529	2B	43890529	7.35819e-06	G/A
	BLUE	GP3D	9-51605811	2B	51605811	7.8307e-06	T/C
	BLUE	GP3D	9-57213146	2B	57213146	1.39884e-06	C/T
	BLUE	GP3D	9-57213229	2B	57213229	9.75815e-07	A/G
	BLUE	GP3D	9-96228419	2B	96228419	5.80122e-06	G/T
	BLUE	GP3D	9-180969870	2B	180969870	7.62777e-06	C/A
	BLUE	GP3D	9-181023221	2B	181023221	7.2899e-06	C/A
	BLUE	GP3D	9-181023223	2B	181023223	2.37597e-06	C/T
	BLUE	GP3D	9-181205494	2B	181205494	3.71222e-06	G/T
	BLUE	GP3D	9-181556772	2B	181556772	3.86384e-06	A/G
	BLUE	GP3D	9-181830932	2B	181830932	9.71717e-06	C/T
	BLUE	GP3D	9-181940353	2B	181940353	3.22865e-06	C/T
	BLUE	GP3D	9-182232452	2B	182232452	4.22645e-06	C/T
	BLUE	GP3D	9-182351897	2B	182351897	6.76258e-07	G/A
	BLUE	GP3D	9-182555449	2B	182555449	4.61587e-06	C/T
	BLUE	GP3D	9-182808765	2B	182808765	8.57211e-06	T/C
	BLUE	GP3D	9-182827386	2B	182827386	9.89792e-06	T/A
	BLUE	GP3D	9-183280607	2B	183280607	5.65674e-06	C/T
	BLUE	GP3D	9-183310631	2B	183310631	7.01066e-06	T/C
	BLUE	GP3D	9-183705265	2B	183705265	5.50852e-06	G/A
	BLUE	GP3D	9-192928448	2B	192928448	5.84076e-07	G/A
	BLUE	GP3D	9-192928461	2B	192928461	1.77715e-06	C/T
	BLUE	GP3D	9-287024771	2B	287024771	4.4711e-06	T/C
	BLUE	GP3D	9-287025109	2B	287025109	8.84073e-06	A/G
	BLUE	GP3D	9-287077818	2B	287077818	4.66034e-07	T/C
	BLUE	GP3D	9-293107364	2B	293107364	7.19209e-06	A/G
	BLUE	GP3D	9-299929380	2B	299929380	6.51184e-06	C/T
	BLUE	GP3D	9-442136876	2B	442136876	8.41405e-06	G/A
	BLUE	GP3D	10-16830917	2B	470049841	7.19025e-06	A/G
	BLUE	GP3D	10-16832001	2B	470050925	6.47167e-06	C/A
	BLUE	GP3D	10-16836227	2B	470055151	7.00775e-06	G/T
	BLUE	GP3D	10-16836660	2B	470055584	4.66254e-09	C/T
	BLUE	GP3D	10-16836665	2B	470055589	2.54772e-09	C/T
	BLUE	GP3D	10-16836714	2B	470055638	3.15151e-07	A/G
	BLUE	GP3D	10-16837150	2B	470056074	8.87551e-06	T/G
	BLUE	GP3D	10-16837161	2B	470056085	8.39521e-06	C/T
	BLUE	GP3D	10-58682268	2B	511901192	9.26642e-06	G/T
	BLUE	GP3D	10-58801935	2B	512020859	1.75348e-06	A/G
	BLUE	GP3D	10-80196851	2B	533415775	8.57196e-06	T/C
	BLUE	GP3D	10-94214631	2B	547433555	8.75156e-06	C/T
	BLUE	GP3D	10-175360691	2B	628579615	7.66068e-06	G/A
	BLUE	GP3D	10-187852858	2B	641071782	6.25359e-06	C/G
	BLUE	GP3D	10-187852862	2B	641071786	3.57284e-06	G/A
	BLUE	GP3D	10-292600866	2B	745819790	1.53883e-07	T/C
	BLUE	GP3D	10-292779573	2B	745998497	6.89156e-06	A/G
	BLUE	GP3D	10-292791894	2B	746010818	3.76577e-06	C/T
	BLUE	GP3D	10-292925374	2B	746144298	3.79808e-06	C/T
	BLUE	GP3D	10-292945094	2B	746164018	2.4716e-06	G/C
	BLUE	GP3D	10-297823718	2B	751042642	9.45516e-06	C/T
	BLUE	GP3D	10-297845096	2B	751064020	6.69671e-06	G/A
	BLUE	GP3D	10-297956367	2B	751175291	1.79319e-06	C/A
	BLUE	GP3D	10-321655178	2B	774874102	1.45169e-06	G/A
	BLUE	GP3D	10-340453595	2B	793672519	3.6672e-06	C/T
	BLUE	GP3D	11-1054674	2D	1054674	2.80609e-06	T/A
	BLUE	GP3D	11-14099217	2D	14099217	1.40597e-06	C/G
	BLUE	GP3D	11-36275661	2D	36275661	1.22738e-06	T/C
	BLUE	GP3D	11-61765612	2D	61765612	3.35251e-06	G/A
	BLUE	GP3D	11-66186699	2D	66186699	8.91624e-07	C/A
	BLUE	GP3D	11-171982160	2D	171982160	8.47636e-06	G/A
	BLUE	GP3D	11-190845183	2D	190845183	6.60416e-06	G/C
	BLUE	GP3D	11-200558537	2D	200558537	5.18484e-06	C/T
	BLUE	GP3D	11-276058465	2D	276058465	4.06348e-06	A/G
	BLUE	GP3D	11-286772309	2D	286772309	5.688e-06	T/C
	BLUE	GP3D	11-297048096	2D	297048096	9.54255e-06	C/T
	BLUE	GP3D	11-299867067	2D	299867067	6.77811e-07	A/C
	BLUE	GP3D	11-299867068	2D	299867068	4.27592e-06	G/A
	BLUE	GP3D	11-299867070	2D	299867070	2.62554e-06	A/C
	BLUE	GP3D	11-299867076	2D	299867076	6.99168e-07	C/A
	BLUE	GP3D	11-299867091	2D	299867091	6.12777e-07	G/C
	BLUE	GP3D	11-299867113	2D	299867113	1.71368e-08	A/G
	BLUE	GP3D	11-299867161	2D	299867161	1.38884e-07	A/C
	BLUE	GP3D	11-299867164	2D	299867164	9.96042e-08	T/C
	BLUE	GP3D	11-299867169	2D	299867169	1.03187e-07	G/A
	BLUE	GP3D	11-299867235	2D	299867235	4.67665e-08	C/A
	BLUE	GP3D	11-299867243	2D	299867243	4.06137e-07	C/G
	BLUE	GP3D	11-308170189	2D	308170189	5.92648e-06	T/A
	BLUE	GP3D	11-424013892	2D	424013892	2.89391e-06	A/T
	BLUE	GP3D	12-161293125	2D	623510004	3.34185e-06	G/A
	BLUE	GP3D	12-161293143	2D	623510022	5.38487e-06	A/G
	BLUE	GP3D	12-163288466	2D	625505345	2.36024e-06	C/A
	BLUE	GP3D	12-171086968	2D	633303847	4.49879e-06	C/T
	BLUE	GP3D	12-176360011	2D	638576890	6.76345e-06	G/T
	BLUE	GP3D	12-184791837	2D	647008716	6.7594e-06	C/T
	BLUE	GP3D	12-185873283	2D	648090162	1.65981e-06	G/C
	BLUE	GP3D	13-176824	3A	176824	1.85077e-06	G/T
	BLUE	GP3D	13-176829	3A	176829	3.15848e-06	T/C
	BLUE	GP3D	13-176837	3A	176837	7.31202e-06	G/A
	BLUE	GP3D	13-849612	3A	849612	9.20637e-06	T/C
	BLUE	GP3D	13-1064593	3A	1064593	5.00013e-06	A/T
	BLUE	GP3D	13-1064595	3A	1064595	1.24227e-06	G/T
	BLUE	GP3D	13-6747225	3A	6747225	9.56071e-06	G/T
	BLUE	GP3D	13-6785625	3A	6785625	7.38894e-06	G/A
	BLUE	GP3D	13-7296283	3A	7296283	1.6138e-06	C/T
	BLUE	GP3D	13-7314370	3A	7314370	9.31368e-06	C/A
	BLUE	GP3D	13-7356462	3A	7356462	6.90203e-06	A/T
	BLUE	GP3D	13-7356486	3A	7356486	8.07685e-06	G/A
	BLUE	GP3D	13-7356562	3A	7356562	8.89968e-06	C/T
	BLUE	GP3D	13-7356571	3A	7356571	5.74667e-06	T/G
	BLUE	GP3D	13-7356703	3A	7356703	9.05502e-06	C/T
	BLUE	GP3D	13-7385188	3A	7385188	7.50003e-06	C/T
	BLUE	GP3D	13-7458031	3A	7458031	7.87865e-06	C/T
	BLUE	GP3D	13-7467229	3A	7467229	9.59876e-06	C/T
	BLUE	GP3D	13-7474351	3A	7474351	3.15035e-06	T/C
	BLUE	GP3D	13-7478545	3A	7478545	6.63319e-06	C/A
	BLUE	GP3D	13-7555967	3A	7555967	8.91963e-06	A/G
	BLUE	GP3D	13-7654624	3A	7654624	9.17791e-06	T/A
	BLUE	GP3D	13-7711315	3A	7711315	7.2878e-06	A/G
	BLUE	GP3D	13-7824464	3A	7824464	7.62187e-06	T/A
	BLUE	GP3D	13-7825896	3A	7825896	5.63277e-06	C/T
	BLUE	GP3D	13-8288353	3A	8288353	6.36125e-06	G/T
	BLUE	GP3D	13-8321446	3A	8321446	1.3061e-06	G/T
	BLUE	GP3D	13-8598446	3A	8598446	9.66952e-06	G/A
	BLUE	GP3D	13-8662201	3A	8662201	9.45125e-07	C/T
	BLUE	GP3D	13-8696218	3A	8696218	7.34475e-06	G/A
	BLUE	GP3D	13-8751064	3A	8751064	2.80697e-06	A/G
	BLUE	GP3D	13-8863116	3A	8863116	5.10695e-06	C/T
	BLUE	GP3D	13-8902652	3A	8902652	6.35294e-06	T/C
	BLUE	GP3D	13-9018237	3A	9018237	6.85278e-06	A/G
	BLUE	GP3D	13-9298239	3A	9298239	7.83954e-07	T/C
	BLUE	GP3D	13-9444572	3A	9444572	7.09505e-06	C/T
	BLUE	GP3D	13-9466854	3A	9466854	6.8595e-06	A/G
	BLUE	GP3D	13-9507645	3A	9507645	7.60046e-06	G/A
	BLUE	GP3D	13-9507938	3A	9507938	5.86241e-06	C/G
	BLUE	GP3D	13-9508099	3A	9508099	5.42343e-06	C/T
	BLUE	GP3D	13-9508101	3A	9508101	8.74974e-06	C/G
	BLUE	GP3D	13-9508154	3A	9508154	9.94273e-06	C/G
	BLUE	GP3D	13-9508859	3A	9508859	6.05659e-06	A/T
	BLUE	GP3D	13-9509062	3A	9509062	2.34204e-06	C/A
	BLUE	GP3D	13-9509888	3A	9509888	3.60251e-06	T/C
	BLUE	GP3D	13-9510160	3A	9510160	9.79254e-06	G/T
	BLUE	GP3D	13-9510284	3A	9510284	8.75304e-06	G/T
	BLUE	GP3D	13-9511430	3A	9511430	5.32211e-06	G/A
	BLUE	GP3D	13-9511542	3A	9511542	5.25569e-06	G/C
	BLUE	GP3D	13-9511547	3A	9511547	8.47474e-06	C/A
	BLUE	GP3D	13-9515238	3A	9515238	7.45791e-06	G/T
	BLUE	GP3D	13-9517396	3A	9517396	1.54521e-06	A/T
	BLUE	GP3D	13-9517419	3A	9517419	3.84715e-06	T/C
	BLUE	GP3D	13-9517428	3A	9517428	6.636e-06	A/G
	BLUE	GP3D	13-9517441	3A	9517441	9.22617e-06	C/G
	BLUE	GP3D	13-9517796	3A	9517796	3.7413e-06	C/A
	BLUE	GP3D	13-9517800	3A	9517800	6.63308e-06	T/C
	BLUE	GP3D	13-9517992	3A	9517992	9.63943e-06	G/C
	BLUE	GP3D	13-9518201	3A	9518201	5.00151e-06	C/A
	BLUE	GP3D	13-9518370	3A	9518370	7.69248e-06	C/T
	BLUE	GP3D	13-9518597	3A	9518597	7.37671e-06	G/A
	BLUE	GP3D	13-9518607	3A	9518607	7.95673e-06	C/G
	BLUE	GP3D	13-9518809	3A	9518809	1.9776e-06	G/A
	BLUE	GP3D	13-9519177	3A	9519177	7.54344e-06	T/A
	BLUE	GP3D	13-9519754	3A	9519754	2.60998e-07	T/C
	BLUE	GP3D	13-9519757	3A	9519757	1.70386e-07	C/T
	BLUE	GP3D	13-9519764	3A	9519764	7.78992e-08	A/C
	BLUE	GP3D	13-9519777	3A	9519777	1.24931e-07	C/T
	BLUE	GP3D	13-9519788	3A	9519788	1.43843e-07	T/C
	BLUE	GP3D	13-9519790	3A	9519790	1.93298e-07	G/C
	BLUE	GP3D	13-9519798	3A	9519798	1.96461e-07	A/G
	BLUE	GP3D	13-9519805	3A	9519805	4.90963e-08	C/G
	BLUE	GP3D	13-9519841	3A	9519841	1.88147e-06	A/G
	BLUE	GP3D	13-9519858	3A	9519858	5.37703e-06	G/A
	BLUE	GP3D	13-9519866	3A	9519866	5.69807e-06	T/C
	BLUE	GP3D	13-9519911	3A	9519911	5.48013e-06	C/T
	BLUE	GP3D	13-9519927	3A	9519927	2.40763e-06	T/A
	BLUE	GP3D	13-9520001	3A	9520001	5.49402e-06	G/A
	BLUE	GP3D	13-9520035	3A	9520035	5.781e-06	A/G
	BLUE	GP3D	13-9520231	3A	9520231	9.10752e-07	A/T
	BLUE	GP3D	13-9520235	3A	9520235	1.49165e-06	A/G
	BLUE	GP3D	13-9520254	3A	9520254	6.33272e-07	A/C
	BLUE	GP3D	13-9520300	3A	9520300	4.94302e-06	C/A
	BLUE	GP3D	13-9520310	3A	9520310	5.16558e-06	T/C
	BLUE	GP3D	13-9520416	3A	9520416	9.31008e-06	C/T
	BLUE	GP3D	13-9520806	3A	9520806	8.01234e-06	T/C
	BLUE	GP3D	13-9520813	3A	9520813	4.36056e-06	G/C
	BLUE	GP3D	13-9520821	3A	9520821	4.62196e-06	G/A
	BLUE	GP3D	13-9521024	3A	9521024	8.40578e-06	G/A
	BLUE	GP3D	13-9521068	3A	9521068	6.24704e-06	G/T
	BLUE	GP3D	13-9521730	3A	9521730	8.85137e-06	C/T
	BLUE	GP3D	13-9521735	3A	9521735	3.89456e-06	C/A
	BLUE	GP3D	13-10338957	3A	10338957	1.3077e-06	C/T
	BLUE	GP3D	13-10339382	3A	10339382	1.44005e-06	G/A
	BLUE	GP3D	13-212303526	3A	212303526	6.93104e-06	C/T
	BLUE	GP3D	13-247476946	3A	247476946	6.77868e-07	G/A
	BLUE	GP3D	13-247476962	3A	247476962	2.86777e-06	T/G
	BLUE	GP3D	13-247484896	3A	247484896	7.7165e-08	G/A
	BLUE	GP3D	13-273497913	3A	273497913	4.92745e-07	T/G
	BLUE	GP3D	13-273497952	3A	273497952	4.57433e-07	G/T
	BLUE	GP3D	13-273497960	3A	273497960	5.31767e-06	A/G
	BLUE	GP3D	13-366376317	3A	366376317	1.15375e-06	T/A
	BLUE	GP3D	13-366376403	3A	366376403	7.98032e-08	A/C
	BLUE	GP3D	13-386260110	3A	386260110	4.54606e-07	A/C
	BLUE	GP3D	13-386260184	3A	386260184	1.88462e-06	G/T
	BLUE	GP3D	13-386262618	3A	386262618	5.59465e-06	C/T
	BLUE	GP3D	13-386262642	3A	386262642	2.12413e-06	G/T
	BLUE	GP3D	13-386262674	3A	386262674	3.05166e-06	T/C
	BLUE	GP3D	13-386262792	3A	386262792	5.47727e-06	G/A
	BLUE	GP3D	13-386262842	3A	386262842	6.92718e-06	A/G
	BLUE	GP3D	13-386263464	3A	386263464	9.54669e-07	G/A
	BLUE	GP3D	13-386263517	3A	386263517	9.07002e-08	T/G
	BLUE	GP3D	13-386266914	3A	386266914	9.24701e-08	G/A
	BLUE	GP3D	13-386266926	3A	386266926	6.23921e-07	G/A
	BLUE	GP3D	13-386267073	3A	386267073	1.3691e-06	C/T
	BLUE	GP3D	13-386269122	3A	386269122	4.15438e-08	C/T
	BLUE	GP3D	13-386269131	3A	386269131	3.54601e-06	T/C
	BLUE	GP3D	13-386269342	3A	386269342	6.2258e-06	C/T
	BLUE	GP3D	13-396656453	3A	396656453	7.35521e-06	G/A
	BLUE	GP3D	13-396673507	3A	396673507	4.96131e-06	C/T
	BLUE	GP3D	13-396673540	3A	396673540	7.33864e-07	A/T
	BLUE	GP3D	14-10139645	3A	464243615	2.03681e-06	C/T
	BLUE	GP3D	14-10139695	3A	464243665	4.78201e-06	C/T
	BLUE	GP3D	14-10139704	3A	464243674	6.25594e-06	T/C
	BLUE	GP3D	14-10139733	3A	464243703	5.52765e-06	A/G
	BLUE	GP3D	14-10139772	3A	464243742	5.41707e-06	C/T
	BLUE	GP3D	14-81968129	3A	536072099	6.85456e-06	G/A
	BLUE	GP3D	14-89221459	3A	543325429	3.98026e-06	C/T
	BLUE	GP3D	14-125250829	3A	579354799	5.6503e-06	A/C
	BLUE	GP3D	14-132470082	3A	586574052	1.9544e-06	G/A
	BLUE	GP3D	14-132470099	3A	586574069	1.02354e-06	A/G
	BLUE	GP3D	14-132470103	3A	586574073	1.70003e-07	T/C
	BLUE	GP3D	14-147535309	3A	601639279	8.39969e-06	A/G
	BLUE	GP3D	14-147548584	3A	601652554	9.0844e-06	G/A
	BLUE	GP3D	14-147769860	3A	601873830	8.36006e-06	T/C
	BLUE	GP3D	14-174932690	3A	629036660	5.22027e-06	C/T
	BLUE	GP3D	14-205022600	3A	659126570	7.22787e-06	C/T
	BLUE	GP3D	14-205253577	3A	659357547	5.58569e-07	G/C
	BLUE	GP3D	14-211766528	3A	665870498	5.27981e-06	G/A
	BLUE	GP3D	14-233492982	3A	687596952	4.80618e-06	G/A
	BLUE	GP3D	14-249228475	3A	703332445	9.06117e-06	A/G
	BLUE	GP3D	14-249311783	3A	703415753	4.8338e-06	A/T
	BLUE	GP3D	14-249311806	3A	703415776	5.31109e-06	A/G
	BLUE	GP3D	14-249312035	3A	703416005	2.30459e-06	T/G
	BLUE	GP3D	14-249312043	3A	703416013	3.59102e-07	A/C
	BLUE	GP3D	14-249312080	3A	703416050	1.14172e-07	T/G
	BLUE	GP3D	14-249681988	3A	703785958	4.74941e-07	G/A
	BLUE	GP3D	14-249682002	3A	703785972	4.50187e-07	A/T
	BLUE	GP3D	14-249682276	3A	703786246	8.11419e-06	A/G
	BLUE	GP3D	14-249682292	3A	703786262	7.58331e-06	G/A
	BLUE	GP3D	14-249682318	3A	703786288	3.81528e-06	A/G
	BLUE	GP3D	14-249689922	3A	703793892	9.22137e-07	G/A
	BLUE	GP3D	14-249726915	3A	703830885	3.14304e-07	T/C
	BLUE	GP3D	14-249742152	3A	703846122	3.56175e-07	T/C
	BLUE	GP3D	14-249789973	3A	703893943	2.4981e-07	G/C
	BLUE	GP3D	14-249802025	3A	703905995	8.08624e-08	C/A
	BLUE	GP3D	14-249802036	3A	703906006	1.85626e-06	C/T
	BLUE	GP3D	14-249802070	3A	703906040	3.89441e-06	C/A
	BLUE	GP3D	14-249802117	3A	703906087	5.01964e-06	G/T
	BLUE	GP3D	14-249802118	3A	703906088	7.13992e-06	G/A
	BLUE	GP3D	14-249802125	3A	703906095	5.19575e-06	A/T
	BLUE	GP3D	14-249802279	3A	703906249	5.47208e-06	C/T
	BLUE	GP3D	14-249802461	3A	703906431	4.74675e-08	C/T
	BLUE	GP3D	14-249802484	3A	703906454	7.52794e-08	A/G
	BLUE	GP3D	14-249802500	3A	703906470	1.05626e-07	A/T
	BLUE	GP3D	14-249802705	3A	703906675	1.27861e-07	C/G
	BLUE	GP3D	14-249802741	3A	703906711	3.2406e-08	T/C
	BLUE	GP3D	14-249802794	3A	703906764	2.30169e-07	C/A
	BLUE	GP3D	14-249802806	3A	703906776	1.84371e-07	A/C
	BLUE	GP3D	14-249802809	3A	703906779	5.92716e-08	T/C
	BLUE	GP3D	14-249802818	3A	703906788	1.84371e-07	T/A
	BLUE	GP3D	14-249802856	3A	703906826	1.42279e-07	G/A
	BLUE	GP3D	14-249802908	3A	703906878	1.50305e-07	C/T
	BLUE	GP3D	14-249803027	3A	703906997	8.02966e-08	G/C
	BLUE	GP3D	14-249803054	3A	703907024	2.02889e-06	G/A
	BLUE	GP3D	14-249804214	3A	703908184	3.92547e-07	G/C
	BLUE	GP3D	14-249804269	3A	703908239	4.35251e-07	T/C
	BLUE	GP3D	14-249804689	3A	703908659	7.72144e-06	T/A
	BLUE	GP3D	14-249804703	3A	703908673	1.70528e-06	T/C
	BLUE	GP3D	14-249804713	3A	703908683	4.10665e-06	A/C
	BLUE	GP3D	14-249804930	3A	703908900	6.10282e-07	T/C
	BLUE	GP3D	14-249805019	3A	703908989	1.05406e-08	C/T
	BLUE	GP3D	14-249805076	3A	703909046	4.63302e-06	A/G
	BLUE	GP3D	14-249805094	3A	703909064	2.13792e-07	C/T
	BLUE	GP3D	14-249805113	3A	703909083	1.23471e-07	C/A
	BLUE	GP3D	14-249805164	3A	703909134	5.38777e-07	T/C
	BLUE	GP3D	14-249805237	3A	703909207	5.8184e-08	C/T
	BLUE	GP3D	14-249805313	3A	703909283	3.95011e-08	A/C
	BLUE	GP3D	14-249805347	3A	703909317	2.8724e-09	A/G
	BLUE	GP3D	14-249805369	3A	703909339	3.45625e-08	C/T
	BLUE	GP3D	14-249805396	3A	703909366	2.36892e-07	A/G
	BLUE	GP3D	14-249805574	3A	703909544	6.29859e-07	T/C
	BLUE	GP3D	14-249805729	3A	703909699	9.78423e-11	T/C
	BLUE	GP3D	14-249805800	3A	703909770	2.21731e-08	A/T
	BLUE	GP3D	14-249805811	3A	703909781	2.58317e-08	T/C
	BLUE	GP3D	14-249805820	3A	703909790	3.65072e-09	A/T
	BLUE	GP3D	14-249805847	3A	703909817	3.73135e-10	C/T
	BLUE	GP3D	14-249805910	3A	703909880	2.58317e-08	T/C
	BLUE	GP3D	14-249806432	3A	703910402	2.00702e-07	T/C
	BLUE	GP3D	14-249806454	3A	703910424	6.22821e-08	G/A
	BLUE	GP3D	14-249806461	3A	703910431	1.29764e-07	A/T
	BLUE	GP3D	14-249806497	3A	703910467	1.52085e-07	A/G
	BLUE	GP3D	14-249806597	3A	703910567	1.14996e-07	A/T
	BLUE	GP3D	14-249806605	3A	703910575	9.89952e-09	C/T
	BLUE	GP3D	14-249806616	3A	703910586	4.52456e-08	A/G
	BLUE	GP3D	14-249806643	3A	703910613	6.95546e-09	T/A
	BLUE	GP3D	14-249806836	3A	703910806	2.65735e-10	G/A
	BLUE	GP3D	14-249806865	3A	703910835	2.37102e-08	C/T
	BLUE	GP3D	14-249806882	3A	703910852	2.06704e-09	C/T
	BLUE	GP3D	14-249806913	3A	703910883	2.7497e-08	C/T
	BLUE	GP3D	14-249807042	3A	703911012	1.03875e-08	A/G
	BLUE	GP3D	14-249807221	3A	703911191	3.47892e-08	G/T
	BLUE	GP3D	14-249807270	3A	703911240	4.68931e-09	C/T
	BLUE	GP3D	14-249807428	3A	703911398	1.30576e-09	C/G
	BLUE	GP3D	14-249807641	3A	703911611	1.75054e-07	A/G
	BLUE	GP3D	14-249807672	3A	703911642	2.66848e-07	A/G
	BLUE	GP3D	14-249807690	3A	703911660	2.28143e-06	T/C
	BLUE	GP3D	14-249807883	3A	703911853	1.98534e-07	A/G
	BLUE	GP3D	14-249808100	3A	703912070	1.31553e-08	T/A
	BLUE	GP3D	14-249808124	3A	703912094	1.84955e-07	G/T
	BLUE	GP3D	14-249808183	3A	703912153	2.72805e-07	G/A
	BLUE	GP3D	14-249808219	3A	703912189	8.39863e-06	T/C
	BLUE	GP3D	14-249823028	3A	703926998	2.1913e-06	C/T
	BLUE	GP3D	14-249877542	3A	703981512	1.75467e-06	A/G
	BLUE	GP3D	14-249888245	3A	703992215	7.68269e-08	C/A
	BLUE	GP3D	14-249891800	3A	703995770	3.75617e-07	T/C
	BLUE	GP3D	14-249898294	3A	704002264	1.33995e-07	T/G
	BLUE	GP3D	14-249907558	3A	704011528	1.39438e-07	A/G
	BLUE	GP3D	14-250022255	3A	704126225	1.33686e-07	C/T
	BLUE	GP3D	14-250058396	3A	704162366	1.44103e-07	T/C
	BLUE	GP3D	14-250102724	3A	704206694	3.07279e-07	G/C
	BLUE	GP3D	14-250113344	3A	704217314	1.58448e-07	A/C
	BLUE	GP3D	14-250118742	3A	704222712	2.058e-07	G/A
	BLUE	GP3D	14-250133702	3A	704237672	1.90952e-07	T/C
	BLUE	GP3D	14-250143644	3A	704247614	6.60195e-07	C/A
	BLUE	GP3D	14-250170767	3A	704274737	2.02762e-07	A/G
	BLUE	GP3D	14-250171755	3A	704275725	1.72928e-07	A/T
	BLUE	GP3D	14-250266384	3A	704370354	3.2714e-06	A/G
	BLUE	GP3D	14-250330674	3A	704434644	2.98919e-06	T/A
	BLUE	GP3D	14-250356878	3A	704460848	6.09108e-06	A/G
	BLUE	GP3D	14-250387939	3A	704491909	4.27107e-06	A/G
	BLUE	GP3D	14-250405786	3A	704509756	5.71887e-06	T/C
	BLUE	GP3D	14-250488400	3A	704592370	4.74116e-06	A/C
	BLUE	GP3D	14-250497234	3A	704601204	4.05268e-06	A/G
	BLUE	GP3D	14-250597657	3A	704701627	3.98975e-06	T/C
	BLUE	GP3D	14-250621172	3A	704725142	2.30213e-06	T/C
	BLUE	GP3D	14-250655555	3A	704759525	6.16086e-06	T/C
	BLUE	GP3D	14-250673439	3A	704777409	5.52746e-06	A/G
	BLUE	GP3D	14-250792388	3A	704896358	8.69067e-06	A/C
	BLUE	GP3D	14-250819133	3A	704923103	6.94136e-06	A/C
	BLUE	GP3D	14-250823871	3A	704927841	6.2184e-07	A/C
	BLUE	GP3D	14-250840380	3A	704944350	9.44899e-06	T/G
	BLUE	GP3D	14-250849627	3A	704953597	5.4693e-06	A/T
	BLUE	GP3D	14-250913954	3A	705017924	8.69067e-06	T/C
	BLUE	GP3D	14-250968257	3A	705072227	8.69067e-06	G/T
	BLUE	GP3D	14-250994193	3A	705098163	2.99285e-06	T/G
	BLUE	GP3D	14-251021522	3A	705125492	6.80463e-08	A/T
	BLUE	GP3D	14-251021591	3A	705125561	6.33288e-09	C/T
	BLUE	GP3D	14-251021592	3A	705125562	4.40093e-08	C/G
	BLUE	GP3D	14-251021626	3A	705125596	6.05853e-08	C/A
	BLUE	GP3D	14-251021630	3A	705125600	4.07847e-07	T/G
	BLUE	GP3D	14-251021643	3A	705125613	1.30568e-07	T/G
	BLUE	GP3D	14-251026966	3A	705130936	4.82349e-06	T/C
	BLUE	GP3D	14-251038248	3A	705142218	2.95287e-06	T/C
	BLUE	GP3D	14-251051117	3A	705155087	9.5602e-06	A/G
	BLUE	GP3D	14-251057640	3A	705161610	1.3444e-06	A/G
	BLUE	GP3D	14-251065564	3A	705169534	8.08399e-06	T/G
	BLUE	GP3D	14-251073495	3A	705177465	6.70166e-06	A/G
	BLUE	GP3D	14-251091076	3A	705195046	4.85807e-06	A/G
	BLUE	GP3D	14-251097189	3A	705201159	8.4699e-06	T/A
	BLUE	GP3D	14-264758243	3A	718862213	5.32139e-06	A/C
	BLUE	GP3D	14-264758267	3A	718862237	1.62475e-06	C/T
	BLUE	GP3D	14-288282202	3A	742386172	8.74144e-06	C/G
	BLUE	GP3D	14-288285323	3A	742389293	9.53834e-07	C/A
	BLUE	GP3D	14-288288484	3A	742392454	8.55554e-06	C/T
	BLUE	GP3D	14-288289345	3A	742393315	4.63263e-06	T/C
	BLUE	GP3D	14-288289365	3A	742393335	9.66515e-06	G/A
	BLUE	GP3D	14-288289415	3A	742393385	6.84187e-06	A/C
	BLUE	GP3D	14-288289534	3A	742393504	5.09869e-06	T/A
	BLUE	GP3D	14-288289585	3A	742393555	8.65289e-06	G/C
	BLUE	GP3D	14-288289596	3A	742393566	9.78009e-06	C/G
	BLUE	GP3D	14-288289701	3A	742393671	8.24809e-06	A/G
	BLUE	GP3D	14-288289714	3A	742393684	1.12374e-06	G/T
	BLUE	GP3D	14-288329785	3A	742433755	8.03539e-06	C/T
	BLUE	GP3D	14-288329824	3A	742433794	7.28772e-06	G/C
	BLUE	GP3D	14-288330114	3A	742434084	3.25318e-06	G/A
	BLUE	GP3D	14-288330163	3A	742434133	3.69915e-06	C/T
	BLUE	GP3D	14-288330237	3A	742434207	9.87799e-06	T/G
	BLUE	GP3D	14-288330661	3A	742434631	4.79701e-06	A/T
	BLUE	GP3D	14-288332466	3A	742436436	1.52463e-06	A/T
	BLUE	GP3D	15-2520751	3B	2520751	7.26923e-06	G/C
	BLUE	GP3D	15-3028726	3B	3028726	9.86628e-06	G/A
	BLUE	GP3D	15-3029701	3B	3029701	7.67941e-06	G/A
	BLUE	GP3D	15-3036390	3B	3036390	5.18907e-06	G/A
	BLUE	GP3D	15-3241767	3B	3241767	5.58675e-06	T/C
	BLUE	GP3D	15-3654948	3B	3654948	6.06657e-06	C/T
	BLUE	GP3D	15-3654966	3B	3654966	2.15643e-06	T/C
	BLUE	GP3D	15-3654970	3B	3654970	3.75618e-07	G/A
	BLUE	GP3D	15-3655044	3B	3655044	7.11044e-07	G/A
	BLUE	GP3D	15-3909357	3B	3909357	8.78139e-07	C/G
	BLUE	GP3D	15-3909369	3B	3909369	4.77576e-06	C/A
	BLUE	GP3D	15-4295910	3B	4295910	3.89115e-06	C/A
	BLUE	GP3D	15-4333965	3B	4333965	1.67018e-06	T/A
	BLUE	GP3D	15-4459238	3B	4459238	7.10981e-06	G/A
	BLUE	GP3D	15-5611792	3B	5611792	9.16874e-06	A/G
	BLUE	GP3D	15-5611976	3B	5611976	2.11667e-06	C/A
	BLUE	GP3D	15-5611980	3B	5611980	9.64824e-06	C/T
	BLUE	GP3D	15-5611985	3B	5611985	2.90732e-06	T/C
	BLUE	GP3D	15-5614652	3B	5614652	8.36218e-06	C/T
	BLUE	GP3D	15-5645963	3B	5645963	6.70767e-06	T/C
	BLUE	GP3D	15-5645990	3B	5645990	1.26762e-06	G/C
	BLUE	GP3D	15-5895696	3B	5895696	9.40823e-07	G/A
	BLUE	GP3D	15-6126149	3B	6126149	5.40578e-06	C/T
	BLUE	GP3D	15-6181768	3B	6181768	8.26082e-06	T/C
	BLUE	GP3D	15-13819125	3B	13819125	8.61069e-06	G/T
	BLUE	GP3D	15-17497608	3B	17497608	7.46569e-06	G/A
	BLUE	GP3D	15-17497636	3B	17497636	8.39243e-06	C/T
	BLUE	GP3D	15-26779649	3B	26779649	7.53628e-06	G/A
	BLUE	GP3D	15-26860413	3B	26860413	2.1488e-06	C/T
	BLUE	GP3D	15-26997328	3B	26997328	8.45899e-06	C/T
	BLUE	GP3D	15-36190632	3B	36190632	7.4805e-06	T/G
	BLUE	GP3D	15-36190694	3B	36190694	4.02033e-06	G/A
	BLUE	GP3D	15-53213692	3B	53213692	2.3379e-06	T/G
	BLUE	GP3D	15-53213704	3B	53213704	3.21416e-06	T/C
	BLUE	GP3D	15-53214521	3B	53214521	2.16899e-07	C/A
	BLUE	GP3D	15-53214555	3B	53214555	9.62816e-06	T/C
	BLUE	GP3D	15-69621896	3B	69621896	1.25907e-06	T/C
	BLUE	GP3D	15-71326966	3B	71326966	9.4997e-06	C/T
	BLUE	GP3D	15-78646044	3B	78646044	2.26091e-06	C/A
	BLUE	GP3D	15-105711125	3B	105711125	1.28822e-06	G/A
	BLUE	GP3D	15-156885224	3B	156885224	3.36772e-06	A/G
	BLUE	GP3D	15-215181368	3B	215181368	8.05511e-06	C/T
	BLUE	GP3D	15-228007638	3B	228007638	9.59064e-07	G/A
	BLUE	GP3D	15-251697822	3B	251697822	1.25592e-07	C/T
	BLUE	GP3D	15-321093301	3B	321093301	1.2903e-06	C/T
	BLUE	GP3D	15-403804453	3B	403804453	8.95364e-06	C/T
	BLUE	GP3D	15-447562937	3B	447562937	1.64467e-06	C/A
	BLUE	GP3D	16-6871114	3B	455026383	7.40615e-06	T/C
	BLUE	GP3D	16-25963291	3B	474118560	7.13914e-06	C/G
	BLUE	GP3D	16-49727334	3B	497882603	3.18185e-06	G/A
	BLUE	GP3D	16-53288348	3B	501443617	6.84372e-06	G/A
	BLUE	GP3D	16-71950435	3B	520105704	5.7427e-06	C/T
	BLUE	GP3D	16-88339854	3B	536495123	9.74651e-06	C/A
	BLUE	GP3D	16-88505962	3B	536661231	3.74073e-06	T/G
	BLUE	GP3D	16-115356869	3B	563512138	6.45457e-06	C/T
	BLUE	GP3D	16-115388798	3B	563544067	2.54246e-06	C/T
	BLUE	GP3D	16-115395220	3B	563550489	4.4474e-06	G/A
	BLUE	GP3D	16-115447753	3B	563603022	2.22252e-06	G/A
	BLUE	GP3D	16-115449979	3B	563605248	2.58325e-06	G/A
	BLUE	GP3D	16-115592974	3B	563748243	5.91721e-06	C/A
	BLUE	GP3D	16-115592976	3B	563748245	8.79825e-06	T/C
	BLUE	GP3D	16-115648225	3B	563803494	2.84584e-06	G/A
	BLUE	GP3D	16-115679874	3B	563835143	8.43435e-06	G/T
	BLUE	GP3D	16-115691780	3B	563847049	2.25751e-06	C/T
	BLUE	GP3D	16-115737877	3B	563893146	4.05259e-06	G/T
	BLUE	GP3D	16-115741586	3B	563896855	6.91735e-08	G/A
	BLUE	GP3D	16-115741604	3B	563896873	4.0711e-06	G/A
	BLUE	GP3D	16-135082815	3B	583238084	4.1281e-07	T/C
	BLUE	GP3D	16-135082844	3B	583238113	8.50261e-07	T/C
	BLUE	GP3D	16-145772525	3B	593927794	4.8981e-07	A/T
	BLUE	GP3D	16-145772533	3B	593927802	1.41484e-06	T/C
	BLUE	GP3D	16-145772536	3B	593927805	7.91955e-06	T/A
	BLUE	GP3D	16-157829907	3B	605985176	1.73441e-06	A/G
	BLUE	GP3D	16-171366845	3B	619522114	6.99854e-06	G/A
	BLUE	GP3D	16-227918196	3B	676073465	6.69977e-06	C/G
	BLUE	GP3D	16-227918377	3B	676073646	3.31622e-06	C/G
	BLUE	GP3D	16-227918401	3B	676073670	2.54153e-06	C/T
	BLUE	GP3D	16-244741308	3B	692896577	2.7583e-08	C/T
	BLUE	GP3D	16-244743632	3B	692898901	3.16129e-06	T/G
	BLUE	GP3D	16-244743715	3B	692898984	2.24393e-06	C/T
	BLUE	GP3D	16-248941765	3B	697097034	8.99331e-06	T/C
	BLUE	GP3D	16-248941937	3B	697097206	9.85561e-06	A/G
	BLUE	GP3D	16-298135162	3B	746290431	2.4781e-06	G/A
	BLUE	GP3D	16-298135185	3B	746290454	3.96462e-06	C/A
	BLUE	GP3D	16-298135188	3B	746290457	6.37758e-06	T/C
	BLUE	GP3D	16-298135336	3B	746290605	8.33094e-06	A/G
	BLUE	GP3D	16-298135357	3B	746290626	9.83488e-06	G/A
	BLUE	GP3D	16-298135358	3B	746290627	5.73341e-06	C/T
	BLUE	GP3D	16-309736605	3B	757891874	1.21737e-06	T/C
	BLUE	GP3D	16-309736643	3B	757891912	1.44383e-06	T/G
	BLUE	GP3D	16-309736682	3B	757891951	1.37991e-08	T/C
	BLUE	GP3D	16-309736701	3B	757891970	2.76803e-07	C/T
	BLUE	GP3D	16-309736766	3B	757892035	2.6494e-07	C/T
	BLUE	GP3D	16-309736789	3B	757892058	6.18369e-07	A/G
	BLUE	GP3D	16-309736800	3B	757892069	3.23001e-08	C/G
	BLUE	GP3D	16-309736803	3B	757892072	2.95705e-08	A/G
	BLUE	GP3D	16-309738771	3B	757894040	6.6688e-06	G/A
	BLUE	GP3D	16-309738783	3B	757894052	2.08863e-06	G/A
	BLUE	GP3D	16-309738792	3B	757894061	8.32178e-06	T/A
	BLUE	GP3D	16-309738823	3B	757894092	1.16928e-07	T/G
	BLUE	GP3D	16-309738879	3B	757894148	3.74614e-07	C/A
	BLUE	GP3D	16-309739042	3B	757894311	4.08357e-07	A/G
	BLUE	GP3D	16-309739060	3B	757894329	2.3466e-07	C/T
	BLUE	GP3D	16-309739061	3B	757894330	3.98616e-07	A/G
	BLUE	GP3D	16-309739071	3B	757894340	6.06471e-08	T/C
	BLUE	GP3D	16-309739076	3B	757894345	2.35078e-08	A/G
	BLUE	GP3D	16-309739147	3B	757894416	1.50807e-07	T/A
	BLUE	GP3D	16-309739150	3B	757894419	3.75987e-08	C/G
	BLUE	GP3D	16-309739163	3B	757894432	2.39861e-07	C/T
	BLUE	GP3D	16-309739164	3B	757894433	1.0826e-07	C/T
	BLUE	GP3D	16-309739179	3B	757894448	2.07809e-07	A/G
	BLUE	GP3D	16-309739181	3B	757894450	1.62203e-07	T/A
	BLUE	GP3D	16-309760792	3B	757916061	2.79257e-06	C/T
	BLUE	GP3D	16-309760798	3B	757916067	9.22592e-06	C/T
	BLUE	GP3D	16-309760838	3B	757916107	1.16444e-06	A/T
	BLUE	GP3D	16-309762605	3B	757917874	4.79374e-07	T/G
	BLUE	GP3D	16-309762606	3B	757917875	5.95063e-07	C/A
	BLUE	GP3D	16-309762615	3B	757917884	1.07369e-07	C/T
	BLUE	GP3D	16-309762650	3B	757917919	6.59219e-07	T/C
	BLUE	GP3D	16-309762681	3B	757917950	6.70117e-06	T/C
	BLUE	GP3D	16-309762687	3B	757917956	6.66697e-07	T/C
	BLUE	GP3D	16-309762706	3B	757917975	2.81297e-07	G/A
	BLUE	GP3D	16-309762727	3B	757917996	5.50214e-06	A/T
	BLUE	GP3D	16-309762799	3B	757918068	1.09631e-06	C/G
	BLUE	GP3D	16-309762818	3B	757918087	5.48828e-07	T/A
	BLUE	GP3D	16-309762845	3B	757918114	1.25578e-06	C/T
	BLUE	GP3D	16-309762847	3B	757918116	8.16738e-07	T/A
	BLUE	GP3D	16-309762849	3B	757918118	4.85965e-07	C/T
	BLUE	GP3D	16-309762871	3B	757918140	1.1659e-06	A/G
	BLUE	GP3D	16-309762876	3B	757918145	1.96348e-07	A/C
	BLUE	GP3D	16-309762892	3B	757918161	3.3354e-07	T/C
	BLUE	GP3D	16-309762894	3B	757918163	3.31108e-07	C/G
	BLUE	GP3D	16-309762895	3B	757918164	2.59404e-06	G/A
	BLUE	GP3D	16-309762910	3B	757918179	5.84577e-06	G/A
	BLUE	GP3D	16-309762932	3B	757918201	2.61207e-07	G/C
	BLUE	GP3D	16-309762951	3B	757918220	4.45691e-07	A/C
	BLUE	GP3D	16-309762967	3B	757918236	1.07848e-06	A/G
	BLUE	GP3D	16-309762990	3B	757918259	2.55517e-06	A/G
	BLUE	GP3D	16-309763018	3B	757918287	1.66152e-08	G/A
	BLUE	GP3D	16-309763064	3B	757918333	1.63912e-08	G/C
	BLUE	GP3D	16-309763076	3B	757918345	1.10788e-06	A/G
	BLUE	GP3D	16-309763097	3B	757918366	2.40887e-07	G/C
	BLUE	GP3D	16-309763100	3B	757918369	3.43968e-09	C/A
	BLUE	GP3D	16-309763106	3B	757918375	1.0951e-08	C/T
	BLUE	GP3D	16-309763177	3B	757918446	2.46404e-07	C/A
	BLUE	GP3D	16-309763194	3B	757918463	4.03217e-08	T/G
	BLUE	GP3D	16-309763202	3B	757918471	8.6012e-06	T/C
	BLUE	GP3D	16-309763207	3B	757918476	2.89674e-07	C/T
	BLUE	GP3D	16-309763237	3B	757918506	8.63694e-07	T/G
	BLUE	GP3D	16-309763280	3B	757918549	6.51279e-06	G/A
	BLUE	GP3D	16-309792417	3B	757947686	6.30669e-06	A/G
	BLUE	GP3D	16-309792498	3B	757947767	4.80389e-06	T/C
	BLUE	GP3D	16-309792671	3B	757947940	1.88718e-07	A/T
	BLUE	GP3D	16-309792673	3B	757947942	1.44858e-06	T/G
	BLUE	GP3D	16-309792681	3B	757947950	2.39014e-07	G/T
	BLUE	GP3D	16-309792686	3B	757947955	1.23219e-08	C/T
	BLUE	GP3D	16-309792701	3B	757947970	6.2878e-08	G/T
	BLUE	GP3D	16-309792715	3B	757947984	3.1615e-08	G/C
	BLUE	GP3D	16-309792716	3B	757947985	2.51218e-08	G/A
	BLUE	GP3D	16-309792756	3B	757948025	9.33988e-10	A/C
	BLUE	GP3D	16-309792789	3B	757948058	1.14255e-08	C/A
	BLUE	GP3D	16-309792799	3B	757948068	1.51549e-06	T/A
	BLUE	GP3D	16-309792808	3B	757948077	5.8045e-09	T/G
	BLUE	GP3D	16-309792831	3B	757948100	1.52953e-09	G/A
	BLUE	GP3D	16-309792832	3B	757948101	6.33053e-10	G/A
	BLUE	GP3D	16-309792835	3B	757948104	7.03847e-09	A/C
	BLUE	GP3D	16-309792866	3B	757948135	1.64298e-08	C/G
	BLUE	GP3D	16-309792884	3B	757948153	2.74597e-08	A/T
	BLUE	GP3D	16-309792888	3B	757948157	4.11814e-08	T/C
	BLUE	GP3D	16-309792928	3B	757948197	9.06631e-08	C/T
	BLUE	GP3D	16-309792933	3B	757948202	1.78049e-06	A/G
	BLUE	GP3D	16-309792938	3B	757948207	1.64204e-06	T/A
	BLUE	GP3D	16-309793166	3B	757948435	2.90095e-06	C/T
	BLUE	GP3D	16-309961171	3B	758116440	6.66667e-06	G/A
	BLUE	GP3D	16-309973861	3B	758129130	3.32769e-06	G/C
	BLUE	GP3D	16-309973927	3B	758129196	2.73037e-06	C/T
	BLUE	GP3D	16-309975672	3B	758130941	4.86822e-06	G/A
	BLUE	GP3D	16-309983763	3B	758139032	8.85737e-06	A/C
	BLUE	GP3D	16-309983906	3B	758139175	5.18171e-06	G/C
	BLUE	GP3D	16-309987483	3B	758142752	9.11911e-06	T/C
	BLUE	GP3D	16-309989356	3B	758144625	1.23401e-06	A/C
	BLUE	GP3D	16-309992251	3B	758147520	1.80288e-06	T/C
	BLUE	GP3D	16-309994991	3B	758150260	5.8841e-06	G/A
	BLUE	GP3D	16-309995063	3B	758150332	7.38086e-06	A/C
	BLUE	GP3D	16-309995064	3B	758150333	6.10266e-06	A/T
	BLUE	GP3D	16-309996821	3B	758152090	7.38086e-06	T/C
	BLUE	GP3D	16-309997383	3B	758152652	5.45004e-06	G/A
	BLUE	GP3D	16-309997427	3B	758152696	5.51815e-06	A/G
	BLUE	GP3D	16-309997679	3B	758152948	4.35516e-06	T/C
	BLUE	GP3D	16-309997865	3B	758153134	8.79975e-06	G/C
	BLUE	GP3D	16-309999090	3B	758154359	5.99932e-06	A/T
	BLUE	GP3D	16-309999711	3B	758154980	6.76285e-06	T/C
	BLUE	GP3D	16-310000138	3B	758155407	6.20063e-06	A/G
	BLUE	GP3D	16-310000438	3B	758155707	4.69057e-06	T/C
	BLUE	GP3D	16-310001293	3B	758156562	6.90252e-06	A/G
	BLUE	GP3D	16-310002698	3B	758157967	6.70454e-06	A/G
	BLUE	GP3D	16-310003298	3B	758158567	7.38086e-06	T/G
	BLUE	GP3D	16-310003589	3B	758158858	9.06967e-06	C/T
	BLUE	GP3D	16-310003891	3B	758159160	9.23256e-06	A/G
	BLUE	GP3D	16-310006423	3B	758161692	8.73718e-06	A/G
	BLUE	GP3D	16-310006915	3B	758162184	6.04022e-06	T/C
	BLUE	GP3D	16-310008640	3B	758163909	7.82104e-06	A/T
	BLUE	GP3D	16-310008648	3B	758163917	9.73166e-06	T/G
	BLUE	GP3D	16-310010900	3B	758166169	2.02033e-06	G/A
	BLUE	GP3D	16-310013214	3B	758168483	2.02033e-06	G/A
	BLUE	GP3D	16-310014513	3B	758169782	3.26723e-06	A/G
	BLUE	GP3D	16-310014607	3B	758169876	4.67282e-06	G/C
	BLUE	GP3D	16-310014608	3B	758169877	3.92639e-06	T/A
	BLUE	GP3D	16-310015522	3B	758170791	9.9091e-06	C/T
	BLUE	GP3D	16-310019722	3B	758174991	1.39582e-06	G/A
	BLUE	GP3D	16-310034320	3B	758189589	5.23446e-06	A/G
	BLUE	GP3D	16-310034518	3B	758189787	8.01285e-06	T/C
	BLUE	GP3D	16-310037036	3B	758192305	6.03499e-06	C/T
	BLUE	GP3D	16-310038125	3B	758193394	6.307e-06	T/G
	BLUE	GP3D	16-310038301	3B	758193570	4.48289e-06	A/G
	BLUE	GP3D	16-310041578	3B	758196847	8.72513e-06	A/T
	BLUE	GP3D	16-310042666	3B	758197935	8.72612e-06	C/T
	BLUE	GP3D	16-310054968	3B	758210237	7.03784e-06	G/A
	BLUE	GP3D	16-310058873	3B	758214142	7.51713e-06	G/A
	BLUE	GP3D	16-310071046	3B	758226315	8.32385e-07	A/G
	BLUE	GP3D	16-310071832	3B	758227101	4.48289e-06	T/C
	BLUE	GP3D	16-310073764	3B	758229033	4.48289e-06	T/C
	BLUE	GP3D	16-310074906	3B	758230175	4.48289e-06	T/G
	BLUE	GP3D	16-310074995	3B	758230264	4.48289e-06	T/G
	BLUE	GP3D	16-310075108	3B	758230377	4.48289e-06	G/A
	BLUE	GP3D	16-310075139	3B	758230408	4.48289e-06	C/A
	BLUE	GP3D	16-310081132	3B	758236401	6.51756e-06	T/C
	BLUE	GP3D	16-310086097	3B	758241366	3.53685e-06	A/G
	BLUE	GP3D	16-310095460	3B	758250729	6.47535e-06	C/T
	BLUE	GP3D	16-310097208	3B	758252477	7.38984e-06	T/C
	BLUE	GP3D	16-310133498	3B	758288767	9.69341e-06	T/G
	BLUE	GP3D	16-310134294	3B	758289563	5.7905e-06	G/C
	BLUE	GP3D	16-310136904	3B	758292173	9.86534e-06	A/G
	BLUE	GP3D	16-310137693	3B	758292962	6.06508e-06	C/T
	BLUE	GP3D	16-310137847	3B	758293116	9.5829e-06	T/C
	BLUE	GP3D	16-310141493	3B	758296762	8.70964e-06	G/T
	BLUE	GP3D	16-310143616	3B	758298885	9.52857e-06	G/A
	BLUE	GP3D	16-310144615	3B	758299884	7.14886e-06	A/G
	BLUE	GP3D	16-310144709	3B	758299978	6.82611e-06	G/C
	BLUE	GP3D	16-310145280	3B	758300549	4.0745e-06	G/C
	BLUE	GP3D	16-310145283	3B	758300552	4.0745e-06	C/T
	BLUE	GP3D	16-310152458	3B	758307727	6.24539e-06	T/A
	BLUE	GP3D	16-310155623	3B	758310892	3.73647e-06	G/A
	BLUE	GP3D	16-310157214	3B	758312483	4.59738e-06	C/T
	BLUE	GP3D	16-310157284	3B	758312553	6.99438e-06	T/G
	BLUE	GP3D	16-310158770	3B	758314039	8.42169e-06	A/G
	BLUE	GP3D	16-310161236	3B	758316505	9.35199e-06	C/G
	BLUE	GP3D	16-310163187	3B	758318456	4.77916e-06	G/A
	BLUE	GP3D	16-310163280	3B	758318549	2.31668e-06	T/G
	BLUE	GP3D	16-310163400	3B	758318669	1.14902e-06	T/C
	BLUE	GP3D	16-310164748	3B	758320017	8.58142e-06	T/C
	BLUE	GP3D	16-310167797	3B	758323066	6.21348e-06	G/A
	BLUE	GP3D	16-310172867	3B	758328136	4.60293e-06	C/G
	BLUE	GP3D	16-310177320	3B	758332589	6.05633e-06	C/T
	BLUE	GP3D	16-310177330	3B	758332599	7.51216e-06	A/G
	BLUE	GP3D	16-310179534	3B	758334803	8.06008e-06	G/A
	BLUE	GP3D	16-310179672	3B	758334941	6.04715e-06	A/G
	BLUE	GP3D	16-310180404	3B	758335673	9.23991e-06	C/T
	BLUE	GP3D	16-310186756	3B	758342025	6.46328e-06	C/A
	BLUE	GP3D	16-310197945	3B	758353214	7.86414e-07	T/C
	BLUE	GP3D	16-310199328	3B	758354597	2.62602e-06	T/C
	BLUE	GP3D	16-310206578	3B	758361847	7.85881e-06	T/C
	BLUE	GP3D	16-310207555	3B	758362824	3.60508e-06	C/T
	BLUE	GP3D	16-310210496	3B	758365765	9.86249e-06	A/C
	BLUE	GP3D	16-310242786	3B	758398055	4.7562e-06	G/T
	BLUE	GP3D	16-310245348	3B	758400617	7.22734e-06	T/A
	BLUE	GP3D	16-311907395	3B	760062664	2.00674e-06	T/C
	BLUE	GP3D	16-311907417	3B	760062686	5.54016e-07	T/C
	BLUE	GP3D	16-311907434	3B	760062703	5.40741e-06	C/A
	BLUE	GP3D	16-311907523	3B	760062792	1.79715e-06	G/C
	BLUE	GP3D	16-311907646	3B	760062915	6.8587e-08	C/T
	BLUE	GP3D	16-312455789	3B	760611058	1.36212e-07	T/C
	BLUE	GP3D	16-312455869	3B	760611138	6.71308e-06	T/C
	BLUE	GP3D	16-344334980	3B	792490249	6.24411e-06	A/G
	BLUE	GP3D	16-344335035	3B	792490304	8.25354e-06	C/T
	BLUE	GP3D	16-345134328	3B	793289597	5.40021e-06	T/C
	BLUE	GP3D	16-359799599	3B	807954868	9.37477e-06	C/T
	BLUE	GP3D	16-359886013	3B	808041282	1.31637e-06	G/A
	BLUE	GP3D	16-359886016	3B	808041285	1.58942e-06	C/T
	BLUE	GP3D	16-359886017	3B	808041286	1.20589e-06	G/A
	BLUE	GP3D	16-359886042	3B	808041311	2.78685e-06	C/G
	BLUE	GP3D	16-362975615	3B	811130884	3.61578e-06	T/C
	BLUE	GP3D	16-365063217	3B	813218486	9.76633e-06	C/T
	BLUE	GP3D	16-365063539	3B	813218808	5.43072e-06	G/A
	BLUE	GP3D	16-371558951	3B	819714220	6.01913e-07	T/C
	BLUE	GP3D	16-371571877	3B	819727146	4.37839e-06	C/T
	BLUE	GP3D	16-371573555	3B	819728824	5.12094e-06	T/C
	BLUE	GP3D	16-371573896	3B	819729165	4.12424e-06	C/A
	BLUE	GP3D	16-371575119	3B	819730388	3.15792e-06	C/T
	BLUE	GP3D	16-371577768	3B	819733037	1.29493e-06	T/A
	BLUE	GP3D	16-371579534	3B	819734803	6.308e-06	A/C
	BLUE	GP3D	16-371579927	3B	819735196	1.43813e-06	G/A
	BLUE	GP3D	16-371580012	3B	819735281	1.6807e-06	C/T
	BLUE	GP3D	16-371583896	3B	819739165	3.94999e-06	G/A
	BLUE	GP3D	16-371583915	3B	819739184	3.93998e-06	T/G
	BLUE	GP3D	16-371585604	3B	819740873	2.46466e-06	A/G
	BLUE	GP3D	16-371585897	3B	819741166	3.11455e-06	G/A
	BLUE	GP3D	16-371587081	3B	819742350	1.64125e-07	G/T
	BLUE	GP3D	16-371587255	3B	819742524	2.63026e-06	C/T
	BLUE	GP3D	16-371587309	3B	819742578	1.47972e-07	G/A
	BLUE	GP3D	16-371588372	3B	819743641	1.63522e-06	C/T
	BLUE	GP3D	16-371588410	3B	819743679	9.84921e-07	A/G
	BLUE	GP3D	16-371588419	3B	819743688	5.3687e-07	C/T
	BLUE	GP3D	16-371588465	3B	819743734	9.57668e-07	T/C
	BLUE	GP3D	16-371588860	3B	819744129	1.67939e-06	G/A
	BLUE	GP3D	16-371588970	3B	819744239	1.05309e-06	C/T
	BLUE	GP3D	16-371589037	3B	819744306	2.92385e-06	C/T
	BLUE	GP3D	16-371590271	3B	819745540	6.31055e-06	A/G
	BLUE	GP3D	16-371591250	3B	819746519	6.5599e-06	G/T
	BLUE	GP3D	16-371591879	3B	819747148	5.87382e-06	C/G
	BLUE	GP3D	16-371592031	3B	819747300	4.44372e-06	A/C
	BLUE	GP3D	16-371592250	3B	819747519	1.00828e-07	T/A
	BLUE	GP3D	16-371592679	3B	819747948	1.8758e-06	G/A
	BLUE	GP3D	16-371592762	3B	819748031	3.56767e-06	A/G
	BLUE	GP3D	16-371592973	3B	819748242	1.1914e-06	T/A
	BLUE	GP3D	16-371593164	3B	819748433	9.69074e-06	A/G
	BLUE	GP3D	16-371593192	3B	819748461	4.88895e-06	C/A
	BLUE	GP3D	16-371593206	3B	819748475	9.67047e-06	T/C
	BLUE	GP3D	16-371593253	3B	819748522	7.49917e-07	A/G
	BLUE	GP3D	16-371593332	3B	819748601	9.48059e-06	A/G
	BLUE	GP3D	16-371593438	3B	819748707	9.91456e-07	A/G
	BLUE	GP3D	16-371593444	3B	819748713	6.20399e-06	G/C
	BLUE	GP3D	16-371593519	3B	819748788	9.17467e-06	C/T
	BLUE	GP3D	16-371593552	3B	819748821	9.48059e-06	C/G
	BLUE	GP3D	16-371593876	3B	819749145	1.03221e-07	C/G
	BLUE	GP3D	16-371593885	3B	819749154	1.43357e-07	A/G
	BLUE	GP3D	16-371593973	3B	819749242	7.05688e-08	C/T
	BLUE	GP3D	16-371594164	3B	819749433	2.61945e-07	C/T
	BLUE	GP3D	16-371594171	3B	819749440	3.54085e-07	G/A
	BLUE	GP3D	16-371594251	3B	819749520	6.55892e-06	G/A
	BLUE	GP3D	16-371594281	3B	819749550	4.95985e-06	C/T
	BLUE	GP3D	16-371594453	3B	819749722	6.89944e-06	C/T
	BLUE	GP3D	16-371594551	3B	819749820	4.58753e-06	G/A
	BLUE	GP3D	16-371594611	3B	819749880	1.19697e-06	T/C
	BLUE	GP3D	16-371594640	3B	819749909	2.48582e-07	T/C
	BLUE	GP3D	16-371594644	3B	819749913	8.60468e-08	T/C
	BLUE	GP3D	16-371594646	3B	819749915	8.60468e-08	G/A
	BLUE	GP3D	16-371594658	3B	819749927	7.43278e-07	T/C
	BLUE	GP3D	16-371594664	3B	819749933	7.21164e-07	T/C
	BLUE	GP3D	16-371594765	3B	819750034	2.32798e-07	C/T
	BLUE	GP3D	16-371594896	3B	819750165	3.94999e-06	G/C
	BLUE	GP3D	16-371595006	3B	819750275	2.24092e-06	A/C
	BLUE	GP3D	16-371595010	3B	819750279	3.51434e-06	A/C
	BLUE	GP3D	16-371595076	3B	819750345	2.94568e-06	G/A
	BLUE	GP3D	16-371595083	3B	819750352	3.53468e-08	T/C
	BLUE	GP3D	16-371595125	3B	819750394	2.08628e-06	C/A
	BLUE	GP3D	16-371595157	3B	819750426	3.1685e-08	A/G
	BLUE	GP3D	16-371595185	3B	819750454	9.80353e-07	T/A
	BLUE	GP3D	16-371595195	3B	819750464	2.13544e-06	G/C
	BLUE	GP3D	16-371595310	3B	819750579	7.77452e-06	A/G
	BLUE	GP3D	16-371595400	3B	819750669	7.85891e-06	G/T
	BLUE	GP3D	16-371595444	3B	819750713	3.0276e-07	C/T
	BLUE	GP3D	16-371595465	3B	819750734	1.23088e-06	T/C
	BLUE	GP3D	16-371595491	3B	819750760	9.47241e-07	A/G
	BLUE	GP3D	16-371595526	3B	819750795	5.30098e-06	C/G
	BLUE	GP3D	16-371595531	3B	819750800	3.94999e-06	T/G
	BLUE	GP3D	16-371595537	3B	819750806	3.94999e-06	T/A
	BLUE	GP3D	16-371595557	3B	819750826	3.94999e-06	C/G
	BLUE	GP3D	16-371595608	3B	819750877	1.82927e-06	T/C
	BLUE	GP3D	16-371595617	3B	819750886	1.42441e-06	T/G
	BLUE	GP3D	16-371595618	3B	819750887	1.42441e-06	T/A
	BLUE	GP3D	16-371595625	3B	819750894	1.42441e-06	C/T
	BLUE	GP3D	16-371595633	3B	819750902	1.42441e-06	A/G
	BLUE	GP3D	16-371595645	3B	819750914	1.42441e-06	A/T
	BLUE	GP3D	16-371595744	3B	819751013	9.43708e-06	T/C
	BLUE	GP3D	16-371595774	3B	819751043	1.83365e-06	A/T
	BLUE	GP3D	16-371595785	3B	819751054	1.61034e-07	T/G
	BLUE	GP3D	16-371595902	3B	819751171	3.79273e-06	C/T
	BLUE	GP3D	16-371596162	3B	819751431	3.94999e-06	T/C
	BLUE	GP3D	16-371596169	3B	819751438	2.2413e-06	A/G
	BLUE	GP3D	16-371596195	3B	819751464	3.94999e-06	T/C
	BLUE	GP3D	16-371596239	3B	819751508	5.33929e-06	T/C
	BLUE	GP3D	16-371596342	3B	819751611	6.11437e-06	G/A
	BLUE	GP3D	16-371596355	3B	819751624	5.30098e-06	T/G
	BLUE	GP3D	16-371596403	3B	819751672	6.70869e-06	G/A
	BLUE	GP3D	16-371596436	3B	819751705	5.30098e-06	C/T
	BLUE	GP3D	16-371596492	3B	819751761	7.1456e-07	A/C
	BLUE	GP3D	16-371596600	3B	819751869	9.17536e-06	C/T
	BLUE	GP3D	16-371596607	3B	819751876	3.94999e-06	T/C
	BLUE	GP3D	16-371597024	3B	819752293	3.94999e-06	A/C
	BLUE	GP3D	16-371597176	3B	819752445	3.94999e-06	G/C
	BLUE	GP3D	16-371597271	3B	819752540	4.11272e-06	T/C
	BLUE	GP3D	16-371597384	3B	819752653	4.26023e-06	T/C
	BLUE	GP3D	16-371597423	3B	819752692	5.35431e-06	T/C
	BLUE	GP3D	16-371597761	3B	819753030	5.77385e-06	T/C
	BLUE	GP3D	16-371597778	3B	819753047	1.83876e-06	T/C
	BLUE	GP3D	16-371597807	3B	819753076	9.78804e-06	C/T
	BLUE	GP3D	16-371597808	3B	819753077	9.78804e-06	A/G
	BLUE	GP3D	16-371597815	3B	819753084	1.83876e-06	C/T
	BLUE	GP3D	16-371597910	3B	819753179	3.94999e-06	G/T
	BLUE	GP3D	16-371597925	3B	819753194	5.30098e-06	T/C
	BLUE	GP3D	16-371598032	3B	819753301	5.30098e-06	A/C
	BLUE	GP3D	16-371598047	3B	819753316	5.30098e-06	T/A
	BLUE	GP3D	16-371598053	3B	819753322	5.30098e-06	T/C
	BLUE	GP3D	16-371598089	3B	819753358	5.30098e-06	T/C
	BLUE	GP3D	16-371598095	3B	819753364	5.30098e-06	A/G
	BLUE	GP3D	16-371598909	3B	819754178	3.94999e-06	C/G
	BLUE	GP3D	16-371598931	3B	819754200	3.94999e-06	A/C
	BLUE	GP3D	16-371599127	3B	819754396	2.40145e-06	A/G
	BLUE	GP3D	16-371599134	3B	819754403	3.94999e-06	A/G
	BLUE	GP3D	16-371599316	3B	819754585	3.79328e-06	C/T
	BLUE	GP3D	16-371599775	3B	819755044	2.56513e-07	C/G
	BLUE	GP3D	16-371599781	3B	819755050	1.85908e-08	C/T
	BLUE	GP3D	16-371599805	3B	819755074	3.49617e-07	C/G
	BLUE	GP3D	16-371599818	3B	819755087	8.85051e-06	C/A
	BLUE	GP3D	16-371599841	3B	819755110	3.94999e-06	G/C
	BLUE	GP3D	16-371599913	3B	819755182	3.94999e-06	A/C
	BLUE	GP3D	16-371599942	3B	819755211	3.94999e-06	G/A
	BLUE	GP3D	16-371599943	3B	819755212	2.47078e-06	C/T
	BLUE	GP3D	16-371599989	3B	819755258	3.79273e-06	C/T
	BLUE	GP3D	16-371600003	3B	819755272	8.4678e-06	A/G
	BLUE	GP3D	16-371600194	3B	819755463	3.94999e-06	T/C
	BLUE	GP3D	16-371600287	3B	819755556	3.10156e-06	T/G
	BLUE	GP3D	16-371600360	3B	819755629	3.13716e-06	G/A
	BLUE	GP3D	16-371600487	3B	819755756	2.25643e-06	C/T
	BLUE	GP3D	16-371600517	3B	819755786	9.36176e-06	C/A
	BLUE	GP3D	16-371600599	3B	819755868	9.00161e-06	A/G
	BLUE	GP3D	16-371600607	3B	819755876	8.71999e-06	T/C
	BLUE	GP3D	16-371600658	3B	819755927	8.96886e-06	G/T
	BLUE	GP3D	16-371600691	3B	819755960	3.40979e-06	A/G
	BLUE	GP3D	16-371600713	3B	819755982	9.36176e-06	A/T
	BLUE	GP3D	16-371600737	3B	819756006	1.09546e-06	A/G
	BLUE	GP3D	16-371600754	3B	819756023	3.79273e-06	G/C
	BLUE	GP3D	16-371600803	3B	819756072	3.12519e-07	A/T
	BLUE	GP3D	16-371600864	3B	819756133	3.94597e-06	C/T
	BLUE	GP3D	16-371600957	3B	819756226	3.84441e-06	G/C
	BLUE	GP3D	16-371601211	3B	819756480	3.94999e-06	C/T
	BLUE	GP3D	16-371601216	3B	819756485	4.44792e-06	C/A
	BLUE	GP3D	16-371601271	3B	819756540	1.65838e-06	C/T
	BLUE	GP3D	16-371601312	3B	819756581	1.26257e-06	C/T
	BLUE	GP3D	16-371601415	3B	819756684	7.07299e-07	T/C
	BLUE	GP3D	16-371601445	3B	819756714	6.41544e-07	T/C
	BLUE	GP3D	16-371601465	3B	819756734	9.86313e-07	C/T
	BLUE	GP3D	16-371601495	3B	819756764	3.20239e-06	T/C
	BLUE	GP3D	16-371601527	3B	819756796	1.38522e-06	C/G
	BLUE	GP3D	16-371601562	3B	819756831	1.42441e-06	G/A
	BLUE	GP3D	16-371601645	3B	819756914	5.93822e-07	A/G
	BLUE	GP3D	16-371601665	3B	819756934	7.7851e-07	C/T
	BLUE	GP3D	16-371601771	3B	819757040	1.13923e-06	G/C
	BLUE	GP3D	16-371601827	3B	819757096	8.9523e-06	T/G
	BLUE	GP3D	16-371601837	3B	819757106	8.9523e-06	A/T
	BLUE	GP3D	16-371601842	3B	819757111	5.93822e-07	A/C
	BLUE	GP3D	16-371601859	3B	819757128	6.86045e-07	A/G
	BLUE	GP3D	16-371601958	3B	819757227	7.10429e-07	C/T
	BLUE	GP3D	16-371601971	3B	819757240	4.7756e-08	A/C
	BLUE	GP3D	16-371601986	3B	819757255	9.60966e-06	T/A
	BLUE	GP3D	16-371602074	3B	819757343	8.9523e-06	T/C
	BLUE	GP3D	16-371602083	3B	819757352	8.50474e-07	C/T
	BLUE	GP3D	16-371602100	3B	819757369	7.48076e-08	T/C
	BLUE	GP3D	16-371602156	3B	819757425	1.25997e-06	T/C
	BLUE	GP3D	16-371602170	3B	819757439	5.27339e-06	G/T
	BLUE	GP3D	16-371619689	3B	819774958	7.74582e-06	C/A
	BLUE	GP3D	16-371619729	3B	819774998	1.07433e-07	G/A
	BLUE	GP3D	16-371619773	3B	819775042	5.78981e-06	A/G
	BLUE	GP3D	16-371619793	3B	819775062	2.03794e-06	G/A
	BLUE	GP3D	16-371620267	3B	819775536	2.05308e-06	G/A
	BLUE	GP3D	16-371620274	3B	819775543	2.83049e-06	A/C
	BLUE	GP3D	16-371621913	3B	819777182	4.39902e-06	T/C
	BLUE	GP3D	16-371622017	3B	819777286	1.81465e-06	C/T
	BLUE	GP3D	16-371622051	3B	819777320	6.04267e-06	T/A
	BLUE	GP3D	16-371622365	3B	819777634	3.33957e-06	A/C
	BLUE	GP3D	16-371622528	3B	819777797	5.40886e-06	G/A
	BLUE	GP3D	16-371622765	3B	819778034	3.82494e-07	C/T
	BLUE	GP3D	16-371622910	3B	819778179	3.87017e-06	G/A
	BLUE	GP3D	16-371622941	3B	819778210	5.4422e-06	G/A
	BLUE	GP3D	16-371623014	3B	819778283	2.65789e-06	G/A
	BLUE	GP3D	16-371623117	3B	819778386	8.21335e-06	G/A
	BLUE	GP3D	16-371623228	3B	819778497	3.16398e-06	C/T
	BLUE	GP3D	16-371623233	3B	819778502	8.67359e-06	C/T
	BLUE	GP3D	16-371623235	3B	819778504	6.57925e-06	A/G
	BLUE	GP3D	16-371623264	3B	819778533	9.77406e-06	C/T
	BLUE	GP3D	16-371623276	3B	819778545	9.77406e-06	A/G
	BLUE	GP3D	16-371623300	3B	819778569	3.46781e-06	G/A
	BLUE	GP3D	16-371623337	3B	819778606	7.21818e-06	C/T
	BLUE	GP3D	16-371623705	3B	819778974	9.48669e-06	A/G
	BLUE	GP3D	16-371623760	3B	819779029	9.12487e-06	A/G
	BLUE	GP3D	16-371623765	3B	819779034	9.77406e-06	T/C
	BLUE	GP3D	16-371624079	3B	819779348	8.57186e-06	T/C
	BLUE	GP3D	16-371625760	3B	819781029	1.88837e-06	G/A
	BLUE	GP3D	16-371625817	3B	819781086	5.72602e-07	T/A
	BLUE	GP3D	16-371625818	3B	819781087	5.72602e-07	A/T
	BLUE	GP3D	16-371625829	3B	819781098	8.26394e-06	G/T
	BLUE	GP3D	16-371625860	3B	819781129	4.78495e-06	G/A
	BLUE	GP3D	16-371625944	3B	819781213	3.6015e-06	A/T
	BLUE	GP3D	16-371625963	3B	819781232	3.06771e-06	T/C
	BLUE	GP3D	16-371626021	3B	819781290	3.00528e-06	C/G
	BLUE	GP3D	16-371626048	3B	819781317	7.18341e-06	T/C
	BLUE	GP3D	16-371626058	3B	819781327	6.34298e-06	A/G
	BLUE	GP3D	16-371626125	3B	819781394	4.00477e-06	G/T
	BLUE	GP3D	16-371626377	3B	819781646	2.33697e-06	T/C
	BLUE	GP3D	16-371626407	3B	819781676	6.55704e-06	T/C
	BLUE	GP3D	16-371626412	3B	819781681	7.59032e-06	G/A
	BLUE	GP3D	16-371626424	3B	819781693	1.57988e-06	A/G
	BLUE	GP3D	16-371626586	3B	819781855	4.79824e-07	A/T
	BLUE	GP3D	16-371626589	3B	819781858	4.79824e-07	G/T
	BLUE	GP3D	16-371626640	3B	819781909	6.54828e-06	T/G
	BLUE	GP3D	16-371626823	3B	819782092	8.85692e-06	A/G
	BLUE	GP3D	16-371626827	3B	819782096	8.85692e-06	T/C
	BLUE	GP3D	16-371626961	3B	819782230	5.66836e-06	C/A
	BLUE	GP3D	16-371627241	3B	819782510	6.91682e-07	T/C
	BLUE	GP3D	16-371627250	3B	819782519	6.52935e-07	G/T
	BLUE	GP3D	16-371627406	3B	819782675	2.40019e-06	T/A
	BLUE	GP3D	16-371627420	3B	819782689	3.26511e-06	A/G
	BLUE	GP3D	16-371627469	3B	819782738	2.18211e-06	A/G
	BLUE	GP3D	16-371627484	3B	819782753	5.72341e-06	C/G
	BLUE	GP3D	16-371627575	3B	819782844	4.18053e-06	C/T
	BLUE	GP3D	16-371627804	3B	819783073	2.01893e-06	A/T
	BLUE	GP3D	16-371627839	3B	819783108	8.54891e-06	A/G
	BLUE	GP3D	16-371627970	3B	819783239	6.76861e-06	A/C
	BLUE	GP3D	16-371628006	3B	819783275	3.88841e-06	A/G
	BLUE	GP3D	16-371629206	3B	819784475	7.3615e-06	C/T
	BLUE	GP3D	16-371629270	3B	819784539	9.1404e-06	A/G
	BLUE	GP3D	16-371629275	3B	819784544	7.12533e-06	C/G
	BLUE	GP3D	16-371629346	3B	819784615	9.19286e-06	C/A
	BLUE	GP3D	16-371629347	3B	819784616	9.19286e-06	C/T
	BLUE	GP3D	16-371630612	3B	819785881	9.75549e-06	A/G
	BLUE	GP3D	16-371634252	3B	819789521	9.0428e-06	T/C
	BLUE	GP3D	16-377921033	3B	826076302	2.09176e-06	G/A
	BLUE	GP3D	16-377946098	3B	826101367	2.51079e-06	C/T
	BLUE	GP3D	17-356902	3D	356902	4.16789e-06	G/A
	BLUE	GP3D	17-357441	3D	357441	3.91006e-06	C/T
	BLUE	GP3D	17-420143	3D	420143	9.02186e-06	G/A
	BLUE	GP3D	17-869388	3D	869388	3.42507e-06	T/C
	BLUE	GP3D	17-903876	3D	903876	6.03673e-06	A/G
	BLUE	GP3D	17-941002	3D	941002	2.0347e-07	A/C
	BLUE	GP3D	17-1009442	3D	1009442	6.58417e-06	C/G
	BLUE	GP3D	17-1009446	3D	1009446	1.32594e-06	G/T
	BLUE	GP3D	17-1009451	3D	1009451	7.4604e-07	C/T
	BLUE	GP3D	17-1120955	3D	1120955	6.10972e-06	T/C
	BLUE	GP3D	17-1121213	3D	1121213	8.142e-06	A/G
	BLUE	GP3D	17-1121269	3D	1121269	1.0692e-06	T/C
	BLUE	GP3D	17-1123776	3D	1123776	9.79537e-06	C/G
	BLUE	GP3D	17-1883903	3D	1883903	9.24927e-06	C/A
	BLUE	GP3D	17-2071454	3D	2071454	2.96221e-06	G/A
	BLUE	GP3D	17-2096608	3D	2096608	1.34632e-06	T/C
	BLUE	GP3D	17-2096701	3D	2096701	4.65799e-06	C/T
	BLUE	GP3D	17-2096714	3D	2096714	8.55994e-06	T/C
	BLUE	GP3D	17-3297082	3D	3297082	2.56729e-06	C/G
	BLUE	GP3D	17-4064068	3D	4064068	2.73674e-06	T/G
	BLUE	GP3D	17-4069986	3D	4069986	9.5344e-06	A/G
	BLUE	GP3D	17-4405309	3D	4405309	6.40939e-06	G/C
	BLUE	GP3D	17-33544841	3D	33544841	5.93206e-06	A/T
	BLUE	GP3D	17-34209064	3D	34209064	1.87223e-07	G/C
	BLUE	GP3D	17-34209083	3D	34209083	3.35396e-06	T/A
	BLUE	GP3D	17-34209088	3D	34209088	1.96188e-07	C/G
	BLUE	GP3D	17-34209147	3D	34209147	7.70276e-06	G/A
	BLUE	GP3D	17-34209154	3D	34209154	7.70276e-06	G/A
	BLUE	GP3D	17-39887468	3D	39887468	8.17108e-06	A/T
	BLUE	GP3D	17-213501397	3D	213501397	2.75299e-06	A/G
	BLUE	GP3D	17-255985456	3D	255985456	8.98577e-06	A/C
	BLUE	GP3D	17-367335192	3D	367335192	4.64503e-06	T/C
	BLUE	GP3D	17-367336366	3D	367336366	9.90338e-06	G/A
	BLUE	GP3D	17-368871301	3D	368871301	7.90169e-06	T/C
	BLUE	GP3D	17-417083935	3D	417083935	1.43225e-06	C/T
	BLUE	GP3D	17-455949010	3D	455949010	4.28264e-06	C/T
	BLUE	GP3D	17-455949012	3D	455949012	2.93373e-06	A/G
	BLUE	GP3D	17-455949021	3D	455949021	1.19177e-06	C/T
	BLUE	GP3D	17-455949028	3D	455949028	3.37519e-06	C/T
	BLUE	GP3D	17-455949054	3D	455949054	6.37632e-07	G/A
	BLUE	GP3D	17-455949066	3D	455949066	7.7627e-09	G/A
	BLUE	GP3D	17-455949095	3D	455949095	8.62909e-08	G/A
	BLUE	GP3D	17-455949121	3D	455949121	8.47105e-08	G/A
	BLUE	GP3D	17-455949139	3D	455949139	2.71317e-06	C/T
	BLUE	GP3D	17-455949144	3D	455949144	1.56571e-07	A/G
	BLUE	GP3D	17-455949159	3D	455949159	1.61051e-07	G/A
	BLUE	GP3D	17-455949203	3D	455949203	1.76515e-06	T/C
	BLUE	GP3D	17-455949209	3D	455949209	4.5193e-06	T/C
	BLUE	GP3D	17-455949909	3D	455949909	2.83927e-06	A/T
	BLUE	GP3D	17-455949912	3D	455949912	7.47793e-06	A/T
	BLUE	GP3D	17-455949943	3D	455949943	1.7173e-06	C/A
	BLUE	GP3D	17-455950017	3D	455950017	6.07602e-06	C/A
	BLUE	GP3D	17-455950056	3D	455950056	4.07641e-07	G/A
	BLUE	GP3D	17-455950087	3D	455950087	8.75868e-06	G/C
	BLUE	GP3D	17-455950106	3D	455950106	4.04439e-07	A/C
	BLUE	GP3D	17-455950135	3D	455950135	2.50881e-07	G/A
	BLUE	GP3D	17-455950148	3D	455950148	3.60921e-07	A/G
	BLUE	GP3D	17-455950154	3D	455950154	5.6525e-07	T/A
	BLUE	GP3D	17-455950182	3D	455950182	1.18022e-07	G/A
	BLUE	GP3D	17-455950198	3D	455950198	2.68023e-07	G/A
	BLUE	GP3D	17-455950239	3D	455950239	5.38897e-08	G/A
	BLUE	GP3D	17-455950240	3D	455950240	3.1552e-07	G/A
	BLUE	GP3D	17-455950275	3D	455950275	2.47637e-08	T/G
	BLUE	GP3D	17-455950292	3D	455950292	1.39852e-07	A/G
	BLUE	GP3D	17-455950324	3D	455950324	7.63395e-07	G/T
	BLUE	GP3D	17-455950325	3D	455950325	2.44086e-07	A/G
	BLUE	GP3D	17-455950333	3D	455950333	1.55167e-07	C/T
	BLUE	GP3D	17-455950336	3D	455950336	8.72007e-07	C/T
	BLUE	GP3D	17-455950362	3D	455950362	9.95138e-07	G/A
	BLUE	GP3D	17-455950367	3D	455950367	8.31098e-07	A/G
	BLUE	GP3D	17-455950388	3D	455950388	2.05627e-06	T/C
	BLUE	GP3D	17-455950405	3D	455950405	6.53987e-07	G/A
	BLUE	GP3D	18-16676908	3D	492912267	9.93452e-06	C/T
	BLUE	GP3D	18-36146502	3D	512381861	1.5903e-06	G/A
	BLUE	GP3D	18-36146519	3D	512381878	3.76036e-08	C/T
	BLUE	GP3D	18-36146549	3D	512381908	1.76192e-08	G/A
	BLUE	GP3D	18-36146567	3D	512381926	9.55001e-07	A/C
	BLUE	GP3D	18-36146646	3D	512382005	8.89745e-08	A/G
	BLUE	GP3D	18-36146699	3D	512382058	1.93253e-06	A/G
	BLUE	GP3D	18-57869067	3D	534104426	7.85325e-06	A/G
	BLUE	GP3D	18-57869135	3D	534104494	8.69534e-06	G/A
	BLUE	GP3D	18-57869619	3D	534104978	5.24072e-07	T/C
	BLUE	GP3D	18-57869666	3D	534105025	4.30096e-06	A/G
	BLUE	GP3D	18-74040693	3D	550276052	2.27854e-07	G/A
	BLUE	GP3D	18-86805895	3D	563041254	2.84245e-06	G/A
	BLUE	GP3D	18-86805901	3D	563041260	2.13639e-06	G/T
	BLUE	GP3D	18-86806661	3D	563042020	9.09952e-06	T/C
	BLUE	GP3D	18-93669961	3D	569905320	1.01669e-06	A/G
	BLUE	GP3D	18-93692748	3D	569928107	5.28372e-06	T/C
	BLUE	GP3D	18-93726284	3D	569961643	9.94874e-06	G/A
	BLUE	GP3D	18-93738374	3D	569973733	3.75793e-06	A/G
	BLUE	GP3D	18-93766727	3D	570002086	2.70555e-08	A/G
	BLUE	GP3D	18-93808825	3D	570044184	2.25128e-06	T/C
	BLUE	GP3D	18-93810453	3D	570045812	5.06021e-06	C/T
	BLUE	GP3D	18-93833247	3D	570068606	4.33474e-07	C/G
	BLUE	GP3D	18-93839147	3D	570074506	1.60056e-07	A/G
	BLUE	GP3D	18-93850795	3D	570086154	1.66693e-07	C/T
	BLUE	GP3D	18-93889951	3D	570125310	4.81559e-07	T/C
	BLUE	GP3D	18-93919003	3D	570154362	1.3256e-07	T/A
	BLUE	GP3D	18-93919702	3D	570155061	2.58081e-06	T/C
	BLUE	GP3D	18-93922270	3D	570157629	8.32617e-08	A/G
	BLUE	GP3D	18-93941761	3D	570177120	3.05702e-06	T/A
	BLUE	GP3D	18-93974539	3D	570209898	1.1646e-08	T/C
	BLUE	GP3D	18-93989688	3D	570225047	2.70073e-06	A/C
	BLUE	GP3D	18-94002618	3D	570237977	3.29827e-07	A/T
	BLUE	GP3D	18-94019658	3D	570255017	1.45041e-06	A/G
	BLUE	GP3D	18-94065711	3D	570301070	2.60023e-08	T/A
	BLUE	GP3D	18-94072427	3D	570307786	2.83313e-06	G/A
	BLUE	GP3D	18-94072776	3D	570308135	4.98804e-07	T/A
	BLUE	GP3D	18-94082810	3D	570318169	4.83988e-08	A/G
	BLUE	GP3D	18-94130666	3D	570366025	2.95805e-06	T/C
	BLUE	GP3D	18-94130949	3D	570366308	2.12909e-07	T/G
	BLUE	GP3D	18-94142487	3D	570377846	5.92594e-08	C/G
	BLUE	GP3D	18-94151589	3D	570386948	8.64091e-07	C/A
	BLUE	GP3D	18-94179685	3D	570415044	5.82496e-08	C/G
	BLUE	GP3D	18-94180015	3D	570415374	1.2971e-07	T/C
	BLUE	GP3D	18-94184833	3D	570420192	3.52903e-08	T/C
	BLUE	GP3D	18-94223650	3D	570459009	7.42324e-08	A/T
	BLUE	GP3D	18-94232077	3D	570467436	1.52122e-08	C/A
	BLUE	GP3D	18-94248142	3D	570483501	2.24641e-07	A/G
	BLUE	GP3D	18-94283433	3D	570518792	2.0069e-06	A/C
	BLUE	GP3D	18-94291380	3D	570526739	9.91785e-08	T/C
	BLUE	GP3D	18-94293776	3D	570529135	8.90241e-07	A/G
	BLUE	GP3D	18-94565165	3D	570800524	8.02142e-06	T/A
	BLUE	GP3D	18-94565189	3D	570800548	3.41856e-10	A/G
	BLUE	GP3D	18-94565191	3D	570800550	2.98404e-09	A/G
	BLUE	GP3D	18-94565211	3D	570800570	2.00457e-08	A/G
	BLUE	GP3D	18-94807097	3D	571042456	2.90563e-07	T/C
	BLUE	GP3D	18-94807125	3D	571042484	7.08928e-06	A/C
	BLUE	GP3D	18-94807128	3D	571042487	4.40635e-06	T/C
	BLUE	GP3D	18-94864335	3D	571099694	1.14587e-09	A/G
	BLUE	GP3D	18-94892956	3D	571128315	7.62978e-07	C/G
	BLUE	GP3D	18-94892959	3D	571128318	8.75934e-07	A/G
	BLUE	GP3D	18-94892965	3D	571128324	1.68818e-06	G/C
	BLUE	GP3D	18-94892968	3D	571128327	2.13109e-06	A/G
	BLUE	GP3D	18-94893732	3D	571129091	7.66516e-07	G/C
	BLUE	GP3D	18-94893929	3D	571129288	1.14569e-07	T/C
	BLUE	GP3D	18-94893934	3D	571129293	1.11109e-07	G/A
	BLUE	GP3D	18-94893939	3D	571129298	1.76396e-07	A/C
	BLUE	GP3D	18-94893949	3D	571129308	1.65787e-07	C/G
	BLUE	GP3D	18-94894245	3D	571129604	1.38574e-07	A/T
	BLUE	GP3D	18-94894252	3D	571129611	2.8703e-07	T/C
	BLUE	GP3D	18-94894254	3D	571129613	7.04272e-07	T/C
	BLUE	GP3D	18-94894265	3D	571129624	7.60842e-08	T/A
	BLUE	GP3D	18-94894360	3D	571129719	1.82765e-07	C/T
	BLUE	GP3D	18-94894365	3D	571129724	2.55129e-07	G/T
	BLUE	GP3D	18-94894375	3D	571129734	7.57842e-08	C/A
	BLUE	GP3D	18-94895887	3D	571131246	1.14563e-09	T/C
	BLUE	GP3D	18-94895892	3D	571131251	1.75524e-08	G/A
	BLUE	GP3D	18-94895897	3D	571131256	1.44673e-09	A/C
	BLUE	GP3D	18-94895914	3D	571131273	2.52648e-10	T/C
	BLUE	GP3D	18-94971807	3D	571207166	2.61219e-09	C/G
	BLUE	GP3D	18-94972049	3D	571207408	9.08211e-07	G/A
	BLUE	GP3D	18-94995586	3D	571230945	2.00793e-07	C/T
	BLUE	GP3D	18-94995602	3D	571230961	3.14999e-09	T/C
	BLUE	GP3D	18-94995618	3D	571230977	2.91213e-09	C/T
	BLUE	GP3D	18-94995637	3D	571230996	8.80561e-09	T/G
	BLUE	GP3D	18-94995654	3D	571231013	5.92744e-10	A/C
	BLUE	GP3D	18-94995664	3D	571231023	8.15771e-10	G/A
	BLUE	GP3D	18-94995672	3D	571231031	1.91933e-10	T/C
	BLUE	GP3D	18-94995679	3D	571231038	7.84371e-10	A/G
	BLUE	GP3D	18-94995695	3D	571231054	9.54701e-10	G/C
	BLUE	GP3D	18-94995733	3D	571231092	2.14839e-11	C/T
	BLUE	GP3D	18-94995771	3D	571231130	1.38813e-09	C/T
	BLUE	GP3D	18-94995773	3D	571231132	1.13154e-10	T/C
	BLUE	GP3D	18-94995808	3D	571231167	1.97146e-10	C/G
	BLUE	GP3D	18-94995829	3D	571231188	2.54007e-09	C/A
	BLUE	GP3D	18-94995875	3D	571231234	1.31501e-10	G/A
	BLUE	GP3D	18-95010111	3D	571245470	9.81036e-07	C/T
	BLUE	GP3D	18-95019653	3D	571255012	5.53577e-07	C/T
	BLUE	GP3D	18-95019669	3D	571255028	1.58189e-06	C/T
	BLUE	GP3D	18-95019693	3D	571255052	1.889e-07	G/A
	BLUE	GP3D	18-95019704	3D	571255063	6.38995e-07	T/G
	BLUE	GP3D	18-95019713	3D	571255072	7.62053e-07	C/G
	BLUE	GP3D	18-95104974	3D	571340333	1.54151e-07	T/C
	BLUE	GP3D	18-95104982	3D	571340341	2.84186e-06	T/C
	BLUE	GP3D	18-95104985	3D	571340344	1.82501e-06	T/A
	BLUE	GP3D	18-95105030	3D	571340389	7.70667e-07	T/C
	BLUE	GP3D	18-95105080	3D	571340439	1.56903e-07	C/T
	BLUE	GP3D	18-96594832	3D	572830191	2.24212e-08	A/G
	BLUE	GP3D	18-96631379	3D	572866738	5.04261e-08	G/A
	BLUE	GP3D	18-96639028	3D	572874387	2.59897e-08	T/G
	BLUE	GP3D	18-97860238	3D	574095597	6.36905e-06	A/G
	BLUE	GP3D	18-97869760	3D	574105119	5.01496e-06	A/T
	BLUE	GP3D	18-97912944	3D	574148303	1.99957e-06	G/T
	BLUE	GP3D	18-97952602	3D	574187961	4.02603e-06	A/T
	BLUE	GP3D	18-97953986	3D	574189345	1.24336e-06	C/T
	BLUE	GP3D	18-97954835	3D	574190194	7.54457e-06	A/G
	BLUE	GP3D	18-97985354	3D	574220713	3.44602e-06	G/A
	BLUE	GP3D	18-98032701	3D	574268060	7.97931e-07	G/A
	BLUE	GP3D	18-98045255	3D	574280614	8.20572e-07	T/C
	BLUE	GP3D	18-98051612	3D	574286971	9.99618e-07	T/C
	BLUE	GP3D	18-98073838	3D	574309197	2.31569e-06	A/G
	BLUE	GP3D	18-98079981	3D	574315340	6.57363e-06	G/A
	BLUE	GP3D	18-98090923	3D	574326282	2.30476e-06	A/G
	BLUE	GP3D	18-98134819	3D	574370178	3.043e-06	C/T
	BLUE	GP3D	18-98136044	3D	574371403	1.801e-06	C/A
	BLUE	GP3D	18-98146066	3D	574381425	2.83226e-06	C/T
	BLUE	GP3D	18-98150289	3D	574385648	3.35178e-06	G/A
	BLUE	GP3D	18-98160736	3D	574396095	6.49896e-07	G/A
	BLUE	GP3D	18-98187421	3D	574422780	6.86348e-06	C/T
	BLUE	GP3D	18-132825855	3D	609061214	3.76826e-06	T/A
	BLUE	GP3D	18-132825872	3D	609061231	7.99654e-07	C/T
	BLUE	GP3D	18-132825904	3D	609061263	8.34654e-06	C/T
	BLUE	GP3D	18-132825911	3D	609061270	1.35167e-06	G/T
	BLUE	GP3D	18-132825919	3D	609061278	2.46784e-06	C/T
	BLUE	GP3D	18-132825938	3D	609061297	1.64835e-06	A/G
	BLUE	GP3D	18-132825939	3D	609061298	3.88633e-07	T/C
	BLUE	GP3D	18-132825982	3D	609061341	8.45663e-06	C/T
	BLUE	GP3D	18-132826002	3D	609061361	8.24632e-06	A/G
	BLUE	GP3D	18-132826038	3D	609061397	4.27361e-06	A/G
	BLUE	GP3D	18-132826041	3D	609061400	8.0419e-06	G/A
	BLUE	GP3D	18-132826064	3D	609061423	5.31442e-06	G/A
	BLUE	GP3D	18-132826148	3D	609061507	3.34187e-06	G/C
	BLUE	GP3D	18-132826627	3D	609061986	3.52776e-06	G/A
	BLUE	GP3D	18-132826650	3D	609062009	3.83827e-06	G/A
	BLUE	GP3D	18-132826651	3D	609062010	9.70058e-06	G/A
	BLUE	GP3D	18-132826654	3D	609062013	4.89012e-06	T/A
	BLUE	GP3D	18-132826719	3D	609062078	9.0028e-06	T/C
	BLUE	GP3D	18-132826748	3D	609062107	4.02324e-06	C/T
	BLUE	GP3D	18-132826791	3D	609062150	9.20717e-06	G/T
	BLUE	GP3D	18-132826915	3D	609062274	2.13323e-06	A/G
	BLUE	GP3D	18-132827119	3D	609062478	9.31406e-06	A/C
	BLUE	GP3D	18-132827196	3D	609062555	8.90931e-06	C/T
	BLUE	GP3D	18-132827279	3D	609062638	5.29289e-06	G/A
	BLUE	GP3D	18-132827320	3D	609062679	4.23252e-06	A/G
	BLUE	GP3D	18-132827366	3D	609062725	6.74275e-06	G/A
	BLUE	GP3D	18-132827675	3D	609063034	3.7558e-06	T/C
	BLUE	GP3D	18-132827714	3D	609063073	7.72271e-06	G/A
	BLUE	GP3D	18-132827773	3D	609063132	2.07446e-06	A/C
	BLUE	GP3D	18-132834850	3D	609070209	7.81892e-06	T/A
	BLUE	GP3D	18-132835179	3D	609070538	3.45021e-06	G/C
	BLUE	GP3D	18-132843956	3D	609079315	3.08602e-06	T/C
	BLUE	GP3D	18-132844169	3D	609079528	7.27594e-06	G/A
	BLUE	GP3D	18-132846548	3D	609081907	2.32998e-06	C/G
	BLUE	GP3D	18-132846574	3D	609081933	9.99149e-06	C/T
	BLUE	GP3D	18-132846708	3D	609082067	1.87181e-06	A/G
	BLUE	GP3D	18-132846709	3D	609082068	2.82617e-06	T/C
	BLUE	GP3D	18-132846840	3D	609082199	9.7242e-06	A/G
	BLUE	GP3D	18-132846846	3D	609082205	3.22824e-06	G/A
	BLUE	GP3D	18-132846854	3D	609082213	5.92365e-06	A/C
	BLUE	GP3D	18-132846881	3D	609082240	1.43065e-06	A/C
	BLUE	GP3D	18-133859617	3D	610094976	6.55863e-07	G/A
	BLUE	GP3D	19-11891193	4A	11891193	1.47394e-06	C/T
	BLUE	GP3D	19-39564470	4A	39564470	3.01662e-06	A/T
	BLUE	GP3D	19-39564473	4A	39564473	9.81711e-06	G/A
	BLUE	GP3D	19-102994876	4A	102994876	2.00999e-06	G/T
	BLUE	GP3D	19-102994900	4A	102994900	3.28097e-06	G/C
	BLUE	GP3D	19-102994905	4A	102994905	5.4576e-07	G/A
	BLUE	GP3D	19-102994945	4A	102994945	3.74787e-07	G/A
	BLUE	GP3D	19-102994947	4A	102994947	5.62185e-06	A/C
	BLUE	GP3D	19-102994986	4A	102994986	2.9398e-07	T/G
	BLUE	GP3D	19-102994991	4A	102994991	6.76576e-08	C/T
	BLUE	GP3D	19-102995002	4A	102995002	1.06645e-07	A/G
	BLUE	GP3D	19-102995014	4A	102995014	1.079e-06	C/T
	BLUE	GP3D	19-102995016	4A	102995016	1.28442e-06	T/G
	BLUE	GP3D	19-102995020	4A	102995020	3.93352e-07	T/G
	BLUE	GP3D	19-102995025	4A	102995025	2.97142e-07	A/G
	BLUE	GP3D	19-102995032	4A	102995032	1.17928e-07	T/A
	BLUE	GP3D	19-102995035	4A	102995035	2.4937e-07	A/G
	BLUE	GP3D	19-102995060	4A	102995060	3.68577e-06	A/T
	BLUE	GP3D	19-102995062	4A	102995062	8.38842e-06	T/C
	BLUE	GP3D	19-102995068	4A	102995068	7.89827e-06	A/C
	BLUE	GP3D	19-102995102	4A	102995102	8.70273e-06	G/A
	BLUE	GP3D	19-102995131	4A	102995131	5.44166e-06	C/T
	BLUE	GP3D	19-102995163	4A	102995163	6.08824e-06	T/C
	BLUE	GP3D	19-102995175	4A	102995175	1.42973e-06	A/C
	BLUE	GP3D	19-208817436	4A	208817436	4.00481e-06	A/G
	BLUE	GP3D	19-274950325	4A	274950325	1.58797e-06	C/T
	BLUE	GP3D	19-274950326	4A	274950326	5.33868e-06	C/G
	BLUE	GP3D	19-274950332	4A	274950332	8.08453e-07	C/A
	BLUE	GP3D	19-274950360	4A	274950360	2.94121e-07	C/T
	BLUE	GP3D	19-274950390	4A	274950390	1.08962e-07	A/G
	BLUE	GP3D	19-274950399	4A	274950399	7.98704e-07	A/G
	BLUE	GP3D	19-274950438	4A	274950438	1.35641e-06	A/G
	BLUE	GP3D	19-274950449	4A	274950449	2.0268e-06	C/T
	BLUE	GP3D	19-274950502	4A	274950502	8.05713e-06	G/C
	BLUE	GP3D	19-274950562	4A	274950562	9.09414e-06	T/C
	BLUE	GP3D	19-274950815	4A	274950815	3.26678e-06	T/G
	BLUE	GP3D	19-274950823	4A	274950823	6.41299e-07	C/T
	BLUE	GP3D	19-274950832	4A	274950832	3.23641e-07	T/C
	BLUE	GP3D	19-274957271	4A	274957271	5.04123e-08	T/C
	BLUE	GP3D	19-274957273	4A	274957273	5.78242e-08	G/A
	BLUE	GP3D	19-274957284	4A	274957284	1.09441e-06	C/T
	BLUE	GP3D	19-274957286	4A	274957286	2.46207e-09	A/T
	BLUE	GP3D	19-274957320	4A	274957320	8.69658e-08	C/T
	BLUE	GP3D	19-274957337	4A	274957337	1.25692e-07	T/G
	BLUE	GP3D	19-274957345	4A	274957345	2.61845e-08	T/C
	BLUE	GP3D	19-274957353	4A	274957353	1.81974e-08	A/G
	BLUE	GP3D	19-274957358	4A	274957358	1.20614e-08	A/C
	BLUE	GP3D	19-274957368	4A	274957368	2.56852e-06	T/C
	BLUE	GP3D	19-274957369	4A	274957369	4.22192e-08	T/C
	BLUE	GP3D	19-274957370	4A	274957370	6.58088e-08	G/A
	BLUE	GP3D	19-274957390	4A	274957390	5.92748e-07	A/G
	BLUE	GP3D	19-274957418	4A	274957418	5.00705e-06	T/C
	BLUE	GP3D	19-274957421	4A	274957421	1.60601e-07	T/G
	BLUE	GP3D	19-274957427	4A	274957427	7.79582e-07	C/T
	BLUE	GP3D	19-274957461	4A	274957461	3.84598e-08	G/T
	BLUE	GP3D	19-274957478	4A	274957478	2.33105e-07	G/A
	BLUE	GP3D	19-274957488	4A	274957488	3.2118e-08	G/C
	BLUE	GP3D	19-274957514	4A	274957514	3.87445e-08	A/G
	BLUE	GP3D	19-274957525	4A	274957525	4.37308e-09	C/T
	BLUE	GP3D	19-274957529	4A	274957529	3.83849e-06	A/G
	BLUE	GP3D	19-274957579	4A	274957579	5.9915e-07	C/T
	BLUE	GP3D	19-274957587	4A	274957587	5.45717e-07	A/G
	BLUE	GP3D	19-274957597	4A	274957597	8.12289e-07	T/A
	BLUE	GP3D	19-274957606	4A	274957606	8.51069e-07	A/G
	BLUE	GP3D	19-274957613	4A	274957613	6.50106e-07	G/A
	BLUE	GP3D	19-274957617	4A	274957617	1.55616e-07	T/C
	BLUE	GP3D	19-274957625	4A	274957625	1.46364e-07	A/G
	BLUE	GP3D	19-274957630	4A	274957630	6.43259e-07	A/G
	BLUE	GP3D	19-274957643	4A	274957643	3.4631e-07	C/T
	BLUE	GP3D	19-274957656	4A	274957656	6.51656e-06	G/A
	BLUE	GP3D	19-274957691	4A	274957691	7.69953e-06	T/C
	BLUE	GP3D	19-274957736	4A	274957736	2.07948e-06	A/G
	BLUE	GP3D	19-274957750	4A	274957750	5.03737e-08	T/C
	BLUE	GP3D	19-274957757	4A	274957757	1.97702e-06	G/A
	BLUE	GP3D	19-274957779	4A	274957779	2.73502e-06	A/G
	BLUE	GP3D	19-274957799	4A	274957799	5.04644e-07	A/G
	BLUE	GP3D	19-274957812	4A	274957812	3.89551e-07	G/A
	BLUE	GP3D	19-274957830	4A	274957830	2.36724e-07	G/A
	BLUE	GP3D	19-274957851	4A	274957851	3.08013e-08	G/T
	BLUE	GP3D	19-274957903	4A	274957903	8.17865e-08	T/C
	BLUE	GP3D	19-274957909	4A	274957909	1.10727e-08	T/C
	BLUE	GP3D	19-274957928	4A	274957928	8.89447e-08	A/T
	BLUE	GP3D	19-274957931	4A	274957931	5.74901e-08	C/T
	BLUE	GP3D	19-274957936	4A	274957936	1.61694e-08	T/C
	BLUE	GP3D	19-274957937	4A	274957937	1.71426e-08	G/A
	BLUE	GP3D	19-274957950	4A	274957950	3.77968e-09	C/T
	BLUE	GP3D	19-274957958	4A	274957958	2.24829e-09	T/C
	BLUE	GP3D	19-274957984	4A	274957984	3.43113e-08	T/C
	BLUE	GP3D	19-274958049	4A	274958049	2.4607e-08	G/A
	BLUE	GP3D	19-274958062	4A	274958062	1.19489e-08	C/T
	BLUE	GP3D	19-274958105	4A	274958105	3.19428e-09	G/A
	BLUE	GP3D	19-274958106	4A	274958106	1.97481e-09	G/A
	BLUE	GP3D	19-274958111	4A	274958111	3.97804e-07	G/T
	BLUE	GP3D	19-274958131	4A	274958131	1.23735e-07	T/C
	BLUE	GP3D	19-274958132	4A	274958132	4.45436e-07	G/A
	BLUE	GP3D	19-274958137	4A	274958137	1.35962e-07	A/C
	BLUE	GP3D	19-274958141	4A	274958141	8.95728e-08	C/T
	BLUE	GP3D	19-274958148	4A	274958148	5.5893e-08	T/G
	BLUE	GP3D	19-274958157	4A	274958157	1.31894e-08	G/A
	BLUE	GP3D	19-274958168	4A	274958168	2.67949e-08	C/T
	BLUE	GP3D	19-274958177	4A	274958177	9.0695e-07	T/G
	BLUE	GP3D	19-274958183	4A	274958183	2.63948e-06	T/C
	BLUE	GP3D	19-274958188	4A	274958188	1.35973e-06	G/A
	BLUE	GP3D	19-274958190	4A	274958190	3.58366e-06	C/T
	BLUE	GP3D	19-274958234	4A	274958234	6.22452e-07	C/T
	BLUE	GP3D	19-274958235	4A	274958235	2.22208e-06	A/G
	BLUE	GP3D	19-274958252	4A	274958252	5.37898e-07	A/C
	BLUE	GP3D	19-274958274	4A	274958274	2.93096e-06	A/G
	BLUE	GP3D	19-274958276	4A	274958276	1.76064e-06	C/T
	BLUE	GP3D	19-274958342	4A	274958342	1.97596e-06	T/C
	BLUE	GP3D	19-274958354	4A	274958354	1.05317e-06	G/C
	BLUE	GP3D	19-274958370	4A	274958370	5.99617e-07	A/T
	BLUE	GP3D	19-274958374	4A	274958374	4.25812e-06	G/T
	BLUE	GP3D	19-274958380	4A	274958380	2.09645e-06	T/A
	BLUE	GP3D	19-274958392	4A	274958392	5.73277e-07	A/C
	BLUE	GP3D	19-274958407	4A	274958407	2.20341e-06	C/T
	BLUE	GP3D	19-274958408	4A	274958408	1.49244e-06	G/A
	BLUE	GP3D	19-274958412	4A	274958412	1.38316e-07	G/A
	BLUE	GP3D	19-274958432	4A	274958432	6.48645e-08	C/T
	BLUE	GP3D	19-309500254	4A	309500254	6.12384e-06	G/A
	BLUE	GP3D	19-344437879	4A	344437879	5.33874e-06	A/C
	BLUE	GP3D	19-406238325	4A	406238325	2.88658e-06	A/G
	BLUE	GP3D	20-4930655	4A	457485747	2.85077e-06	A/G
	BLUE	GP3D	20-5607755	4A	458162847	9.67798e-06	A/G
	BLUE	GP3D	20-40606845	4A	493161937	1.33288e-06	C/T
	BLUE	GP3D	20-89532840	4A	542087932	9.85175e-06	G/A
	BLUE	GP3D	20-114411722	4A	566966814	4.74892e-07	A/T
	BLUE	GP3D	20-114411840	4A	566966932	5.94372e-08	C/T
	BLUE	GP3D	20-114411878	4A	566966970	1.37345e-07	C/T
	BLUE	GP3D	20-114411880	4A	566966972	2.64587e-07	T/C
	BLUE	GP3D	20-114411889	4A	566966981	9.1278e-07	C/A
	BLUE	GP3D	20-119290112	4A	571845204	7.66762e-06	C/A
	BLUE	GP3D	20-150562627	4A	603117719	9.78116e-08	C/G
	BLUE	GP3D	20-150562764	4A	603117856	3.36253e-09	G/A
	BLUE	GP3D	20-150562791	4A	603117883	1.12064e-07	C/T
	BLUE	GP3D	20-150563195	4A	603118287	3.70012e-08	T/C
	BLUE	GP3D	20-150563369	4A	603118461	2.97027e-06	A/G
	BLUE	GP3D	20-150563515	4A	603118607	1.32375e-07	C/T
	BLUE	GP3D	20-150563540	4A	603118632	1.03313e-07	G/A
	BLUE	GP3D	20-173424653	4A	625979745	5.19738e-06	G/C
	BLUE	GP3D	20-175373857	4A	627928949	7.3211e-06	G/T
	BLUE	GP3D	20-177690041	4A	630245133	1.45947e-07	G/T
	BLUE	GP3D	20-177690064	4A	630245156	3.08198e-08	T/A
	BLUE	GP3D	20-177690105	4A	630245197	8.32546e-08	G/A
	BLUE	GP3D	20-177690717	4A	630245809	3.0936e-07	G/T
	BLUE	GP3D	20-177960363	4A	630515455	4.805e-06	G/T
	BLUE	GP3D	20-178110787	4A	630665879	3.56344e-06	T/C
	BLUE	GP3D	20-183540643	4A	636095735	4.42729e-06	A/G
	BLUE	GP3D	20-183925801	4A	636480893	7.19102e-06	G/A
	BLUE	GP3D	20-184135124	4A	636690216	1.62559e-06	C/T
	BLUE	GP3D	20-185893299	4A	638448391	1.08325e-06	G/A
	BLUE	GP3D	20-186179647	4A	638734739	1.04896e-06	A/G
	BLUE	GP3D	20-189527944	4A	642083036	4.44894e-06	C/T
	BLUE	GP3D	20-211579566	4A	664134658	5.55012e-06	G/T
	BLUE	GP3D	20-265669992	4A	718225084	4.68173e-06	C/T
	BLUE	GP3D	21-10809539	4B	10809539	8.2611e-06	C/G
	BLUE	GP3D	21-10809564	4B	10809564	5.87942e-06	C/A
	BLUE	GP3D	21-10809625	4B	10809625	4.57688e-06	A/G
	BLUE	GP3D	21-10809699	4B	10809699	6.22257e-06	T/C
	BLUE	GP3D	21-10809709	4B	10809709	2.51179e-06	T/G
	BLUE	GP3D	21-10809724	4B	10809724	1.12375e-06	C/T
	BLUE	GP3D	21-10809751	4B	10809751	2.17305e-06	C/T
	BLUE	GP3D	21-10810171	4B	10810171	4.12021e-06	T/C
	BLUE	GP3D	21-10810255	4B	10810255	5.84893e-06	A/G
	BLUE	GP3D	21-10810393	4B	10810393	4.28943e-06	G/A
	BLUE	GP3D	21-10810825	4B	10810825	7.0665e-06	A/G
	BLUE	GP3D	21-20389153	4B	20389153	5.64279e-06	C/T
	BLUE	GP3D	21-100504442	4B	100504442	1.77842e-06	T/C
	BLUE	GP3D	21-381264227	4B	381264227	8.14658e-06	T/A
	BLUE	GP3D	21-381264237	4B	381264237	2.95197e-06	T/C
	BLUE	GP3D	21-446738440	4B	446738440	8.33299e-06	G/A
	BLUE	GP3D	22-26085438	4B	477099689	5.40599e-06	G/T
	BLUE	GP3D	22-54597799	4B	505612050	8.10597e-07	G/A
	BLUE	GP3D	22-57037199	4B	508051450	7.25323e-06	G/A
	BLUE	GP3D	22-114188073	4B	565202324	1.23715e-06	T/G
	BLUE	GP3D	22-114188078	4B	565202329	2.83871e-07	C/T
	BLUE	GP3D	22-114188098	4B	565202349	1.25081e-06	C/T
	BLUE	GP3D	22-165121742	4B	616135993	8.05593e-06	A/G
	BLUE	GP3D	22-165121929	4B	616136180	5.41896e-06	A/T
	BLUE	GP3D	22-165121932	4B	616136183	3.67103e-06	T/C
	BLUE	GP3D	22-165123260	4B	616137511	4.91598e-06	T/C
	BLUE	GP3D	22-165123673	4B	616137924	7.24754e-06	C/T
	BLUE	GP3D	22-165123709	4B	616137960	6.46391e-06	T/C
	BLUE	GP3D	22-165123794	4B	616138045	2.50673e-06	C/T
	BLUE	GP3D	22-165124642	4B	616138893	1.21027e-06	C/T
	BLUE	GP3D	22-165124877	4B	616139128	5.70846e-06	A/T
	BLUE	GP3D	22-165125034	4B	616139285	8.4924e-06	A/G
	BLUE	GP3D	22-165125790	4B	616140041	9.96533e-06	C/A
	BLUE	GP3D	22-165126030	4B	616140281	7.62536e-09	A/T
	BLUE	GP3D	22-165126650	4B	616140901	1.06325e-06	T/C
	BLUE	GP3D	22-165127746	4B	616141997	5.92783e-06	A/G
	BLUE	GP3D	22-165129377	4B	616143628	8.05521e-07	T/C
	BLUE	GP3D	22-165129416	4B	616143667	3.75513e-06	T/A
	BLUE	GP3D	22-165129758	4B	616144009	3.01336e-06	C/T
	BLUE	GP3D	22-165129883	4B	616144134	6.29088e-06	T/C
	BLUE	GP3D	22-172286646	4B	623300897	8.42583e-06	A/T
	BLUE	GP3D	22-172483954	4B	623498205	4.39628e-06	T/G
	BLUE	GP3D	23-418580691	4D	418580691	7.45746e-06	G/A
	BLUE	GP3D	25-38905480	5A	38905480	9.28621e-06	T/C
	BLUE	GP3D	25-47042219	5A	47042219	5.58712e-07	C/A
	BLUE	GP3D	25-69549571	5A	69549571	1.20249e-06	G/A
	BLUE	GP3D	25-69549612	5A	69549612	5.34012e-08	C/G
	BLUE	GP3D	25-69549618	5A	69549618	2.89506e-08	A/G
	BLUE	GP3D	25-69549621	5A	69549621	4.35353e-08	T/C
	BLUE	GP3D	25-69549638	5A	69549638	6.44558e-07	C/T
	BLUE	GP3D	25-69549722	5A	69549722	9.1996e-08	T/C
	BLUE	GP3D	25-69549729	5A	69549729	3.12295e-07	A/G
	BLUE	GP3D	25-69549730	5A	69549730	5.59878e-07	G/A
	BLUE	GP3D	25-69549753	5A	69549753	3.69011e-07	T/C
	BLUE	GP3D	25-69549784	5A	69549784	1.45089e-09	A/C
	BLUE	GP3D	25-69549842	5A	69549842	5.10337e-07	A/C
	BLUE	GP3D	25-69549859	5A	69549859	1.48609e-06	G/A
	BLUE	GP3D	25-69549866	5A	69549866	1.79277e-07	G/A
	BLUE	GP3D	25-69549920	5A	69549920	4.65227e-06	C/T
	BLUE	GP3D	25-69549922	5A	69549922	4.00785e-06	T/C
	BLUE	GP3D	25-69549924	5A	69549924	9.87287e-06	G/A
	BLUE	GP3D	25-69549944	5A	69549944	1.26472e-06	C/G
	BLUE	GP3D	25-69549997	5A	69549997	1.26771e-08	T/C
	BLUE	GP3D	25-69550131	5A	69550131	7.08781e-07	T/A
	BLUE	GP3D	25-69550149	5A	69550149	1.53912e-06	T/A
	BLUE	GP3D	25-69550175	5A	69550175	1.3705e-07	T/G
	BLUE	GP3D	25-69550194	5A	69550194	1.09763e-07	C/T
	BLUE	GP3D	25-69550201	5A	69550201	1.4438e-07	G/A
	BLUE	GP3D	25-69550212	5A	69550212	1.75611e-07	C/T
	BLUE	GP3D	25-69550234	5A	69550234	1.63994e-07	G/A
	BLUE	GP3D	25-69550235	5A	69550235	3.86562e-06	G/A
	BLUE	GP3D	25-69550249	5A	69550249	6.03069e-06	C/T
	BLUE	GP3D	25-69550264	5A	69550264	1.27503e-07	G/A
	BLUE	GP3D	25-69552073	5A	69552073	2.63612e-06	T/A
	BLUE	GP3D	25-69552116	5A	69552116	4.34354e-06	G/A
	BLUE	GP3D	25-69552128	5A	69552128	1.59697e-06	G/T
	BLUE	GP3D	25-69552170	5A	69552170	1.94567e-07	G/A
	BLUE	GP3D	25-69552187	5A	69552187	1.69652e-06	A/G
	BLUE	GP3D	25-238395264	5A	238395264	7.58854e-06	T/C
	BLUE	GP3D	25-260639147	5A	260639147	9.31821e-07	G/A
	BLUE	GP3D	25-290125156	5A	290125156	3.46354e-06	G/A
	BLUE	GP3D	25-297104734	5A	297104734	5.22988e-06	A/G
	BLUE	GP3D	25-297104816	5A	297104816	1.93405e-06	C/A
	BLUE	GP3D	25-297104829	5A	297104829	4.44764e-06	C/T
	BLUE	GP3D	25-297104932	5A	297104932	2.10945e-06	T/C
	BLUE	GP3D	25-297104934	5A	297104934	1.93147e-06	C/T
	BLUE	GP3D	25-297104944	5A	297104944	4.30088e-07	C/T
	BLUE	GP3D	25-297104946	5A	297104946	4.88915e-07	C/T
	BLUE	GP3D	25-304743489	5A	304743489	3.18796e-06	A/G
	BLUE	GP3D	25-315294208	5A	315294208	7.77597e-06	C/T
	BLUE	GP3D	25-444750491	5A	444750491	1.28751e-06	T/C
	BLUE	GP3D	26-51420579	5A	504651098	6.59504e-06	G/A
	BLUE	GP3D	26-68290486	5A	521521005	7.6317e-06	T/G
	BLUE	GP3D	26-68292817	5A	521523336	6.65514e-06	C/T
	BLUE	GP3D	26-68293825	5A	521524344	6.87793e-06	G/A
	BLUE	GP3D	26-70888110	5A	524118629	3.97822e-06	A/G
	BLUE	GP3D	26-70968260	5A	524198779	3.97822e-06	C/T
	BLUE	GP3D	26-73195959	5A	526426478	7.22929e-06	C/T
	BLUE	GP3D	26-73257851	5A	526488370	8.31641e-06	T/C
	BLUE	GP3D	26-73337316	5A	526567835	7.71496e-06	G/A
	BLUE	GP3D	26-73391186	5A	526621705	3.24029e-06	C/T
	BLUE	GP3D	26-73432671	5A	526663190	5.22243e-06	A/G
	BLUE	GP3D	26-73457951	5A	526688470	1.12512e-06	C/T
	BLUE	GP3D	26-73469795	5A	526700314	6.37949e-07	T/C
	BLUE	GP3D	26-73471820	5A	526702339	1.12512e-06	G/T
	BLUE	GP3D	26-73475127	5A	526705646	1.96584e-06	C/T
	BLUE	GP3D	26-73475619	5A	526706138	1.055e-06	C/T
	BLUE	GP3D	26-73480669	5A	526711188	1.12512e-06	G/A
	BLUE	GP3D	26-73502032	5A	526732551	7.67114e-06	G/T
	BLUE	GP3D	26-73503933	5A	526734452	2.81435e-06	A/G
	BLUE	GP3D	26-73513919	5A	526744438	7.20607e-06	G/A
	BLUE	GP3D	26-73520847	5A	526751366	2.13331e-06	G/A
	BLUE	GP3D	26-73529228	5A	526759747	1.30384e-06	C/T
	BLUE	GP3D	26-73547037	5A	526777556	1.12512e-06	C/G
	BLUE	GP3D	26-73548268	5A	526778787	1.66663e-06	G/T
	BLUE	GP3D	26-73555401	5A	526785920	1.69818e-06	A/G
	BLUE	GP3D	26-73559081	5A	526789600	1.66663e-06	G/A
	BLUE	GP3D	26-73562184	5A	526792703	1.66663e-06	G/A
	BLUE	GP3D	26-73563895	5A	526794414	6.47586e-06	C/T
	BLUE	GP3D	26-73564153	5A	526794672	1.29046e-06	G/A
	BLUE	GP3D	26-73565652	5A	526796171	4.6761e-06	C/T
	BLUE	GP3D	26-73583127	5A	526813646	3.23846e-06	C/T
	BLUE	GP3D	26-73603682	5A	526834201	1.66663e-06	C/G
	BLUE	GP3D	26-73614055	5A	526844574	8.45453e-07	G/A
	BLUE	GP3D	26-73617344	5A	526847863	1.98421e-07	G/T
	BLUE	GP3D	26-73618276	5A	526848795	1.66663e-06	C/T
	BLUE	GP3D	26-73628492	5A	526859011	1.7356e-06	C/T
	BLUE	GP3D	26-73629269	5A	526859788	1.12512e-06	G/A
	BLUE	GP3D	26-73629875	5A	526860394	1.12504e-06	C/T
	BLUE	GP3D	26-73660415	5A	526890934	2.49371e-06	G/T
	BLUE	GP3D	26-73669350	5A	526899869	1.12512e-06	G/A
	BLUE	GP3D	26-73694053	5A	526924572	7.86266e-07	C/T
	BLUE	GP3D	26-73698174	5A	526928693	1.69818e-06	C/A
	BLUE	GP3D	26-73738321	5A	526968840	1.16057e-06	C/T
	BLUE	GP3D	26-73742607	5A	526973126	5.2499e-06	G/A
	BLUE	GP3D	26-73761164	5A	526991683	5.54488e-06	G/T
	BLUE	GP3D	26-73763959	5A	526994478	1.97213e-06	G/C
	BLUE	GP3D	26-73777113	5A	527007632	4.46293e-07	A/G
	BLUE	GP3D	26-73793334	5A	527023853	1.12512e-06	C/T
	BLUE	GP3D	26-73805718	5A	527036237	2.49371e-06	C/G
	BLUE	GP3D	26-73813002	5A	527043521	1.66663e-06	T/C
	BLUE	GP3D	26-73814755	5A	527045274	1.31295e-06	G/A
	BLUE	GP3D	26-73817076	5A	527047595	6.35816e-06	G/A
	BLUE	GP3D	26-73817295	5A	527047814	1.31295e-06	G/A
	BLUE	GP3D	26-73820786	5A	527051305	1.66663e-06	G/A
	BLUE	GP3D	26-73820858	5A	527051377	1.12512e-06	T/C
	BLUE	GP3D	26-73826276	5A	527056795	1.12512e-06	C/T
	BLUE	GP3D	26-73828988	5A	527059507	2.14061e-06	C/T
	BLUE	GP3D	26-73831816	5A	527062335	2.49371e-06	G/A
	BLUE	GP3D	26-73833510	5A	527064029	2.49371e-06	T/A
	BLUE	GP3D	26-73839736	5A	527070255	1.24889e-06	T/G
	BLUE	GP3D	26-73841742	5A	527072261	5.00951e-06	C/T
	BLUE	GP3D	26-73855630	5A	527086149	1.04382e-06	A/G
	BLUE	GP3D	26-73856830	5A	527087349	7.63633e-07	C/A
	BLUE	GP3D	26-73883338	5A	527113857	1.22279e-06	G/A
	BLUE	GP3D	26-73888824	5A	527119343	1.12512e-06	G/C
	BLUE	GP3D	26-73902807	5A	527133326	8.76116e-07	A/T
	BLUE	GP3D	26-73933510	5A	527164029	8.09952e-07	C/A
	BLUE	GP3D	26-73957303	5A	527187822	1.12512e-06	G/T
	BLUE	GP3D	26-73964915	5A	527195434	1.12512e-06	G/A
	BLUE	GP3D	26-73968531	5A	527199050	9.91373e-07	G/A
	BLUE	GP3D	26-73987446	5A	527217965	1.59173e-06	C/T
	BLUE	GP3D	26-73999433	5A	527229952	2.21555e-06	G/A
	BLUE	GP3D	26-74008620	5A	527239139	1.12512e-06	G/A
	BLUE	GP3D	26-74020368	5A	527250887	1.27939e-06	A/G
	BLUE	GP3D	26-74030355	5A	527260874	1.04144e-06	C/T
	BLUE	GP3D	26-74040271	5A	527270790	1.66663e-06	G/C
	BLUE	GP3D	26-74042185	5A	527272704	3.48698e-06	A/T
	BLUE	GP3D	26-74045328	5A	527275847	1.66663e-06	C/T
	BLUE	GP3D	26-74049099	5A	527279618	1.16081e-06	G/A
	BLUE	GP3D	26-74055601	5A	527286120	1.15228e-06	C/T
	BLUE	GP3D	26-74058882	5A	527289401	1.66663e-06	G/A
	BLUE	GP3D	26-74074711	5A	527305230	1.69818e-06	G/A
	BLUE	GP3D	26-74082813	5A	527313332	1.25185e-06	G/A
	BLUE	GP3D	26-74084640	5A	527315159	1.69818e-06	C/A
	BLUE	GP3D	26-74099927	5A	527330446	2.49371e-06	T/G
	BLUE	GP3D	26-74102952	5A	527333471	1.66663e-06	C/A
	BLUE	GP3D	26-74107748	5A	527338267	1.38429e-06	A/G
	BLUE	GP3D	26-74108127	5A	527338646	1.66663e-06	G/A
	BLUE	GP3D	26-74116168	5A	527346687	1.12512e-06	G/A
	BLUE	GP3D	26-74145226	5A	527375745	1.12512e-06	C/T
	BLUE	GP3D	26-74151202	5A	527381721	8.25587e-07	G/A
	BLUE	GP3D	26-74153897	5A	527384416	1.12512e-06	G/T
	BLUE	GP3D	26-74168452	5A	527398971	1.12512e-06	T/C
	BLUE	GP3D	26-74184231	5A	527414750	1.51011e-06	T/A
	BLUE	GP3D	26-74186749	5A	527417268	1.63438e-06	C/T
	BLUE	GP3D	26-74199190	5A	527429709	1.12512e-06	C/T
	BLUE	GP3D	26-74228070	5A	527458589	4.4313e-06	G/A
	BLUE	GP3D	26-74230127	5A	527460646	1.36245e-06	G/C
	BLUE	GP3D	26-74235737	5A	527466256	5.34683e-07	G/A
	BLUE	GP3D	26-74256189	5A	527486708	2.75661e-06	C/T
	BLUE	GP3D	26-74259924	5A	527490443	8.17751e-07	G/T
	BLUE	GP3D	26-74269296	5A	527499815	5.69093e-07	C/T
	BLUE	GP3D	26-74307974	5A	527538493	4.2205e-07	C/A
	BLUE	GP3D	26-74337536	5A	527568055	9.43658e-08	T/C
	BLUE	GP3D	26-74356389	5A	527586908	5.49131e-07	G/T
	BLUE	GP3D	26-74356647	5A	527587166	7.86373e-07	G/A
	BLUE	GP3D	26-74357573	5A	527588092	4.05045e-07	G/T
	BLUE	GP3D	26-74358345	5A	527588864	1.12784e-07	C/T
	BLUE	GP3D	26-74368976	5A	527599495	1.51611e-06	A/G
	BLUE	GP3D	26-74375691	5A	527606210	3.78875e-07	G/A
	BLUE	GP3D	26-74382807	5A	527613326	3.79253e-07	C/T
	BLUE	GP3D	26-74384517	5A	527615036	4.19127e-07	C/A
	BLUE	GP3D	26-74394924	5A	527625443	5.31865e-07	C/T
	BLUE	GP3D	26-74412772	5A	527643291	1.09856e-06	G/A
	BLUE	GP3D	26-74429763	5A	527660282	8.76053e-07	T/C
	BLUE	GP3D	26-74433525	5A	527664044	3.78875e-07	T/A
	BLUE	GP3D	26-74436617	5A	527667136	5.88728e-07	T/C
	BLUE	GP3D	26-74437522	5A	527668041	5.88728e-07	C/T
	BLUE	GP3D	26-74444786	5A	527675305	3.78875e-07	G/A
	BLUE	GP3D	26-74475708	5A	527706227	5.69093e-07	G/A
	BLUE	GP3D	26-74476037	5A	527706556	3.78875e-07	G/A
	BLUE	GP3D	26-74481006	5A	527711525	3.38134e-07	C/T
	BLUE	GP3D	26-74526428	5A	527756947	2.4382e-06	T/C
	BLUE	GP3D	26-104143108	5A	557373627	3.15917e-06	C/T
	BLUE	GP3D	26-104187259	5A	557417778	4.23378e-06	C/T
	BLUE	GP3D	26-104205240	5A	557435759	7.68083e-06	G/A
	BLUE	GP3D	26-104251676	5A	557482195	3.52075e-06	G/A
	BLUE	GP3D	26-104275467	5A	557505986	3.52641e-06	C/T
	BLUE	GP3D	26-104296204	5A	557526723	5.55239e-06	C/T
	BLUE	GP3D	26-104297105	5A	557527624	5.99198e-06	C/T
	BLUE	GP3D	26-104319687	5A	557550206	4.55668e-06	G/C
	BLUE	GP3D	26-104382269	5A	557612788	2.09188e-06	C/G
	BLUE	GP3D	26-104426038	5A	557656557	4.23378e-06	C/T
	BLUE	GP3D	26-104465032	5A	557695551	4.51186e-06	C/T
	BLUE	GP3D	26-104471537	5A	557702056	4.23378e-06	A/C
	BLUE	GP3D	26-104514359	5A	557744878	6.84046e-06	C/T
	BLUE	GP3D	26-104570222	5A	557800741	6.84046e-06	G/A
	BLUE	GP3D	26-104590034	5A	557820553	4.23378e-06	T/G
	BLUE	GP3D	26-104590789	5A	557821308	4.23378e-06	G/A
	BLUE	GP3D	26-104628844	5A	557859363	4.41476e-06	T/C
	BLUE	GP3D	26-104677958	5A	557908477	7.00589e-06	C/T
	BLUE	GP3D	26-104719297	5A	557949816	4.20466e-06	C/T
	BLUE	GP3D	26-104803222	5A	558033741	3.02494e-06	C/T
	BLUE	GP3D	26-104818203	5A	558048722	6.84046e-06	A/G
	BLUE	GP3D	26-104840136	5A	558070655	6.37691e-06	C/T
	BLUE	GP3D	26-104849280	5A	558079799	3.55906e-06	C/T
	BLUE	GP3D	26-104860198	5A	558090717	4.23378e-06	C/T
	BLUE	GP3D	26-109712695	5A	562943214	2.58933e-06	G/A
	BLUE	GP3D	26-137075623	5A	590306142	5.08689e-07	C/T
	BLUE	GP3D	26-169154053	5A	622384572	2.20011e-06	G/A
	BLUE	GP3D	26-169154087	5A	622384606	3.46406e-06	A/G
	BLUE	GP3D	26-169154096	5A	622384615	3.46406e-06	A/G
	BLUE	GP3D	26-169154126	5A	622384645	3.68025e-06	G/C
	BLUE	GP3D	26-169154286	5A	622384805	6.45839e-06	T/C
	BLUE	GP3D	26-193784538	5A	647015057	8.25189e-06	T/A
	BLUE	GP3D	26-244506928	5A	697737447	3.91132e-06	C/T
	BLUE	GP3D	26-244528620	5A	697759139	1.47827e-09	G/A
	BLUE	GP3D	26-244555246	5A	697785765	8.65073e-06	C/T
	BLUE	GP3D	26-244557986	5A	697788505	1.60479e-06	A/G
	BLUE	GP3D	26-247108409	5A	700338928	8.66526e-06	T/C
	BLUE	GP3D	26-252981264	5A	706211783	3.91193e-06	C/A
	BLUE	GP3D	26-254731234	5A	707961753	4.30711e-06	G/A
	BLUE	GP3D	27-23871436	5B	23871436	3.80093e-06	G/T
	BLUE	GP3D	27-106355088	5B	106355088	5.20608e-06	A/G
	BLUE	GP3D	27-106355148	5B	106355148	5.36501e-06	G/A
	BLUE	GP3D	27-106356110	5B	106356110	2.32003e-06	C/T
	BLUE	GP3D	27-106357144	5B	106357144	4.88392e-06	C/A
	BLUE	GP3D	27-106357154	5B	106357154	2.42609e-06	G/A
	BLUE	GP3D	27-106357268	5B	106357268	6.10458e-06	A/G
	BLUE	GP3D	27-106357276	5B	106357276	3.50826e-06	G/A
	BLUE	GP3D	27-106357531	5B	106357531	4.46131e-06	G/A
	BLUE	GP3D	27-162861098	5B	162861098	5.36257e-06	C/T
	BLUE	GP3D	27-199995853	5B	199995853	2.15024e-06	G/T
	BLUE	GP3D	27-238049679	5B	238049679	3.30583e-06	C/T
	BLUE	GP3D	27-290694932	5B	290694932	1.57337e-06	G/A
	BLUE	GP3D	27-338417847	5B	338417847	1.27446e-06	A/G
	BLUE	GP3D	28-18911329	5B	470284201	1.06875e-06	G/A
	BLUE	GP3D	28-77016121	5B	528388993	7.20845e-06	C/G
	BLUE	GP3D	28-94472636	5B	545845508	1.39217e-06	G/A
	BLUE	GP3D	28-121039715	5B	572412587	1.27878e-06	C/T
	BLUE	GP3D	28-121587436	5B	572960308	5.64166e-06	T/C
	BLUE	GP3D	28-121770599	5B	573143471	9.35397e-06	A/T
	BLUE	GP3D	28-178794043	5B	630166915	4.33362e-07	G/A
	BLUE	GP3D	28-178794059	5B	630166931	5.83866e-07	C/T
	BLUE	GP3D	28-196076555	5B	647449427	3.66995e-06	A/G
	BLUE	GP3D	28-196076566	5B	647449438	6.43433e-06	C/T
	BLUE	GP3D	28-223574500	5B	674947372	6.47951e-06	G/A
	BLUE	GP3D	28-224037276	5B	675410148	5.66573e-07	G/A
	BLUE	GP3D	28-224037306	5B	675410178	2.67864e-08	G/A
	BLUE	GP3D	28-224631582	5B	676004454	3.77645e-06	G/A
	BLUE	GP3D	28-225537265	5B	676910137	2.22252e-06	A/T
	BLUE	GP3D	28-225537302	5B	676910174	1.79547e-06	T/C
	BLUE	GP3D	28-225537384	5B	676910256	1.46977e-06	A/G
	BLUE	GP3D	28-225537387	5B	676910259	6.75106e-06	T/C
	BLUE	GP3D	28-225537465	5B	676910337	8.27301e-06	G/A
	BLUE	GP3D	28-225537596	5B	676910468	1.62347e-08	G/A
	BLUE	GP3D	28-225537598	5B	676910470	3.22719e-09	T/G
	BLUE	GP3D	28-258731851	5B	710104723	9.30768e-06	C/T
	BLUE	GP3D	28-260934404	5B	712307276	5.04104e-06	G/A
	BLUE	GP3D	29-8173869	5D	8173869	5.15749e-09	G/C
	BLUE	GP3D	29-160606434	5D	160606434	2.41083e-06	A/C
	BLUE	GP3D	29-209349496	5D	209349496	4.1369e-06	G/A
	BLUE	GP3D	29-229852000	5D	229852000	6.8726e-07	G/A
	BLUE	GP3D	29-300554294	5D	300554294	9.57157e-06	C/T
	BLUE	GP3D	29-322442298	5D	322442298	3.81751e-06	G/A
	BLUE	GP3D	29-434002826	5D	434002826	6.24838e-06	C/T
	BLUE	GP3D	29-434002864	5D	434002864	3.62556e-06	G/A
	BLUE	GP3D	29-441331318	5D	441331318	6.32748e-06	T/A
	BLUE	GP3D	30-26973272	5D	478874302	9.44809e-06	C/A
	BLUE	GP3D	30-26973284	5D	478874314	8.21862e-06	A/C
	BLUE	GP3D	30-26973288	5D	478874318	9.38461e-06	G/C
	BLUE	GP3D	30-59989230	5D	511890260	5.07486e-06	A/C
	BLUE	GP3D	30-67479670	5D	519380700	1.85715e-06	A/C
	BLUE	GP3D	30-77937482	5D	529838512	9.90992e-06	C/T
	BLUE	GP3D	31-13693723	6A	13693723	2.78362e-08	A/T
	BLUE	GP3D	31-13693733	6A	13693733	2.84369e-08	A/G
	BLUE	GP3D	31-13693782	6A	13693782	3.10318e-08	G/A
	BLUE	GP3D	31-13693786	6A	13693786	3.10318e-08	C/T
	BLUE	GP3D	31-13693830	6A	13693830	6.78939e-08	G/T
	BLUE	GP3D	31-13693834	6A	13693834	3.6413e-07	A/C
	BLUE	GP3D	31-13693855	6A	13693855	1.57389e-07	T/A
	BLUE	GP3D	31-13693890	6A	13693890	3.1128e-09	C/T
	BLUE	GP3D	31-13693908	6A	13693908	2.0357e-08	C/T
	BLUE	GP3D	31-61748225	6A	61748225	7.61602e-07	G/A
	BLUE	GP3D	31-63405745	6A	63405745	3.53871e-06	G/A
	BLUE	GP3D	31-112907103	6A	112907103	2.66729e-06	C/T
	BLUE	GP3D	31-139911614	6A	139911614	1.64675e-08	T/C
	BLUE	GP3D	31-139911658	6A	139911658	8.34556e-08	A/G
	BLUE	GP3D	31-139911661	6A	139911661	2.57567e-08	G/A
	BLUE	GP3D	31-139911714	6A	139911714	5.2527e-07	C/A
	BLUE	GP3D	31-139911726	6A	139911726	1.08531e-06	G/A
	BLUE	GP3D	31-139911746	6A	139911746	3.93966e-06	T/G
	BLUE	GP3D	31-139911792	6A	139911792	2.06104e-07	C/A
	BLUE	GP3D	31-139911842	6A	139911842	2.78411e-07	G/A
	BLUE	GP3D	31-139911889	6A	139911889	2.25212e-06	T/C
	BLUE	GP3D	31-139911911	6A	139911911	1.36157e-06	A/G
	BLUE	GP3D	31-139912003	6A	139912003	5.64088e-06	C/T
	BLUE	GP3D	31-159778338	6A	159778338	4.75944e-06	T/G
	BLUE	GP3D	31-185158360	6A	185158360	3.98398e-06	C/T
	BLUE	GP3D	31-355659930	6A	355659930	7.19157e-08	A/T
	BLUE	GP3D	31-368221184	6A	368221184	8.42467e-06	C/T
	BLUE	GP3D	32-33438668	6A	485879524	3.85272e-07	C/T
	BLUE	GP3D	32-33438717	6A	485879573	4.05415e-09	G/A
	BLUE	GP3D	32-33438776	6A	485879632	3.91467e-09	T/C
	BLUE	GP3D	33-25940140	6B	25940140	1.91897e-06	G/A
	BLUE	GP3D	33-88122140	6B	88122140	9.09824e-06	C/G
	BLUE	GP3D	33-101933727	6B	101933727	7.72539e-06	G/C
	BLUE	GP3D	33-101933802	6B	101933802	4.80929e-06	C/T
	BLUE	GP3D	33-113900994	6B	113900994	5.78588e-06	G/A
	BLUE	GP3D	33-114111854	6B	114111854	7.8291e-06	A/G
	BLUE	GP3D	33-114157280	6B	114157280	9.93592e-06	T/G
	BLUE	GP3D	33-114157282	6B	114157282	2.4404e-06	C/T
	BLUE	GP3D	33-114157758	6B	114157758	7.64041e-06	G/A
	BLUE	GP3D	33-114241158	6B	114241158	4.99959e-06	G/A
	BLUE	GP3D	33-114263532	6B	114263532	2.51987e-06	T/C
	BLUE	GP3D	33-114267250	6B	114267250	2.28916e-06	A/G
	BLUE	GP3D	33-114272087	6B	114272087	7.64434e-06	C/T
	BLUE	GP3D	33-114280326	6B	114280326	2.40972e-06	C/T
	BLUE	GP3D	33-114283796	6B	114283796	7.84004e-06	G/A
	BLUE	GP3D	33-114297174	6B	114297174	3.97508e-06	C/T
	BLUE	GP3D	33-114303994	6B	114303994	1.07282e-06	T/C
	BLUE	GP3D	33-114313546	6B	114313546	9.19595e-06	C/T
	BLUE	GP3D	33-114316197	6B	114316197	1.73143e-06	T/C
	BLUE	GP3D	33-114316262	6B	114316262	3.48793e-06	A/G
	BLUE	GP3D	33-114316965	6B	114316965	6.33424e-06	T/C
	BLUE	GP3D	33-114316966	6B	114316966	6.33424e-06	T/C
	BLUE	GP3D	33-114316973	6B	114316973	6.37596e-06	T/C
	BLUE	GP3D	33-114329501	6B	114329501	3.48391e-06	A/G
	BLUE	GP3D	33-114330756	6B	114330756	5.34971e-06	A/G
	BLUE	GP3D	33-121449894	6B	121449894	1.58525e-06	C/A
	BLUE	GP3D	33-186543626	6B	186543626	8.31036e-06	T/A
	BLUE	GP3D	33-230489058	6B	230489058	4.37703e-06	A/G
	BLUE	GP3D	33-412924947	6B	412924947	2.63361e-06	G/T
	BLUE	GP3D	33-445264578	6B	445264578	6.81887e-06	C/T
	BLUE	GP3D	34-28180065	6B	480257262	1.04221e-06	G/A
	BLUE	GP3D	34-28180073	6B	480257270	7.34192e-06	A/G
	BLUE	GP3D	34-38964050	6B	491041247	7.30518e-06	C/G
	BLUE	GP3D	34-38964055	6B	491041252	7.30518e-06	A/T
	BLUE	GP3D	34-39113406	6B	491190603	8.65401e-06	C/T
	BLUE	GP3D	34-39385270	6B	491462467	8.66974e-06	G/T
	BLUE	GP3D	34-66766943	6B	518844140	9.17702e-06	T/C
	BLUE	GP3D	34-205298168	6B	657375365	7.73076e-07	G/T
	BLUE	GP3D	34-218734522	6B	670811719	5.53289e-06	T/C
	BLUE	GP3D	35-18531945	6D	18531945	7.21453e-06	G/A
	BLUE	GP3D	35-18531969	6D	18531969	8.18186e-06	G/T
	BLUE	GP3D	35-27229252	6D	27229252	6.35717e-06	T/C
	BLUE	GP3D	35-38989810	6D	38989810	1.33166e-06	T/G
	BLUE	GP3D	35-55166000	6D	55166000	6.78712e-08	G/C
	BLUE	GP3D	35-55166016	6D	55166016	3.89539e-08	A/C
	BLUE	GP3D	35-55166020	6D	55166020	9.82687e-07	C/T
	BLUE	GP3D	35-55166027	6D	55166027	4.16358e-07	T/C
	BLUE	GP3D	35-55166034	6D	55166034	3.72912e-06	T/A
	BLUE	GP3D	35-55166039	6D	55166039	2.85984e-07	G/C
	BLUE	GP3D	35-55166055	6D	55166055	1.83568e-07	C/T
	BLUE	GP3D	35-55166119	6D	55166119	2.76212e-07	C/T
	BLUE	GP3D	35-55166228	6D	55166228	7.88072e-06	A/C
	BLUE	GP3D	35-55166247	6D	55166247	5.85112e-06	A/C
	BLUE	GP3D	35-55166272	6D	55166272	2.17654e-06	T/A
	BLUE	GP3D	35-55166310	6D	55166310	8.20246e-07	A/G
	BLUE	GP3D	35-55166387	6D	55166387	3.34228e-07	T/C
	BLUE	GP3D	35-55166466	6D	55166466	4.28648e-07	C/T
	BLUE	GP3D	35-79082576	6D	79082576	2.03384e-06	G/A
	BLUE	GP3D	35-79084829	6D	79084829	8.27777e-06	G/A
	BLUE	GP3D	35-166286918	6D	166286918	5.50034e-07	G/A
	BLUE	GP3D	35-166287161	6D	166287161	3.94568e-07	T/C
	BLUE	GP3D	35-166287277	6D	166287277	6.99355e-06	G/T
	BLUE	GP3D	35-193723519	6D	193723519	1.61248e-07	G/A
	BLUE	GP3D	35-221335689	6D	221335689	4.25824e-06	T/C
	BLUE	GP3D	35-221335767	6D	221335767	7.45379e-07	C/T
	BLUE	GP3D	35-291581358	6D	291581358	5.68441e-06	A/G
	BLUE	GP3D	35-336516001	6D	336516001	8.43776e-06	G/A
	BLUE	GP3D	35-336516138	6D	336516138	5.51487e-06	A/G
	BLUE	GP3D	35-373048790	6D	373048790	5.29789e-06	G/A
	BLUE	GP3D	35-373048825	6D	373048825	9.74463e-09	G/T
	BLUE	GP3D	35-373048833	6D	373048833	1.3245e-07	T/C
	BLUE	GP3D	35-373048838	6D	373048838	5.14601e-08	T/C
	BLUE	GP3D	35-388416774	6D	388416774	2.60588e-06	T/C
	BLUE	GP3D	35-389740974	6D	389740974	5.86575e-06	G/A
	BLUE	GP3D	35-401783663	6D	401783663	4.11685e-06	C/T
	BLUE	GP3D	35-405653584	6D	405653584	1.2922e-06	C/A
	BLUE	GP3D	35-442256304	6D	442256304	3.86341e-06	A/G
	BLUE	GP3D	35-442258329	6D	442258329	4.46972e-06	G/T
	BLUE	GP3D	35-442258372	6D	442258372	1.52628e-06	G/A
	BLUE	GP3D	35-442258389	6D	442258389	1.45008e-06	C/T
	BLUE	GP3D	35-442260481	6D	442260481	8.06916e-06	G/A
	BLUE	GP3D	35-442260488	6D	442260488	4.73165e-06	A/G
	BLUE	GP3D	35-442260519	6D	442260519	3.3017e-06	T/C
	BLUE	GP3D	35-442260531	6D	442260531	5.31628e-07	G/A
	BLUE	GP3D	35-442260912	6D	442260912	1.37329e-06	A/G
	BLUE	GP3D	35-442261769	6D	442261769	4.69161e-06	A/G
	BLUE	GP3D	35-442262850	6D	442262850	8.58066e-06	C/G
	BLUE	GP3D	35-442262885	6D	442262885	5.37305e-06	T/C
	BLUE	GP3D	35-442263024	6D	442263024	4.69161e-06	G/C
	BLUE	GP3D	35-442263028	6D	442263028	4.69161e-06	C/T
	BLUE	GP3D	35-442263300	6D	442263300	6.89131e-06	G/T
	BLUE	GP3D	35-442263889	6D	442263889	3.31963e-06	C/T
	BLUE	GP3D	35-442266750	6D	442266750	1.59177e-06	G/A
	BLUE	GP3D	35-442267296	6D	442267296	5.34995e-06	A/C
	BLUE	GP3D	35-442267691	6D	442267691	3.17307e-06	A/G
	BLUE	GP3D	35-442268709	6D	442268709	8.99615e-06	C/T
	BLUE	GP3D	35-442271407	6D	442271407	7.2171e-06	T/C
	BLUE	GP3D	36-6664252	6D	457173376	9.47245e-06	G/A
	BLUE	GP3D	36-6733718	6D	457242842	7.80036e-07	A/T
	BLUE	GP3D	36-7108234	6D	457617358	4.51353e-06	C/T
	BLUE	GP3D	36-8499548	6D	459008672	9.65535e-06	A/G
	BLUE	GP3D	37-10747608	7A	10747608	3.18972e-06	C/A
	BLUE	GP3D	37-33934681	7A	33934681	4.09964e-06	C/T
	BLUE	GP3D	37-61834920	7A	61834920	9.31635e-06	T/C
	BLUE	GP3D	37-61835539	7A	61835539	3.34153e-07	G/A
	BLUE	GP3D	37-61924259	7A	61924259	2.39647e-06	T/C
	BLUE	GP3D	37-88678502	7A	88678502	8.63103e-06	C/T
	BLUE	GP3D	37-89766487	7A	89766487	3.96138e-06	G/A
	BLUE	GP3D	37-89919981	7A	89919981	6.02841e-06	C/T
	BLUE	GP3D	37-89922955	7A	89922955	1.81097e-06	G/A
	BLUE	GP3D	37-89940581	7A	89940581	4.53279e-06	C/T
	BLUE	GP3D	37-99569649	7A	99569649	2.97177e-07	C/T
[truncated: 10,528 more rows]

## Sheet: S5
	Table S5: Detailed information of all significantly associated SNPs for the GP7D traits (-log10[P] > 5).
	Environment	Trait	SNP	Chrom	Position (bp)	P value	REF/ALT
	BLUE	GP7D	1-14398060	1A	14398060	2.00229e-06	G/A
	BLUE	GP7D	1-14484305	1A	14484305	1.48494e-06	A/G
	BLUE	GP7D	1-14502524	1A	14502524	3.20483e-06	A/T
	BLUE	GP7D	1-27900357	1A	27900357	4.34429e-06	C/G
	BLUE	GP7D	1-42749407	1A	42749407	3.65783e-06	C/T
	BLUE	GP7D	1-53130064	1A	53130064	9.92182e-07	G/T
	BLUE	GP7D	1-53130078	1A	53130078	1.33744e-06	A/T
	BLUE	GP7D	1-65377503	1A	65377503	9.53727e-06	A/G
	BLUE	GP7D	1-106426297	1A	106426297	8.37564e-06	G/A
	BLUE	GP7D	1-116020317	1A	116020317	5.30825e-06	C/T
	BLUE	GP7D	1-136066796	1A	136066796	4.28434e-06	C/T
	BLUE	GP7D	1-148273178	1A	148273178	9.68157e-06	G/A
	BLUE	GP7D	1-179619739	1A	179619739	4.39547e-06	C/T
	BLUE	GP7D	1-189068596	1A	189068596	9.33597e-06	G/A
	BLUE	GP7D	1-198232088	1A	198232088	4.88423e-06	G/A
	BLUE	GP7D	1-203797243	1A	203797243	6.92056e-06	T/C
	BLUE	GP7D	1-247211032	1A	247211032	6.14432e-06	G/A
	BLUE	GP7D	1-247625569	1A	247625569	4.14165e-06	T/A
	BLUE	GP7D	1-250919581	1A	250919581	9.23831e-06	T/C
	BLUE	GP7D	1-250919647	1A	250919647	2.20713e-07	C/A
	BLUE	GP7D	1-252391884	1A	252391884	6.50321e-06	C/T
	BLUE	GP7D	1-258900146	1A	258900146	9.55108e-06	T/G
	BLUE	GP7D	1-262318518	1A	262318518	5.91358e-06	G/A
	BLUE	GP7D	1-268145535	1A	268145535	7.95662e-06	C/T
	BLUE	GP7D	1-272633122	1A	272633122	5.50621e-06	G/A
	BLUE	GP7D	1-276168486	1A	276168486	8.44139e-06	G/A
	BLUE	GP7D	1-277315530	1A	277315530	6.28575e-06	G/A
	BLUE	GP7D	1-277655028	1A	277655028	5.27627e-06	C/T
	BLUE	GP7D	1-282934412	1A	282934412	5.67168e-06	C/A
	BLUE	GP7D	1-283381794	1A	283381794	2.94306e-06	C/T
	BLUE	GP7D	1-285174409	1A	285174409	6.55873e-06	T/C
	BLUE	GP7D	1-289367063	1A	289367063	1.5624e-06	A/G
	BLUE	GP7D	1-294370752	1A	294370752	2.08714e-06	C/T
	BLUE	GP7D	1-295988006	1A	295988006	8.47067e-06	G/A
	BLUE	GP7D	1-298536321	1A	298536321	4.86672e-06	C/T
	BLUE	GP7D	1-301332165	1A	301332165	4.24325e-06	C/T
	BLUE	GP7D	1-301761502	1A	301761502	1.00667e-06	G/A
	BLUE	GP7D	1-302941079	1A	302941079	2.55036e-06	C/T
	BLUE	GP7D	1-307391377	1A	307391377	7.107e-06	G/A
	BLUE	GP7D	1-307854635	1A	307854635	2.77563e-06	C/T
	BLUE	GP7D	1-309229102	1A	309229102	9.67209e-06	C/T
	BLUE	GP7D	1-311623118	1A	311623118	7.60775e-06	G/A
	BLUE	GP7D	1-312968277	1A	312968277	4.33834e-06	C/T
	BLUE	GP7D	1-316358039	1A	316358039	3.76566e-06	G/A
	BLUE	GP7D	1-316368937	1A	316368937	5.83784e-06	C/T
	BLUE	GP7D	1-318106725	1A	318106725	2.55731e-06	G/A
	BLUE	GP7D	1-319468838	1A	319468838	8.27579e-06	C/T
	BLUE	GP7D	1-321237950	1A	321237950	5.82908e-06	C/T
	BLUE	GP7D	1-321568212	1A	321568212	7.66121e-06	C/T
	BLUE	GP7D	1-322741377	1A	322741377	9.3868e-06	C/T
	BLUE	GP7D	1-325027207	1A	325027207	5.80057e-06	C/T
	BLUE	GP7D	1-325873203	1A	325873203	7.0607e-06	G/A
	BLUE	GP7D	1-330987729	1A	330987729	9.08515e-06	G/C
	BLUE	GP7D	1-331872488	1A	331872488	3.62791e-06	A/T
	BLUE	GP7D	1-334189376	1A	334189376	4.3897e-06	G/A
	BLUE	GP7D	1-341195072	1A	341195072	4.25154e-06	G/A
	BLUE	GP7D	1-347424066	1A	347424066	3.49908e-06	C/T
	BLUE	GP7D	1-347587567	1A	347587567	9.00463e-06	C/T
	BLUE	GP7D	1-355781004	1A	355781004	4.44393e-06	G/C
	BLUE	GP7D	1-356683222	1A	356683222	7.05697e-06	A/C
	BLUE	GP7D	1-368098490	1A	368098490	9.71661e-06	G/T
	BLUE	GP7D	1-393758941	1A	393758941	6.42782e-06	G/A
	BLUE	GP7D	1-395532303	1A	395532303	1.9695e-06	C/T
	BLUE	GP7D	1-396449392	1A	396449392	8.51158e-06	G/A
	BLUE	GP7D	1-398264253	1A	398264253	4.69974e-06	T/C
	BLUE	GP7D	1-399140599	1A	399140599	4.1523e-06	C/T
	BLUE	GP7D	1-399359939	1A	399359939	6.42283e-06	G/A
	BLUE	GP7D	1-403570054	1A	403570054	9.90187e-06	A/G
	BLUE	GP7D	1-408407185	1A	408407185	7.60919e-06	A/G
	BLUE	GP7D	1-424209828	1A	424209828	8.56759e-06	G/A
	BLUE	GP7D	1-424209855	1A	424209855	6.05803e-06	G/A
	BLUE	GP7D	1-424209863	1A	424209863	8.38924e-07	C/G
	BLUE	GP7D	1-424212086	1A	424212086	1.96483e-06	A/G
	BLUE	GP7D	1-424212113	1A	424212113	7.21844e-06	T/C
	BLUE	GP7D	1-435765523	1A	435765523	3.88994e-06	T/C
	BLUE	GP7D	2-9372192	1A	480676197	4.53902e-06	C/T
	BLUE	GP7D	2-9372197	1A	480676202	4.43307e-06	C/A
	BLUE	GP7D	2-15167464	1A	486471469	2.63343e-06	A/G
	BLUE	GP7D	2-53385242	1A	524689247	5.99789e-06	C/A
	BLUE	GP7D	2-54614978	1A	525918983	8.80925e-06	C/T
	BLUE	GP7D	2-61437681	1A	532741686	5.97335e-06	G/A
	BLUE	GP7D	2-62430270	1A	533734275	6.47551e-06	C/T
	BLUE	GP7D	2-65352580	1A	536656585	8.30594e-06	A/G
	BLUE	GP7D	2-70661039	1A	541965044	5.63235e-07	T/G
	BLUE	GP7D	2-71155273	1A	542459278	4.85621e-06	C/T
	BLUE	GP7D	3-814414	1B	814414	1.74067e-06	C/T
	BLUE	GP7D	3-1744971	1B	1744971	5.67539e-06	A/C
	BLUE	GP7D	3-6486619	1B	6486619	4.53086e-06	A/T
	BLUE	GP7D	3-7074190	1B	7074190	8.25556e-06	A/T
	BLUE	GP7D	3-7991665	1B	7991665	8.08519e-06	A/T
	BLUE	GP7D	3-11132740	1B	11132740	1.45754e-06	C/T
	BLUE	GP7D	3-11133151	1B	11133151	6.53929e-06	T/A
	BLUE	GP7D	3-11168337	1B	11168337	6.67845e-06	G/C
	BLUE	GP7D	3-11171178	1B	11171178	6.53929e-06	A/T
	BLUE	GP7D	3-11171613	1B	11171613	9.27418e-07	C/T
	BLUE	GP7D	3-11178793	1B	11178793	9.81432e-06	T/C
	BLUE	GP7D	3-11179852	1B	11179852	2.18403e-06	A/G
	BLUE	GP7D	3-11218251	1B	11218251	2.49137e-06	C/T
	BLUE	GP7D	3-11219629	1B	11219629	1.75074e-06	A/T
	BLUE	GP7D	3-11219834	1B	11219834	1.63173e-06	T/A
	BLUE	GP7D	3-11368714	1B	11368714	1.83237e-06	C/T
	BLUE	GP7D	3-11392603	1B	11392603	7.42022e-06	T/C
	BLUE	GP7D	3-11414538	1B	11414538	1.70413e-06	G/A
	BLUE	GP7D	3-11414685	1B	11414685	1.04337e-06	A/T
	BLUE	GP7D	3-11414926	1B	11414926	1.08309e-06	G/A
	BLUE	GP7D	3-11415254	1B	11415254	3.94251e-07	G/A
	BLUE	GP7D	3-11507431	1B	11507431	2.24685e-06	C/T
	BLUE	GP7D	3-11523346	1B	11523346	1.6468e-06	C/T
	BLUE	GP7D	3-11523399	1B	11523399	4.18477e-06	G/A
	BLUE	GP7D	3-11555155	1B	11555155	1.22741e-06	C/T
	BLUE	GP7D	3-11649021	1B	11649021	1.27827e-07	C/A
	BLUE	GP7D	3-11650040	1B	11650040	1.83177e-06	A/G
	BLUE	GP7D	3-11656616	1B	11656616	4.11347e-07	C/A
	BLUE	GP7D	3-11657004	1B	11657004	6.18623e-07	G/T
	BLUE	GP7D	3-11657025	1B	11657025	7.0938e-07	C/T
	BLUE	GP7D	3-11735281	1B	11735281	2.00279e-06	G/A
	BLUE	GP7D	3-11819139	1B	11819139	3.29174e-06	T/A
	BLUE	GP7D	3-29509779	1B	29509779	3.87416e-06	C/T
	BLUE	GP7D	3-66210656	1B	66210656	4.75347e-07	T/C
	BLUE	GP7D	3-66210661	1B	66210661	4.01061e-06	A/C
	BLUE	GP7D	3-81752601	1B	81752601	4.10102e-06	C/G
	BLUE	GP7D	3-81753035	1B	81753035	4.43236e-06	C/T
	BLUE	GP7D	3-81753105	1B	81753105	2.91021e-06	G/T
	BLUE	GP7D	3-81753110	1B	81753110	1.09807e-06	C/T
	BLUE	GP7D	3-81753113	1B	81753113	5.40639e-08	G/T
	BLUE	GP7D	3-81753116	1B	81753116	3.24435e-07	G/T
	BLUE	GP7D	3-81753130	1B	81753130	6.96154e-08	T/C
	BLUE	GP7D	3-81753172	1B	81753172	5.20636e-08	G/A
	BLUE	GP7D	3-81753179	1B	81753179	5.69955e-06	A/G
	BLUE	GP7D	3-81753192	1B	81753192	4.46281e-08	T/G
	BLUE	GP7D	3-81753202	1B	81753202	1.15115e-07	T/A
	BLUE	GP7D	3-81753204	1B	81753204	7.05478e-08	T/C
	BLUE	GP7D	3-81753210	1B	81753210	6.88689e-07	C/T
	BLUE	GP7D	3-81753224	1B	81753224	3.49006e-06	C/T
	BLUE	GP7D	3-81753233	1B	81753233	3.70344e-06	T/G
	BLUE	GP7D	3-161082844	1B	161082844	7.77215e-06	G/A
	BLUE	GP7D	3-186182898	1B	186182898	4.31987e-06	A/G
	BLUE	GP7D	3-186182905	1B	186182905	8.40695e-06	G/A
	BLUE	GP7D	3-186182973	1B	186182973	8.41629e-06	C/T
	BLUE	GP7D	3-186183347	1B	186183347	3.37586e-06	T/G
	BLUE	GP7D	3-186183414	1B	186183414	3.76841e-06	C/A
	BLUE	GP7D	3-186183644	1B	186183644	1.69961e-07	T/A
	BLUE	GP7D	3-250658364	1B	250658364	8.87759e-06	T/C
	BLUE	GP7D	3-254295660	1B	254295660	8.19641e-06	A/T
	BLUE	GP7D	3-294497018	1B	294497018	9.63699e-06	C/A
	BLUE	GP7D	3-309690793	1B	309690793	7.11188e-06	G/A
	BLUE	GP7D	3-328101050	1B	328101050	2.26697e-06	C/T
	BLUE	GP7D	3-328101051	1B	328101051	7.10807e-06	A/G
	BLUE	GP7D	3-374533639	1B	374533639	1.59063e-06	A/T
	BLUE	GP7D	3-392547553	1B	392547553	4.92062e-06	G/A
	BLUE	GP7D	3-412865643	1B	412865643	7.68896e-06	C/T
	BLUE	GP7D	4-29444752	1B	468164906	1.22875e-06	T/A
	BLUE	GP7D	4-48913472	1B	487633626	3.7404e-07	C/A
	BLUE	GP7D	4-48913555	1B	487633709	6.44914e-07	C/T
	BLUE	GP7D	4-48913594	1B	487633748	2.31487e-06	G/A
	BLUE	GP7D	4-91886146	1B	530606300	4.8798e-06	A/T
	BLUE	GP7D	4-110880286	1B	549600440	6.43057e-06	C/T
	BLUE	GP7D	4-128385200	1B	567105354	7.47658e-07	C/T
	BLUE	GP7D	4-129345479	1B	568065633	6.70059e-06	C/A
	BLUE	GP7D	4-129475797	1B	568195951	6.70059e-06	C/T
	BLUE	GP7D	4-129564176	1B	568284330	6.70059e-06	G/A
	BLUE	GP7D	4-129618010	1B	568338164	6.70059e-06	T/C
	BLUE	GP7D	4-165801549	1B	604521703	5.21235e-07	G/T
	BLUE	GP7D	4-167265309	1B	605985463	2.71124e-06	C/G
	BLUE	GP7D	4-167533298	1B	606253452	5.30305e-06	A/G
	BLUE	GP7D	4-167561339	1B	606281493	6.6734e-06	G/C
	BLUE	GP7D	4-167615961	1B	606336115	9.72275e-06	T/G
	BLUE	GP7D	4-167698395	1B	606418549	7.43506e-06	G/A
	BLUE	GP7D	4-167739746	1B	606459900	1.84664e-06	G/A
	BLUE	GP7D	4-167743753	1B	606463907	1.40171e-07	C/A
	BLUE	GP7D	4-167770627	1B	606490781	2.00717e-06	A/G
	BLUE	GP7D	4-167773070	1B	606493224	3.76488e-06	A/G
	BLUE	GP7D	4-167856757	1B	606576911	5.08581e-06	G/A
	BLUE	GP7D	4-167867775	1B	606587929	3.23082e-06	A/G
	BLUE	GP7D	4-167869370	1B	606589524	9.24639e-06	A/C
	BLUE	GP7D	4-167877002	1B	606597156	9.31356e-06	C/T
	BLUE	GP7D	4-167906715	1B	606626869	7.48262e-06	C/G
	BLUE	GP7D	4-167946309	1B	606666463	9.8452e-06	T/G
	BLUE	GP7D	4-167946537	1B	606666691	3.71302e-06	T/C
	BLUE	GP7D	4-167946581	1B	606666735	7.34993e-06	A/G
	BLUE	GP7D	4-167946586	1B	606666740	5.38681e-06	T/C
	BLUE	GP7D	4-167965302	1B	606685456	7.04156e-07	G/A
	BLUE	GP7D	4-167965363	1B	606685517	4.0095e-06	C/T
	BLUE	GP7D	4-167970847	1B	606691001	1.23479e-06	C/A
	BLUE	GP7D	4-167973972	1B	606694126	5.04445e-06	A/G
	BLUE	GP7D	4-167973980	1B	606694134	6.1665e-06	C/T
	BLUE	GP7D	4-167990041	1B	606710195	2.58939e-06	G/A
	BLUE	GP7D	4-168030960	1B	606751114	4.50063e-06	G/A
	BLUE	GP7D	4-168074738	1B	606794892	6.52424e-07	C/T
	BLUE	GP7D	4-168074749	1B	606794903	3.10036e-06	G/C
	BLUE	GP7D	4-168088996	1B	606809150	9.51252e-06	G/A
	BLUE	GP7D	4-168127084	1B	606847238	7.806e-06	G/A
	BLUE	GP7D	4-168143392	1B	606863546	8.22587e-06	G/A
	BLUE	GP7D	4-168155259	1B	606875413	1.49316e-06	G/A
	BLUE	GP7D	4-168155551	1B	606875705	9.93581e-06	G/A
	BLUE	GP7D	4-168155726	1B	606875880	5.84683e-06	G/A
	BLUE	GP7D	4-168225264	1B	606945418	4.81805e-06	A/G
	BLUE	GP7D	4-168255691	1B	606975845	7.49827e-06	T/C
	BLUE	GP7D	4-168282151	1B	607002305	7.97533e-06	A/G
	BLUE	GP7D	4-168366429	1B	607086583	5.20225e-06	C/T
	BLUE	GP7D	4-168405525	1B	607125679	3.5324e-06	T/G
	BLUE	GP7D	4-168440701	1B	607160855	9.23572e-06	C/T
	BLUE	GP7D	4-168440739	1B	607160893	4.02153e-06	G/A
	BLUE	GP7D	4-168448573	1B	607168727	2.88452e-06	G/A
	BLUE	GP7D	4-168487124	1B	607207278	1.818e-06	C/T
	BLUE	GP7D	4-168491757	1B	607211911	7.27871e-06	T/C
	BLUE	GP7D	4-168492128	1B	607212282	3.77159e-06	C/T
	BLUE	GP7D	4-168533360	1B	607253514	2.11075e-06	G/A
	BLUE	GP7D	4-168540467	1B	607260621	1.51732e-06	T/C
	BLUE	GP7D	4-168552718	1B	607272872	5.21696e-06	G/C
	BLUE	GP7D	4-168566923	1B	607287077	5.20244e-06	G/A
	BLUE	GP7D	4-168607360	1B	607327514	3.37751e-06	C/T
	BLUE	GP7D	4-168609962	1B	607330116	2.14797e-06	T/C
	BLUE	GP7D	4-168626146	1B	607346300	7.94464e-06	G/A
	BLUE	GP7D	4-168631313	1B	607351467	9.64684e-06	C/A
	BLUE	GP7D	4-168647644	1B	607367798	8.99257e-06	T/G
	BLUE	GP7D	4-168677029	1B	607397183	1.78711e-06	T/C
	BLUE	GP7D	4-168677760	1B	607397914	6.2224e-06	G/A
	BLUE	GP7D	4-168714149	1B	607434303	5.65344e-06	A/G
	BLUE	GP7D	4-168740648	1B	607460802	6.4576e-06	A/G
	BLUE	GP7D	4-168831176	1B	607551330	4.00636e-06	C/T
	BLUE	GP7D	4-169277125	1B	607997279	5.01449e-06	C/T
	BLUE	GP7D	4-169367888	1B	608088042	6.38809e-06	A/G
	BLUE	GP7D	4-169369344	1B	608089498	7.90492e-06	C/G
	BLUE	GP7D	4-169371539	1B	608091693	3.58985e-06	G/A
	BLUE	GP7D	4-169394428	1B	608114582	5.69222e-06	G/A
	BLUE	GP7D	4-169395407	1B	608115561	9.32733e-06	T/C
	BLUE	GP7D	4-169409555	1B	608129709	8.09962e-06	C/T
	BLUE	GP7D	4-169414243	1B	608134397	8.37444e-06	T/C
	BLUE	GP7D	4-169420499	1B	608140653	8.98311e-06	C/A
	BLUE	GP7D	4-169456615	1B	608176769	9.8701e-06	T/C
	BLUE	GP7D	4-169469039	1B	608189193	6.41421e-06	C/A
	BLUE	GP7D	4-169469079	1B	608189233	6.7904e-07	C/T
	BLUE	GP7D	4-169469093	1B	608189247	1.45968e-06	A/G
	BLUE	GP7D	4-169469140	1B	608189294	3.72628e-06	C/T
	BLUE	GP7D	4-169492359	1B	608212513	8.30018e-06	T/C
	BLUE	GP7D	4-169493473	1B	608213627	3.34178e-07	A/C
	BLUE	GP7D	4-169499412	1B	608219566	1.57643e-06	G/A
	BLUE	GP7D	4-169513800	1B	608233954	6.01366e-07	G/A
	BLUE	GP7D	4-169522100	1B	608242254	5.12755e-06	T/C
	BLUE	GP7D	4-169537509	1B	608257663	8.47572e-06	C/T
	BLUE	GP7D	4-169623966	1B	608344120	7.58121e-06	C/T
	BLUE	GP7D	4-169677718	1B	608397872	7.12121e-06	T/C
	BLUE	GP7D	4-169758571	1B	608478725	5.68009e-06	A/G
	BLUE	GP7D	4-169760729	1B	608480883	6.72163e-06	A/G
	BLUE	GP7D	4-169760760	1B	608480914	4.77061e-06	C/T
	BLUE	GP7D	4-169760768	1B	608480922	8.41446e-06	T/C
	BLUE	GP7D	4-169769406	1B	608489560	5.76357e-06	T/C
	BLUE	GP7D	4-169774653	1B	608494807	3.00042e-06	T/C
	BLUE	GP7D	4-169775459	1B	608495613	4.44248e-06	G/C
	BLUE	GP7D	4-169806588	1B	608526742	6.87702e-07	A/G
	BLUE	GP7D	4-169808530	1B	608528684	1.79439e-07	T/C
	BLUE	GP7D	4-169833064	1B	608553218	5.76375e-09	A/G
	BLUE	GP7D	4-169841975	1B	608562129	4.84569e-06	A/G
	BLUE	GP7D	4-169858426	1B	608578580	5.77176e-06	T/C
	BLUE	GP7D	4-169858910	1B	608579064	4.78934e-06	C/T
	BLUE	GP7D	4-169871760	1B	608591914	2.32124e-06	T/C
	BLUE	GP7D	4-169877164	1B	608597318	7.684e-06	C/T
	BLUE	GP7D	4-169949469	1B	608669623	6.44543e-06	G/A
	BLUE	GP7D	4-169954605	1B	608674759	4.72109e-06	C/T
	BLUE	GP7D	4-169977540	1B	608697694	4.89565e-06	G/T
	BLUE	GP7D	4-169979487	1B	608699641	7.45838e-06	C/G
	BLUE	GP7D	4-169993451	1B	608713605	9.74937e-06	T/C
	BLUE	GP7D	4-169993744	1B	608713898	2.44931e-07	A/G
	BLUE	GP7D	4-170000853	1B	608721007	4.86526e-06	C/T
	BLUE	GP7D	4-170011842	1B	608731996	4.58805e-06	A/T
	BLUE	GP7D	4-170011843	1B	608731997	4.58805e-06	T/A
	BLUE	GP7D	4-170013270	1B	608733424	9.40478e-06	C/T
	BLUE	GP7D	4-170014968	1B	608735122	6.73565e-07	C/T
	BLUE	GP7D	4-170017412	1B	608737566	6.50669e-06	A/G
	BLUE	GP7D	4-170020839	1B	608740993	8.39208e-06	C/A
	BLUE	GP7D	4-170024128	1B	608744282	9.52298e-06	T/C
	BLUE	GP7D	4-170043916	1B	608764070	9.73228e-06	T/C
	BLUE	GP7D	4-170081486	1B	608801640	3.58804e-06	C/T
	BLUE	GP7D	4-170084026	1B	608804180	2.5285e-06	C/A
	BLUE	GP7D	4-170093542	1B	608813696	2.89158e-06	A/G
	BLUE	GP7D	4-170094160	1B	608814314	1.45254e-06	G/A
	BLUE	GP7D	4-170096428	1B	608816582	4.75484e-07	G/A
	BLUE	GP7D	4-170098644	1B	608818798	1.34711e-06	C/T
	BLUE	GP7D	4-170203346	1B	608923500	2.56423e-06	G/A
	BLUE	GP7D	4-171732304	1B	610452458	6.2865e-06	A/G
	BLUE	GP7D	4-171749482	1B	610469636	2.72307e-06	A/G
	BLUE	GP7D	4-172074554	1B	610794708	6.31066e-06	T/C
	BLUE	GP7D	4-172123148	1B	610843302	7.19716e-06	G/C
	BLUE	GP7D	4-172201310	1B	610921464	9.22609e-06	C/A
	BLUE	GP7D	4-172236611	1B	610956765	5.78715e-06	A/G
	BLUE	GP7D	4-172285522	1B	611005676	8.35018e-07	C/T
	BLUE	GP7D	4-172367397	1B	611087551	2.02219e-06	T/G
	BLUE	GP7D	4-172426261	1B	611146415	1.79072e-07	G/A
	BLUE	GP7D	4-172454200	1B	611174354	8.65083e-06	C/T
	BLUE	GP7D	4-172470214	1B	611190368	7.84588e-06	A/G
	BLUE	GP7D	4-172600387	1B	611320541	9.72387e-07	C/T
	BLUE	GP7D	4-172620840	1B	611340994	3.6187e-06	C/A
	BLUE	GP7D	4-172734689	1B	611454843	7.30325e-06	G/A
	BLUE	GP7D	4-172778569	1B	611498723	1.36231e-06	C/A
	BLUE	GP7D	4-172783450	1B	611503604	6.20331e-06	C/T
	BLUE	GP7D	4-172848090	1B	611568244	6.80641e-06	T/C
	BLUE	GP7D	4-172873603	1B	611593757	9.37901e-06	G/A
	BLUE	GP7D	4-172901266	1B	611621420	3.0811e-06	C/T
	BLUE	GP7D	4-172992579	1B	611712733	9.54402e-06	T/C
	BLUE	GP7D	4-173007794	1B	611727948	8.43548e-06	A/G
	BLUE	GP7D	4-173265916	1B	611986070	5.63162e-06	T/C
	BLUE	GP7D	4-173551705	1B	612271859	2.8159e-06	G/T
	BLUE	GP7D	4-173605401	1B	612325555	4.4052e-06	G/T
	BLUE	GP7D	4-173688645	1B	612408799	2.40987e-06	C/T
	BLUE	GP7D	4-173808222	1B	612528376	7.24857e-06	G/A
	BLUE	GP7D	4-201281643	1B	640001797	2.81135e-06	C/A
	BLUE	GP7D	4-216596486	1B	655316640	8.2136e-06	T/A
	BLUE	GP7D	4-216964872	1B	655685026	2.06949e-06	C/T
	BLUE	GP7D	4-216964876	1B	655685030	3.44813e-06	G/A
	BLUE	GP7D	4-221710494	1B	660430648	8.89546e-06	T/C
	BLUE	GP7D	4-221710537	1B	660430691	6.05279e-06	A/C
	BLUE	GP7D	4-226693563	1B	665413717	2.89844e-06	G/A
	BLUE	GP7D	4-228655515	1B	667375669	9.35015e-06	C/T
	BLUE	GP7D	4-228850658	1B	667570812	3.31473e-06	C/A
	BLUE	GP7D	4-239177663	1B	677897817	2.56132e-06	G/C
	BLUE	GP7D	4-243091592	1B	681811746	4.32921e-06	C/T
	BLUE	GP7D	4-243095353	1B	681815507	7.80247e-06	G/C
	BLUE	GP7D	4-246039333	1B	684759487	2.84292e-06	G/A
	BLUE	GP7D	5-2544320	1D	2544320	7.52874e-06	G/T
	BLUE	GP7D	5-4596458	1D	4596458	3.71313e-06	A/G
	BLUE	GP7D	5-4596607	1D	4596607	7.26932e-06	T/C
	BLUE	GP7D	5-4596846	1D	4596846	7.30301e-06	C/G
	BLUE	GP7D	5-4597615	1D	4597615	2.53344e-07	A/G
	BLUE	GP7D	5-4636206	1D	4636206	1.40939e-06	T/C
	BLUE	GP7D	5-4638081	1D	4638081	8.85751e-06	C/T
	BLUE	GP7D	5-4839551	1D	4839551	5.50662e-06	A/T
	BLUE	GP7D	5-4839564	1D	4839564	5.01696e-06	G/T
	BLUE	GP7D	5-4840948	1D	4840948	6.74481e-08	T/A
	BLUE	GP7D	5-4841210	1D	4841210	9.24258e-06	G/C
	BLUE	GP7D	5-4842250	1D	4842250	7.80379e-06	G/A
	BLUE	GP7D	5-4842294	1D	4842294	9.82499e-06	T/A
	BLUE	GP7D	5-4842336	1D	4842336	7.85878e-06	T/G
	BLUE	GP7D	5-4842376	1D	4842376	5.00883e-06	G/A
	BLUE	GP7D	5-4842497	1D	4842497	3.38122e-06	T/A
	BLUE	GP7D	5-4867513	1D	4867513	4.21931e-06	G/T
	BLUE	GP7D	5-4867547	1D	4867547	4.55803e-06	G/A
	BLUE	GP7D	5-4867697	1D	4867697	5.70795e-09	C/T
	BLUE	GP7D	5-7944326	1D	7944326	7.38064e-06	A/T
	BLUE	GP7D	5-7946765	1D	7946765	4.78592e-06	G/A
	BLUE	GP7D	5-8024403	1D	8024403	9.34634e-06	T/G
	BLUE	GP7D	5-19276543	1D	19276543	2.39097e-06	C/T
	BLUE	GP7D	5-42026169	1D	42026169	8.28888e-06	T/C
	BLUE	GP7D	5-63887202	1D	63887202	7.6635e-06	T/C
	BLUE	GP7D	5-90397934	1D	90397934	2.79223e-07	G/T
	BLUE	GP7D	5-90397973	1D	90397973	2.26405e-07	G/A
	BLUE	GP7D	5-90398007	1D	90398007	1.25741e-07	C/T
	BLUE	GP7D	5-90398059	1D	90398059	1.47795e-08	G/A
	BLUE	GP7D	5-104474656	1D	104474656	5.31644e-06	C/T
	BLUE	GP7D	5-117045700	1D	117045700	4.34822e-07	G/A
	BLUE	GP7D	5-117045702	1D	117045702	7.58435e-08	G/A
	BLUE	GP7D	5-180153794	1D	180153794	6.62068e-06	C/G
	BLUE	GP7D	5-220383811	1D	220383811	3.04405e-06	T/C
	BLUE	GP7D	5-220383834	1D	220383834	1.88583e-06	G/A
	BLUE	GP7D	5-220383840	1D	220383840	4.73412e-06	G/A
	BLUE	GP7D	5-220383857	1D	220383857	6.79926e-07	G/A
	BLUE	GP7D	5-220383933	1D	220383933	5.53016e-06	G/C
	BLUE	GP7D	5-248865186	1D	248865186	4.7934e-06	A/G
	BLUE	GP7D	5-325649826	1D	325649826	2.06145e-06	C/T
	BLUE	GP7D	5-395494427	1D	395494427	6.0811e-07	T/C
	BLUE	GP7D	6-4705960	1D	456885564	1.83135e-06	G/A
	BLUE	GP7D	7-6228031	2A	6228031	7.49396e-07	T/G
	BLUE	GP7D	7-6228100	2A	6228100	1.79175e-07	G/C
	BLUE	GP7D	7-18911792	2A	18911792	6.34233e-06	A/C
	BLUE	GP7D	7-62359951	2A	62359951	2.89194e-06	G/A
	BLUE	GP7D	7-103419040	2A	103419040	4.21772e-06	G/T
	BLUE	GP7D	7-113733201	2A	113733201	4.36034e-06	T/C
	BLUE	GP7D	7-118576990	2A	118576990	6.89691e-08	G/C
	BLUE	GP7D	7-118577134	2A	118577134	2.19231e-07	T/C
	BLUE	GP7D	7-118577311	2A	118577311	6.59167e-06	G/C
	BLUE	GP7D	7-165417919	2A	165417919	4.89603e-06	C/T
	BLUE	GP7D	7-176504354	2A	176504354	8.36797e-06	G/A
	BLUE	GP7D	7-176591126	2A	176591126	8.11308e-06	C/T
	BLUE	GP7D	7-179686986	2A	179686986	5.24533e-06	G/A
	BLUE	GP7D	7-179845959	2A	179845959	8.47323e-06	T/C
	BLUE	GP7D	7-186491896	2A	186491896	8.11279e-06	C/T
	BLUE	GP7D	7-190662145	2A	190662145	4.38873e-06	T/C
	BLUE	GP7D	7-200083456	2A	200083456	3.21092e-06	C/T
	BLUE	GP7D	7-240147049	2A	240147049	3.80356e-06	T/C
	BLUE	GP7D	7-241710122	2A	241710122	5.18832e-06	G/A
	BLUE	GP7D	7-266113156	2A	266113156	1.05097e-06	C/T
	BLUE	GP7D	7-272421654	2A	272421654	6.7597e-06	T/C
	BLUE	GP7D	7-286462582	2A	286462582	6.34949e-06	C/T
	BLUE	GP7D	7-286462583	2A	286462583	8.75449e-06	T/C
	BLUE	GP7D	7-286464438	2A	286464438	5.49247e-06	A/G
	BLUE	GP7D	7-291693329	2A	291693329	3.74103e-06	C/T
	BLUE	GP7D	7-297204789	2A	297204789	5.65408e-06	G/T
	BLUE	GP7D	7-306120382	2A	306120382	8.03734e-06	C/T
	BLUE	GP7D	7-308821402	2A	308821402	4.23502e-07	T/A
	BLUE	GP7D	7-316140135	2A	316140135	1.64917e-07	G/T
	BLUE	GP7D	7-383774583	2A	383774583	2.51737e-06	T/A
	BLUE	GP7D	7-395801451	2A	395801451	8.48138e-06	G/C
	BLUE	GP7D	7-395847190	2A	395847190	9.29575e-06	G/A
	BLUE	GP7D	7-396488190	2A	396488190	5.09368e-06	A/G
	BLUE	GP7D	7-396825716	2A	396825716	6.43925e-06	G/A
	BLUE	GP7D	7-406839558	2A	406839558	7.63342e-06	G/A
	BLUE	GP7D	7-410008533	2A	410008533	1.03815e-07	C/T
	BLUE	GP7D	7-437816307	2A	437816307	9.14456e-06	T/C
	BLUE	GP7D	7-447130934	2A	447130934	8.08618e-06	C/T
	BLUE	GP7D	7-452586726	2A	452586726	2.40412e-07	C/T
	BLUE	GP7D	7-452586847	2A	452586847	2.80006e-06	C/T
	BLUE	GP7D	8-9253200	2A	471629373	7.17937e-07	G/A
	BLUE	GP7D	8-23459265	2A	485835438	5.13545e-06	T/C
	BLUE	GP7D	8-23459271	2A	485835444	9.14693e-08	A/G
	BLUE	GP7D	8-33840133	2A	496216306	3.76409e-06	G/A
	BLUE	GP7D	8-36311387	2A	498687560	1.82042e-06	G/A
	BLUE	GP7D	8-36994972	2A	499371145	1.35308e-06	G/T
	BLUE	GP7D	8-36995121	2A	499371294	4.36161e-07	C/T
	BLUE	GP7D	8-39156922	2A	501533095	5.19484e-06	C/T
	BLUE	GP7D	8-39401537	2A	501777710	8.55766e-06	G/A
	BLUE	GP7D	8-41977091	2A	504353264	2.28985e-06	G/A
	BLUE	GP7D	8-42075414	2A	504451587	9.6372e-06	C/T
	BLUE	GP7D	8-42694242	2A	505070415	1.32298e-06	G/A
	BLUE	GP7D	8-49890244	2A	512266417	4.13058e-06	T/C
	BLUE	GP7D	8-52866366	2A	515242539	4.83189e-06	A/G
	BLUE	GP7D	8-75727002	2A	538103175	4.22795e-06	C/T
	BLUE	GP7D	8-77135716	2A	539511889	6.2925e-06	G/A
	BLUE	GP7D	8-85360153	2A	547736326	2.83821e-06	T/A
	BLUE	GP7D	8-103158308	2A	565534481	3.84298e-06	A/G
	BLUE	GP7D	8-103293558	2A	565669731	6.38543e-06	G/A
	BLUE	GP7D	8-103756503	2A	566132676	1.49916e-06	C/A
	BLUE	GP7D	8-103998562	2A	566374735	4.48448e-06	G/A
	BLUE	GP7D	8-104255980	2A	566632153	5.77192e-06	A/G
	BLUE	GP7D	8-104255997	2A	566632170	1.10347e-06	T/C
	BLUE	GP7D	8-105112797	2A	567488970	7.29612e-06	G/A
	BLUE	GP7D	8-105236130	2A	567612303	3.46096e-06	C/T
	BLUE	GP7D	8-105407041	2A	567783214	7.96736e-06	G/C
	BLUE	GP7D	8-105407101	2A	567783274	2.81967e-06	G/A
	BLUE	GP7D	8-106416956	2A	568793129	4.84982e-06	G/A
	BLUE	GP7D	8-106880660	2A	569256833	5.1794e-06	G/A
	BLUE	GP7D	8-106998198	2A	569374371	3.6065e-06	T/C
	BLUE	GP7D	8-107076122	2A	569452295	9.78568e-06	C/T
	BLUE	GP7D	8-107950243	2A	570326416	8.89291e-06	C/T
	BLUE	GP7D	8-108540421	2A	570916594	5.90481e-06	C/G
	BLUE	GP7D	8-108540594	2A	570916767	7.90845e-06	G/A
	BLUE	GP7D	8-108540597	2A	570916770	4.46206e-06	C/T
	BLUE	GP7D	8-108787494	2A	571163667	5.77108e-06	C/T
	BLUE	GP7D	8-109589614	2A	571965787	3.78832e-06	C/A
	BLUE	GP7D	8-109917109	2A	572293282	5.9385e-06	T/C
	BLUE	GP7D	8-110463304	2A	572839477	2.37506e-07	A/C
	BLUE	GP7D	8-110463311	2A	572839484	1.67117e-06	A/G
	BLUE	GP7D	8-110538468	2A	572914641	9.329e-06	C/T
	BLUE	GP7D	8-110694993	2A	573071166	4.29349e-06	T/C
	BLUE	GP7D	8-110790112	2A	573166285	3.90789e-07	T/G
	BLUE	GP7D	8-110821341	2A	573197514	9.37538e-06	T/C
	BLUE	GP7D	8-118141523	2A	580517696	9.56595e-06	T/C
	BLUE	GP7D	8-118661973	2A	581038146	9.2799e-06	T/C
	BLUE	GP7D	8-118989165	2A	581365338	8.37287e-06	T/A
	BLUE	GP7D	8-146962414	2A	609338587	4.59654e-06	T/A
	BLUE	GP7D	8-150819309	2A	613195482	3.90029e-06	C/G
	BLUE	GP7D	8-150829076	2A	613205249	9.57248e-06	A/G
	BLUE	GP7D	8-150863949	2A	613240122	3.92096e-06	C/T
	BLUE	GP7D	8-150873045	2A	613249218	9.034e-06	A/G
	BLUE	GP7D	8-150884588	2A	613260761	3.74828e-06	C/T
	BLUE	GP7D	8-150889383	2A	613265556	9.13703e-06	G/A
	BLUE	GP7D	8-150914607	2A	613290780	7.01256e-06	T/A
	BLUE	GP7D	8-150959613	2A	613335786	3.65816e-06	G/A
	BLUE	GP7D	8-150979240	2A	613355413	8.9318e-06	G/A
	BLUE	GP7D	8-152085035	2A	614461208	2.07608e-06	A/G
	BLUE	GP7D	8-152085036	2A	614461209	1.4885e-06	G/A
	BLUE	GP7D	8-152320455	2A	614696628	1.98561e-07	T/A
	BLUE	GP7D	8-152762106	2A	615138279	2.3546e-06	C/G
	BLUE	GP7D	8-152929059	2A	615305232	8.68302e-06	G/A
	BLUE	GP7D	8-153262890	2A	615639063	3.27369e-08	C/T
	BLUE	GP7D	8-153759211	2A	616135384	8.56546e-06	C/G
	BLUE	GP7D	8-154553618	2A	616929791	4.93533e-06	T/C
	BLUE	GP7D	8-154637034	2A	617013207	4.24515e-07	G/A
	BLUE	GP7D	8-154705001	2A	617081174	6.45145e-06	A/G
	BLUE	GP7D	8-154940821	2A	617316994	8.40119e-06	A/G
	BLUE	GP7D	8-157019106	2A	619395279	2.10094e-07	C/A
	BLUE	GP7D	8-232493258	2A	694869431	6.02826e-06	A/G
	BLUE	GP7D	8-238605016	2A	700981189	8.29268e-06	A/C
	BLUE	GP7D	8-244276291	2A	706652464	3.24584e-06	T/C
	BLUE	GP7D	8-257372014	2A	719748187	9.37895e-07	C/T
	BLUE	GP7D	8-273912209	2A	736288382	7.1388e-06	C/A
	BLUE	GP7D	8-273912280	2A	736288453	2.66059e-06	A/G
	BLUE	GP7D	8-281544490	2A	743920663	9.8353e-06	A/G
	BLUE	GP7D	8-281861156	2A	744237329	2.30729e-06	A/G
	BLUE	GP7D	8-281922578	2A	744298751	4.48251e-06	G/A
	BLUE	GP7D	8-281923369	2A	744299542	3.79101e-06	G/A
	BLUE	GP7D	8-281924780	2A	744300953	6.82776e-06	A/G
	BLUE	GP7D	8-281926385	2A	744302558	3.86409e-06	C/G
	BLUE	GP7D	8-281927232	2A	744303405	4.76424e-06	C/T
	BLUE	GP7D	8-281927452	2A	744303625	3.59538e-06	A/T
	BLUE	GP7D	8-281928308	2A	744304481	7.31794e-06	A/G
	BLUE	GP7D	8-281930671	2A	744306844	5.83512e-06	A/G
	BLUE	GP7D	8-281945956	2A	744322129	3.86409e-06	G/A
	BLUE	GP7D	8-281946072	2A	744322245	4.27062e-06	T/C
	BLUE	GP7D	8-281946417	2A	744322590	3.86409e-06	C/T
	BLUE	GP7D	8-281946496	2A	744322669	2.4188e-06	T/G
	BLUE	GP7D	8-281947003	2A	744323176	5.32406e-06	A/G
	BLUE	GP7D	8-281947209	2A	744323382	4.14417e-06	T/G
	BLUE	GP7D	8-281947542	2A	744323715	2.70874e-06	G/A
	BLUE	GP7D	8-281948486	2A	744324659	1.25825e-06	C/T
	BLUE	GP7D	8-281948967	2A	744325140	2.34243e-06	T/G
	BLUE	GP7D	8-282563755	2A	744939928	6.56268e-06	T/C
	BLUE	GP7D	8-287060844	2A	749437017	3.76596e-06	A/C
	BLUE	GP7D	8-308185651	2A	770561824	8.01376e-06	A/T
	BLUE	GP7D	8-308250438	2A	770626611	5.03383e-06	C/T
	BLUE	GP7D	8-317739327	2A	780115500	2.32006e-06	G/A
	BLUE	GP7D	9-19170021	2B	19170021	9.77545e-06	T/C
	BLUE	GP7D	9-35037561	2B	35037561	6.25122e-06	C/A
	BLUE	GP7D	9-57213229	2B	57213229	9.1427e-06	A/G
	BLUE	GP7D	9-68540877	2B	68540877	9.11994e-06	C/T
	BLUE	GP7D	9-77883298	2B	77883298	4.27097e-06	T/C
	BLUE	GP7D	9-77897120	2B	77897120	2.99063e-06	C/T
	BLUE	GP7D	9-77913106	2B	77913106	3.11772e-06	C/T
	BLUE	GP7D	9-83186366	2B	83186366	5.23939e-06	C/T
	BLUE	GP7D	9-98109455	2B	98109455	9.47907e-06	C/T
	BLUE	GP7D	9-104581309	2B	104581309	6.32899e-06	C/T
	BLUE	GP7D	9-112128231	2B	112128231	7.32262e-06	C/T
	BLUE	GP7D	9-141271159	2B	141271159	8.97521e-06	C/T
	BLUE	GP7D	9-177206097	2B	177206097	7.90073e-06	A/G
	BLUE	GP7D	9-180683930	2B	180683930	2.96193e-06	T/A
	BLUE	GP7D	9-180731565	2B	180731565	7.09335e-06	A/T
	BLUE	GP7D	9-181023221	2B	181023221	8.08289e-06	C/A
	BLUE	GP7D	9-181023223	2B	181023223	8.59317e-07	C/T
	BLUE	GP7D	9-181380699	2B	181380699	4.00203e-06	G/A
	BLUE	GP7D	9-181510022	2B	181510022	6.14678e-06	G/A
	BLUE	GP7D	9-181556772	2B	181556772	1.25142e-06	A/G
	BLUE	GP7D	9-181821839	2B	181821839	8.91961e-06	C/G
	BLUE	GP7D	9-181878784	2B	181878784	2.97337e-06	C/T
	BLUE	GP7D	9-181940353	2B	181940353	9.54525e-06	C/T
	BLUE	GP7D	9-182232402	2B	182232402	9.73556e-06	C/T
	BLUE	GP7D	9-182232452	2B	182232452	7.74332e-06	C/T
	BLUE	GP7D	9-182351897	2B	182351897	3.26203e-06	G/A
	BLUE	GP7D	9-182555449	2B	182555449	3.37417e-06	C/T
	BLUE	GP7D	9-182562942	2B	182562942	1.6467e-06	G/T
	BLUE	GP7D	9-183310631	2B	183310631	5.09116e-07	T/C
	BLUE	GP7D	9-183449875	2B	183449875	3.34647e-06	G/T
	BLUE	GP7D	9-192928445	2B	192928445	7.75473e-06	C/T
	BLUE	GP7D	9-192928448	2B	192928448	8.75264e-07	G/A
	BLUE	GP7D	9-192928461	2B	192928461	2.75715e-06	C/T
	BLUE	GP7D	9-215209714	2B	215209714	3.44415e-06	T/C
	BLUE	GP7D	9-239411243	2B	239411243	5.92457e-06	C/T
	BLUE	GP7D	9-287024389	2B	287024389	1.24074e-06	A/C
	BLUE	GP7D	9-287024399	2B	287024399	3.20834e-07	T/C
	BLUE	GP7D	9-287024459	2B	287024459	4.36716e-07	T/G
	BLUE	GP7D	9-287024771	2B	287024771	9.9985e-07	T/C
	BLUE	GP7D	9-287024935	2B	287024935	6.69566e-07	G/C
	BLUE	GP7D	9-287025109	2B	287025109	3.04618e-07	A/G
	BLUE	GP7D	9-287025205	2B	287025205	1.37057e-06	A/G
	BLUE	GP7D	9-287077743	2B	287077743	8.66003e-07	C/T
	BLUE	GP7D	9-287077818	2B	287077818	1.67903e-09	T/C
	BLUE	GP7D	9-287077869	2B	287077869	4.85478e-07	G/A
	BLUE	GP7D	9-287078089	2B	287078089	3.42576e-06	T/C
	BLUE	GP7D	9-310925294	2B	310925294	8.6453e-06	C/T
	BLUE	GP7D	9-427577989	2B	427577989	6.98067e-06	T/C
	BLUE	GP7D	10-10105600	2B	463324524	2.32299e-06	C/T
	BLUE	GP7D	10-10105621	2B	463324545	3.91392e-06	C/G
	BLUE	GP7D	10-10105636	2B	463324560	5.91039e-06	T/C
	BLUE	GP7D	10-16836660	2B	470055584	2.42048e-06	C/T
	BLUE	GP7D	10-16836665	2B	470055589	1.35864e-06	C/T
	BLUE	GP7D	10-16836714	2B	470055638	8.17835e-06	A/G
	BLUE	GP7D	10-43029995	2B	496248919	3.88797e-06	A/G
	BLUE	GP7D	10-44665297	2B	497884221	4.181e-06	A/T
	BLUE	GP7D	10-45260870	2B	498479794	4.68725e-06	A/G
	BLUE	GP7D	10-50874837	2B	504093761	1.12701e-06	G/A
	BLUE	GP7D	10-71121146	2B	524340070	8.78585e-06	G/A
	BLUE	GP7D	10-116316053	2B	569534977	7.1532e-06	C/T
	BLUE	GP7D	10-119209320	2B	572428244	6.11873e-06	T/C
	BLUE	GP7D	10-119234495	2B	572453419	6.61172e-06	C/T
	BLUE	GP7D	10-119309005	2B	572527929	4.42956e-06	A/G
	BLUE	GP7D	10-121508591	2B	574727515	2.40419e-06	G/A
	BLUE	GP7D	10-127174074	2B	580392998	1.7764e-06	C/T
	BLUE	GP7D	10-138212336	2B	591431260	7.99729e-06	C/G
	BLUE	GP7D	10-192136947	2B	645355871	8.87976e-06	G/A
	BLUE	GP7D	10-217238966	2B	670457890	5.16664e-06	G/A
	BLUE	GP7D	10-252722083	2B	705941007	3.88285e-06	G/A
	BLUE	GP7D	10-252952789	2B	706171713	7.943e-06	T/C
	BLUE	GP7D	10-252972905	2B	706191829	5.98167e-06	C/T
	BLUE	GP7D	10-292600866	2B	745819790	5.4521e-07	T/C
	BLUE	GP7D	10-292721932	2B	745940856	4.28452e-06	A/G
	BLUE	GP7D	10-297216864	2B	750435788	7.97184e-06	C/A
	BLUE	GP7D	10-297875213	2B	751094137	9.95464e-06	C/T
	BLUE	GP7D	10-297956367	2B	751175291	5.00142e-06	C/A
	BLUE	GP7D	10-340453595	2B	793672519	6.24305e-06	C/T
	BLUE	GP7D	11-1054674	2D	1054674	8.83278e-07	T/A
	BLUE	GP7D	11-6748636	2D	6748636	8.48719e-06	A/G
	BLUE	GP7D	11-21235865	2D	21235865	3.90488e-06	G/A
	BLUE	GP7D	11-43901622	2D	43901622	8.54363e-06	G/A
	BLUE	GP7D	11-44250694	2D	44250694	4.84091e-06	A/T
	BLUE	GP7D	11-62124295	2D	62124295	6.75157e-06	G/A
	BLUE	GP7D	11-66186699	2D	66186699	3.22306e-06	C/A
	BLUE	GP7D	11-67551235	2D	67551235	1.31049e-06	G/A
	BLUE	GP7D	11-68448345	2D	68448345	3.16406e-06	C/T
	BLUE	GP7D	11-69090153	2D	69090153	1.46536e-06	G/A
	BLUE	GP7D	11-73405525	2D	73405525	6.11669e-06	C/T
	BLUE	GP7D	11-106154059	2D	106154059	4.80961e-06	C/T
	BLUE	GP7D	11-111819585	2D	111819585	4.70776e-06	G/A
	BLUE	GP7D	11-118410047	2D	118410047	2.11339e-06	G/A
	BLUE	GP7D	11-118447145	2D	118447145	2.11339e-06	G/A
	BLUE	GP7D	11-118453405	2D	118453405	1.50565e-06	C/T
	BLUE	GP7D	11-118468767	2D	118468767	2.27204e-07	C/T
	BLUE	GP7D	11-118535913	2D	118535913	1.55083e-06	C/T
	BLUE	GP7D	11-118536123	2D	118536123	1.50408e-06	C/T
	BLUE	GP7D	11-118603948	2D	118603948	7.54625e-06	G/T
	BLUE	GP7D	11-118638859	2D	118638859	4.15019e-06	G/A
	BLUE	GP7D	11-118709398	2D	118709398	3.34185e-06	C/T
	BLUE	GP7D	11-118784204	2D	118784204	7.72212e-06	C/T
	BLUE	GP7D	11-118793636	2D	118793636	6.84881e-06	G/A
	BLUE	GP7D	11-118876374	2D	118876374	1.73745e-06	G/A
	BLUE	GP7D	11-118908316	2D	118908316	7.54625e-06	G/A
	BLUE	GP7D	11-118932217	2D	118932217	4.59215e-06	G/A
	BLUE	GP7D	11-118959426	2D	118959426	5.34021e-06	G/A
	BLUE	GP7D	11-118968445	2D	118968445	4.15019e-06	C/T
	BLUE	GP7D	11-119004924	2D	119004924	4.40959e-06	C/G
	BLUE	GP7D	11-119013932	2D	119013932	9.61251e-06	C/T
	BLUE	GP7D	11-119115788	2D	119115788	2.63592e-06	G/A
	BLUE	GP7D	11-119119569	2D	119119569	4.15019e-06	G/A
	BLUE	GP7D	11-119150684	2D	119150684	7.54625e-06	G/C
	BLUE	GP7D	11-119221374	2D	119221374	4.15019e-06	C/T
	BLUE	GP7D	11-119371099	2D	119371099	4.18387e-06	G/A
	BLUE	GP7D	11-119413724	2D	119413724	8.09807e-06	G/A
	BLUE	GP7D	11-119787500	2D	119787500	5.82054e-06	G/A
	BLUE	GP7D	11-119969321	2D	119969321	4.15019e-06	G/A
	BLUE	GP7D	11-119986825	2D	119986825	7.54625e-06	A/G
	BLUE	GP7D	11-119987859	2D	119987859	2.74799e-06	C/T
	BLUE	GP7D	11-119997775	2D	119997775	3.63578e-06	C/T
	BLUE	GP7D	11-120054798	2D	120054798	4.15019e-06	G/A
	BLUE	GP7D	11-120056541	2D	120056541	4.15019e-06	G/A
	BLUE	GP7D	11-120212925	2D	120212925	4.50445e-06	C/T
	BLUE	GP7D	11-120395089	2D	120395089	4.15019e-06	G/A
	BLUE	GP7D	11-120442593	2D	120442593	9.73923e-06	G/A
	BLUE	GP7D	11-120477173	2D	120477173	4.15019e-06	G/A
	BLUE	GP7D	11-120491356	2D	120491356	2.10124e-07	C/T
	BLUE	GP7D	11-120551121	2D	120551121	5.37136e-06	C/T
	BLUE	GP7D	11-120657587	2D	120657587	4.15019e-06	A/T
	BLUE	GP7D	11-120658772	2D	120658772	7.31068e-06	G/T
	BLUE	GP7D	11-120731212	2D	120731212	4.05694e-06	G/A
	BLUE	GP7D	11-120758462	2D	120758462	4.15019e-06	G/A
	BLUE	GP7D	11-120814149	2D	120814149	4.15019e-06	C/T
	BLUE	GP7D	11-120847845	2D	120847845	4.15019e-06	C/T
	BLUE	GP7D	11-120864741	2D	120864741	4.15019e-06	G/A
	BLUE	GP7D	11-120869060	2D	120869060	4.15019e-06	G/A
	BLUE	GP7D	11-120922726	2D	120922726	7.54625e-06	C/T
	BLUE	GP7D	11-121116094	2D	121116094	5.25658e-06	C/T
	BLUE	GP7D	11-121160236	2D	121160236	4.15019e-06	C/A
	BLUE	GP7D	11-121193141	2D	121193141	3.76457e-06	G/A
	BLUE	GP7D	11-121318908	2D	121318908	1.71581e-06	G/T
	BLUE	GP7D	11-121365425	2D	121365425	5.56154e-06	C/T
	BLUE	GP7D	11-121392967	2D	121392967	4.4372e-06	T/C
	BLUE	GP7D	11-121406149	2D	121406149	4.54196e-06	C/T
	BLUE	GP7D	11-121445501	2D	121445501	6.61061e-06	G/A
	BLUE	GP7D	11-121536620	2D	121536620	4.15019e-06	G/A
	BLUE	GP7D	11-121536845	2D	121536845	4.15019e-06	C/T
	BLUE	GP7D	11-121582930	2D	121582930	4.15019e-06	T/G
	BLUE	GP7D	11-123608773	2D	123608773	6.06122e-06	G/A
	BLUE	GP7D	11-123917393	2D	123917393	5.93201e-06	G/A
	BLUE	GP7D	11-124625045	2D	124625045	5.67405e-07	C/T
	BLUE	GP7D	11-124905450	2D	124905450	8.04091e-06	C/T
	BLUE	GP7D	11-125100927	2D	125100927	7.80262e-06	T/C
	BLUE	GP7D	11-125273251	2D	125273251	3.69896e-06	T/C
	BLUE	GP7D	11-125861198	2D	125861198	4.56165e-06	C/A
	BLUE	GP7D	11-126045337	2D	126045337	7.95194e-06	C/T
	BLUE	GP7D	11-126813837	2D	126813837	1.31408e-07	G/A
	BLUE	GP7D	11-126828351	2D	126828351	5.61444e-07	G/T
	BLUE	GP7D	11-126828806	2D	126828806	4.25351e-07	G/A
	BLUE	GP7D	11-126835545	2D	126835545	6.15363e-07	C/A
	BLUE	GP7D	11-126845856	2D	126845856	3.05761e-07	C/T
	BLUE	GP7D	11-126849601	2D	126849601	1.14989e-07	G/A
	BLUE	GP7D	11-126853906	2D	126853906	2.97264e-07	G/A
	BLUE	GP7D	11-126922109	2D	126922109	4.51694e-07	G/A
	BLUE	GP7D	11-126929108	2D	126929108	4.51694e-07	A/G
	BLUE	GP7D	11-126942486	2D	126942486	3.22242e-07	G/A
	BLUE	GP7D	11-126966026	2D	126966026	9.20599e-07	C/T
	BLUE	GP7D	11-127026058	2D	127026058	4.36533e-06	T/C
	BLUE	GP7D	11-127043504	2D	127043504	2.3282e-07	G/A
	BLUE	GP7D	11-127091711	2D	127091711	9.20599e-07	C/G
	BLUE	GP7D	11-127128544	2D	127128544	2.06764e-07	G/A
	BLUE	GP7D	11-127166735	2D	127166735	2.51097e-06	C/T
	BLUE	GP7D	11-127185300	2D	127185300	7.98699e-06	G/A
	BLUE	GP7D	11-127206967	2D	127206967	4.51694e-07	C/T
	BLUE	GP7D	11-127226514	2D	127226514	4.66421e-06	G/C
	BLUE	GP7D	11-127234387	2D	127234387	1.95754e-06	G/A
	BLUE	GP7D	11-127296957	2D	127296957	9.20599e-07	G/T
	BLUE	GP7D	11-127298601	2D	127298601	4.51694e-07	G/A
	BLUE	GP7D	11-127310446	2D	127310446	4.51694e-07	G/A
	BLUE	GP7D	11-127311660	2D	127311660	2.33462e-07	G/T
	BLUE	GP7D	11-127322860	2D	127322860	4.51694e-07	C/T
	BLUE	GP7D	11-127381979	2D	127381979	3.52353e-07	G/T
	BLUE	GP7D	11-127385647	2D	127385647	6.24096e-07	C/T
	BLUE	GP7D	11-127390349	2D	127390349	3.0713e-06	C/A
	BLUE	GP7D	11-127404529	2D	127404529	9.88508e-06	T/A
	BLUE	GP7D	11-127434733	2D	127434733	2.13774e-06	C/T
	BLUE	GP7D	11-127434745	2D	127434745	2.13774e-06	C/T
	BLUE	GP7D	11-127437001	2D	127437001	1.54859e-07	G/A
	BLUE	GP7D	11-127441219	2D	127441219	4.24449e-06	C/T
	BLUE	GP7D	11-127442654	2D	127442654	7.29688e-06	C/T
	BLUE	GP7D	11-127445814	2D	127445814	3.92409e-06	C/T
	BLUE	GP7D	11-127452900	2D	127452900	1.62235e-06	G/A
	BLUE	GP7D	11-127453780	2D	127453780	8.06606e-07	G/A
	BLUE	GP7D	11-127595864	2D	127595864	5.44489e-07	G/A
	BLUE	GP7D	11-127606731	2D	127606731	4.51694e-07	G/T
	BLUE	GP7D	11-127615493	2D	127615493	2.51097e-06	G/A
	BLUE	GP7D	11-127672350	2D	127672350	6.85214e-07	C/G
	BLUE	GP7D	11-127677424	2D	127677424	4.66421e-06	G/A
	BLUE	GP7D	11-127707341	2D	127707341	2.51097e-06	G/A
	BLUE	GP7D	11-127717101	2D	127717101	4.73254e-07	C/T
	BLUE	GP7D	11-127723510	2D	127723510	4.51694e-07	C/T
	BLUE	GP7D	11-127730939	2D	127730939	4.51694e-07	C/T
	BLUE	GP7D	11-127732423	2D	127732423	2.51097e-06	A/C
	BLUE	GP7D	11-127738108	2D	127738108	1.25348e-06	C/T
	BLUE	GP7D	11-127744632	2D	127744632	2.3282e-07	G/A
	BLUE	GP7D	11-127756051	2D	127756051	2.51097e-06	C/T
	BLUE	GP7D	11-127764071	2D	127764071	2.51097e-06	T/C
	BLUE	GP7D	11-127817408	2D	127817408	1.07181e-06	G/A
	BLUE	GP7D	11-127847944	2D	127847944	9.20599e-07	G/A
	BLUE	GP7D	11-127883216	2D	127883216	3.16442e-07	G/A
	BLUE	GP7D	11-127901383	2D	127901383	4.51694e-07	G/A
	BLUE	GP7D	11-127909069	2D	127909069	2.28939e-06	G/A
	BLUE	GP7D	11-127964305	2D	127964305	6.59288e-06	G/A
	BLUE	GP7D	11-127983887	2D	127983887	9.20599e-07	C/T
	BLUE	GP7D	11-127984295	2D	127984295	8.45754e-06	C/T
	BLUE	GP7D	11-128005002	2D	128005002	4.60556e-06	G/T
	BLUE	GP7D	11-128012236	2D	128012236	4.51694e-07	G/A
	BLUE	GP7D	11-128032743	2D	128032743	2.6287e-06	T/C
	BLUE	GP7D	11-128033478	2D	128033478	4.67804e-07	G/A
	BLUE	GP7D	11-128038570	2D	128038570	2.06767e-07	C/T
	BLUE	GP7D	11-128044656	2D	128044656	4.51694e-07	C/T
	BLUE	GP7D	11-128077646	2D	128077646	4.30329e-07	C/T
	BLUE	GP7D	11-128100398	2D	128100398	4.18743e-06	G/A
	BLUE	GP7D	11-128157200	2D	128157200	2.51097e-06	G/A
	BLUE	GP7D	11-128171365	2D	128171365	8.52581e-07	G/A
	BLUE	GP7D	11-128176025	2D	128176025	2.85355e-06	C/A
	BLUE	GP7D	11-128220512	2D	128220512	4.51694e-07	C/T
	BLUE	GP7D	11-128223496	2D	128223496	9.20599e-07	T/G
	BLUE	GP7D	11-128229019	2D	128229019	4.11089e-06	T/A
	BLUE	GP7D	11-128252402	2D	128252402	1.91832e-06	G/A
	BLUE	GP7D	11-128261714	2D	128261714	7.2808e-07	G/A
	BLUE	GP7D	11-128266800	2D	128266800	2.51097e-06	G/A
	BLUE	GP7D	11-128270066	2D	128270066	4.51694e-07	G/A
	BLUE	GP7D	11-128274961	2D	128274961	4.51694e-07	G/A
	BLUE	GP7D	11-128277989	2D	128277989	2.51097e-06	C/T
	BLUE	GP7D	11-128304439	2D	128304439	2.51097e-06	G/A
	BLUE	GP7D	11-128306453	2D	128306453	5.59038e-07	C/T
	BLUE	GP7D	11-128341704	2D	128341704	2.29579e-06	G/A
	BLUE	GP7D	11-128369382	2D	128369382	1.81618e-06	C/T
	BLUE	GP7D	11-128374135	2D	128374135	6.18486e-06	A/G
	BLUE	GP7D	11-128425189	2D	128425189	7.93452e-07	C/A
	BLUE	GP7D	11-128530484	2D	128530484	5.2835e-06	A/T
	BLUE	GP7D	11-128530485	2D	128530485	4.51595e-06	T/A
	BLUE	GP7D	11-128534708	2D	128534708	2.02279e-06	A/T
	BLUE	GP7D	11-128534973	2D	128534973	2.02279e-06	C/T
	BLUE	GP7D	11-128554833	2D	128554833	2.41291e-06	C/G
	BLUE	GP7D	11-128562309	2D	128562309	9.1205e-07	C/T
	BLUE	GP7D	11-128577538	2D	128577538	2.48146e-06	C/T
	BLUE	GP7D	11-128579570	2D	128579570	9.4367e-06	C/T
	BLUE	GP7D	11-128596834	2D	128596834	2.41291e-06	A/T
	BLUE	GP7D	11-128611852	2D	128611852	1.81618e-06	C/T
	BLUE	GP7D	11-128613637	2D	128613637	2.41291e-06	A/G
	BLUE	GP7D	11-128651249	2D	128651249	9.20599e-07	G/A
	BLUE	GP7D	11-128708293	2D	128708293	2.41291e-06	G/A
	BLUE	GP7D	11-128714795	2D	128714795	4.1467e-06	G/A
	BLUE	GP7D	11-128727451	2D	128727451	1.81618e-06	G/T
	BLUE	GP7D	11-128759974	2D	128759974	3.25768e-07	G/A
	BLUE	GP7D	11-128777649	2D	128777649	6.12105e-06	C/T
	BLUE	GP7D	11-128778107	2D	128778107	1.7088e-06	G/A
	BLUE	GP7D	11-128820342	2D	128820342	1.81618e-06	T/C
	BLUE	GP7D	11-128841171	2D	128841171	1.81618e-06	G/A
	BLUE	GP7D	11-128845484	2D	128845484	1.81618e-06	G/C
	BLUE	GP7D	11-128849926	2D	128849926	1.81618e-06	G/T
	BLUE	GP7D	11-128858081	2D	128858081	2.41978e-06	A/G
	BLUE	GP7D	11-128881147	2D	128881147	3.82669e-06	G/T
	BLUE	GP7D	11-128938722	2D	128938722	4.47618e-06	C/T
	BLUE	GP7D	11-128940834	2D	128940834	2.59019e-06	G/A
	BLUE	GP7D	11-128942769	2D	128942769	5.71383e-06	G/C
	BLUE	GP7D	11-128969120	2D	128969120	2.69708e-06	C/T
	BLUE	GP7D	11-129001979	2D	129001979	1.63116e-06	G/T
	BLUE	GP7D	11-129034706	2D	129034706	1.33954e-06	G/C
	BLUE	GP7D	11-129107148	2D	129107148	4.51694e-07	G/A
	BLUE	GP7D	11-129122572	2D	129122572	2.41291e-06	C/T
	BLUE	GP7D	11-129131473	2D	129131473	2.69538e-06	C/A
	BLUE	GP7D	11-129131724	2D	129131724	1.81618e-06	G/A
	BLUE	GP7D	11-129196291	2D	129196291	3.50943e-06	C/T
	BLUE	GP7D	11-129203348	2D	129203348	6.69797e-07	T/C
	BLUE	GP7D	11-129229384	2D	129229384	3.57138e-06	C/T
	BLUE	GP7D	11-129248409	2D	129248409	5.53171e-06	G/A
	BLUE	GP7D	11-129286050	2D	129286050	1.81618e-06	G/A
	BLUE	GP7D	11-129323891	2D	129323891	2.41291e-06	G/A
	BLUE	GP7D	11-129347420	2D	129347420	1.81618e-06	G/A
	BLUE	GP7D	11-129381777	2D	129381777	4.69057e-06	C/T
	BLUE	GP7D	11-129384435	2D	129384435	3.53073e-06	C/T
	BLUE	GP7D	11-129416137	2D	129416137	2.41291e-06	C/T
	BLUE	GP7D	11-129425936	2D	129425936	1.81618e-06	C/T
	BLUE	GP7D	11-129449751	2D	129449751	1.81618e-06	C/T
	BLUE	GP7D	11-129455640	2D	129455640	3.53073e-06	G/A
	BLUE	GP7D	11-129477779	2D	129477779	9.11641e-06	G/C
	BLUE	GP7D	11-129479114	2D	129479114	1.81618e-06	T/A
	BLUE	GP7D	11-129486614	2D	129486614	6.93338e-06	C/T
	BLUE	GP7D	11-129486645	2D	129486645	7.95882e-06	C/T
	BLUE	GP7D	11-129500308	2D	129500308	3.68553e-06	G/A
	BLUE	GP7D	11-129529593	2D	129529593	1.74247e-06	G/A
	BLUE	GP7D	11-129537313	2D	129537313	2.06907e-07	G/A
	BLUE	GP7D	11-129594390	2D	129594390	2.41291e-06	G/A
	BLUE	GP7D	11-129600699	2D	129600699	1.01839e-06	G/A
	BLUE	GP7D	11-129606134	2D	129606134	3.18171e-06	C/G
	BLUE	GP7D	11-129638989	2D	129638989	1.81618e-06	C/T
	BLUE	GP7D	11-129644414	2D	129644414	3.53073e-06	C/T
	BLUE	GP7D	11-129655364	2D	129655364	2.06099e-06	C/A
	BLUE	GP7D	11-129660660	2D	129660660	1.81618e-06	A/G
	BLUE	GP7D	11-129662912	2D	129662912	9.92127e-06	G/A
	BLUE	GP7D	11-129679966	2D	129679966	1.75815e-06	C/T
	BLUE	GP7D	11-129713590	2D	129713590	4.4658e-06	C/T
	BLUE	GP7D	11-129742328	2D	129742328	3.41229e-06	C/T
	BLUE	GP7D	11-129813269	2D	129813269	1.81618e-06	C/T
	BLUE	GP7D	11-129813935	2D	129813935	2.55229e-06	G/A
	BLUE	GP7D	11-129820680	2D	129820680	2.44448e-06	C/T
	BLUE	GP7D	11-129862856	2D	129862856	2.02448e-06	G/A
	BLUE	GP7D	11-129865039	2D	129865039	2.25198e-06	C/T
	BLUE	GP7D	11-129870779	2D	129870779	2.34862e-06	G/A
	BLUE	GP7D	11-129899329	2D	129899329	7.58395e-07	G/A
	BLUE	GP7D	11-129903682	2D	129903682	2.68947e-06	C/G
	BLUE	GP7D	11-129915841	2D	129915841	2.83638e-06	C/T
	BLUE	GP7D	11-129915939	2D	129915939	1.18678e-06	T/A
	BLUE	GP7D	11-129918591	2D	129918591	7.4383e-07	G/A
	BLUE	GP7D	11-129947374	2D	129947374	1.75005e-06	G/A
	BLUE	GP7D	11-129953829	2D	129953829	1.81618e-06	C/T
	BLUE	GP7D	11-129969133	2D	129969133	4.51694e-07	G/A
	BLUE	GP7D	11-130004180	2D	130004180	4.91073e-06	T/C
	BLUE	GP7D	11-130017160	2D	130017160	1.81618e-06	A/T
	BLUE	GP7D	11-130024376	2D	130024376	6.54458e-07	G/A
	BLUE	GP7D	11-130027695	2D	130027695	1.14933e-06	G/A
	BLUE	GP7D	11-130039446	2D	130039446	5.73129e-07	G/A
	BLUE	GP7D	11-130076729	2D	130076729	2.41291e-06	G/A
	BLUE	GP7D	11-130096285	2D	130096285	4.51694e-07	G/A
	BLUE	GP7D	11-130106992	2D	130106992	1.09544e-06	C/T
	BLUE	GP7D	11-130108252	2D	130108252	6.90406e-07	C/G
	BLUE	GP7D	11-130116737	2D	130116737	1.20267e-06	C/T
	BLUE	GP7D	11-130146891	2D	130146891	8.99381e-06	G/A
	BLUE	GP7D	11-130155170	2D	130155170	2.19601e-06	G/T
	BLUE	GP7D	11-130180214	2D	130180214	2.74538e-06	G/A
	BLUE	GP7D	11-130185352	2D	130185352	2.69044e-06	G/A
	BLUE	GP7D	11-130197737	2D	130197737	1.97787e-06	G/C
	BLUE	GP7D	11-130202909	2D	130202909	2.41291e-06	C/T
	BLUE	GP7D	11-130228020	2D	130228020	9.68473e-07	T/C
	BLUE	GP7D	11-130238969	2D	130238969	4.51694e-07	C/T
	BLUE	GP7D	11-130268532	2D	130268532	9.88632e-07	C/T
	BLUE	GP7D	11-130299570	2D	130299570	2.67917e-08	G/A
	BLUE	GP7D	11-130309227	2D	130309227	1.1211e-06	A/G
	BLUE	GP7D	11-130320542	2D	130320542	3.53073e-06	C/T
	BLUE	GP7D	11-130356644	2D	130356644	5.13257e-07	G/A
	BLUE	GP7D	11-130366420	2D	130366420	2.41291e-06	G/A
	BLUE	GP7D	11-130370211	2D	130370211	2.41291e-06	T/A
	BLUE	GP7D	11-130407079	2D	130407079	1.91698e-06	C/T
	BLUE	GP7D	11-130420389	2D	130420389	1.35191e-06	A/G
	BLUE	GP7D	11-130435695	2D	130435695	7.45603e-06	A/T
	BLUE	GP7D	11-130472537	2D	130472537	1.91409e-06	G/A
	BLUE	GP7D	11-130486735	2D	130486735	1.22999e-06	G/A
	BLUE	GP7D	11-130552706	2D	130552706	2.51051e-06	G/A
	BLUE	GP7D	11-130581830	2D	130581830	1.37076e-06	G/A
	BLUE	GP7D	11-130584978	2D	130584978	2.50402e-06	A/C
	BLUE	GP7D	11-130601485	2D	130601485	4.4658e-06	G/A
	BLUE	GP7D	11-130627947	2D	130627947	2.86122e-06	C/T
	BLUE	GP7D	11-130635624	2D	130635624	2.12575e-06	G/A
	BLUE	GP7D	11-130638880	2D	130638880	1.81618e-06	C/T
	BLUE	GP7D	11-130656364	2D	130656364	4.69057e-06	C/T
	BLUE	GP7D	11-130659596	2D	130659596	1.81618e-06	G/A
	BLUE	GP7D	11-130674833	2D	130674833	1.81618e-06	G/T
	BLUE	GP7D	11-130682704	2D	130682704	1.46302e-06	C/T
	BLUE	GP7D	11-130695620	2D	130695620	2.40335e-06	C/A
	BLUE	GP7D	11-130729984	2D	130729984	2.41291e-06	G/A
	BLUE	GP7D	11-130753710	2D	130753710	1.81618e-06	G/A
	BLUE	GP7D	11-130809225	2D	130809225	1.18663e-06	C/A
	BLUE	GP7D	11-130839749	2D	130839749	4.50502e-08	C/A
	BLUE	GP7D	11-130885311	2D	130885311	2.02655e-06	G/A
	BLUE	GP7D	11-130891764	2D	130891764	4.3393e-07	C/T
	BLUE	GP7D	11-130918034	2D	130918034	1.94234e-06	C/T
	BLUE	GP7D	11-130932214	2D	130932214	1.23693e-06	T/G
	BLUE	GP7D	11-130936547	2D	130936547	3.49965e-06	C/T
	BLUE	GP7D	11-131025510	2D	131025510	1.81618e-06	C/G
	BLUE	GP7D	11-131054511	2D	131054511	3.45101e-06	C/T
	BLUE	GP7D	11-131063368	2D	131063368	1.81618e-06	C/T
	BLUE	GP7D	11-131066494	2D	131066494	1.76106e-07	C/T
	BLUE	GP7D	11-131070458	2D	131070458	1.7116e-06	G/A
	BLUE	GP7D	11-131092450	2D	131092450	5.33608e-07	C/T
	BLUE	GP7D	11-131100860	2D	131100860	5.26979e-07	C/T
	BLUE	GP7D	11-131149434	2D	131149434	2.80226e-06	G/A
	BLUE	GP7D	11-131149451	2D	131149451	1.13011e-06	G/A
	BLUE	GP7D	11-131172164	2D	131172164	3.9949e-06	G/A
	BLUE	GP7D	11-131209191	2D	131209191	2.80243e-06	A/G
	BLUE	GP7D	11-131264505	2D	131264505	1.63605e-06	G/A
	BLUE	GP7D	11-131280454	2D	131280454	7.54246e-07	G/A
[truncated: 26,496 more rows]

## Sheet: S6
	Table S6: Detailed information of all significantly associated SNPs for the TKW traits (-log10[P] > 5).
[truncated: 3,362 more rows]

[truncated: 23 more sheets: S7, S8, S9, S10, S11, S12, S13, S14, S15, S16, S17, S18, S19, S20, S21, S22, S23, S24, S25, S26 …]
